# Supplementary material for: Large-scale Discovery of Substrates of the Human Kinome
Source: Sci Rep. 2019 Jul 19;9:10503. doi: 10.1038/s41598-019-46385-4 (PMC6642169; doi:10.1038/s41598-019-46385-4)
Supplement: Supplementary file 2 — Supplementary Table S1 [file 41598_2019_46385_MOESM2_ESM.xlsx]

## Sheet: TableS1
														Manual inspection
Peptide ID #	Sequence	Modification sites	Uniprot ID	Protein description	Mascot peptide score	Observed m/z	Charge	Observed mass (Da)	Mass error (ppm)	Retention time (min)	Forward residue	Backword residue	Precursor origin neutral loss peak	Ambiguity	Confirmed sites	Ambiguous sites	Confirmation with PTM scoring (Site localization probability > 0.75)
1	AAAAAAAAAPAAAATAPTTAATTAATAAQ	Dimethyl(+6)@Nterm,Phospho@T:23	SRP14_HUMAN	Signal recognition particle 14 kDa protein	34.6	828.085	3	2481.23	0.282118	38.591	K	-	+	ambiguous		@T:22orT:23
2	AAAAAAALQAKSDEK	Dimethyl(+6)@K:11,Dimethyl(+6)@K:15,Dimethyl(+6)@Nterm,Phospho@S:12	RL4_HUMAN	60S ribosomal protein L4	37.8	533.306	3	1596.9	-1.06457	21.123	K	A	+		@S:12		S:12
3	AAAAALSQQQSLQER	Dimethyl(+6)@Nterm,Phospho@S:11	CS029_HUMAN	Uncharacterized protein C19orf29	58.4	843.424	2	1684.83	-1.06835	25.603	R	L	+		@S:11		S:11
4	AAAAAWEEPSSGNGTAR	Dimethyl(+6)@Nterm,Phospho@S:10	RCC2_HUMAN	Protein RCC2	43	880.394	2	1758.77	-2.38803	27.264	K	A	+		@S:10		S:10
5	AAAAAWEEPSSGNGTAR	Dimethyl(+6)@Nterm,Phospho@T:15	RCC2_HUMAN	Protein RCC2	93.7	880.396	2	1758.78	-0.909723	27.916	K	A	+		@T:15		T:15
6	AAAASAAEAGIATTGTEDSDDALLK	Dimethyl(+6)@K:25,Dimethyl(+6)@Nterm,Phospho@S:5	PSMD4_HUMAN	26S proteasome non-ATPase regulatory subunit 4	33.7	823.407	3	2467.2	0	44.476	R	M			@S:5		S:5
7	AAAEDVNVTFEDQQK	Dimethyl(+6)@K:15,Dimethyl(+6)@Nterm,Phospho@T:9	PFD4_HUMAN	Prefoldin subunit 4	35.5	604.961	3	1811.86	-0.662303	32.306	K	I	+		@T:9		T:9
8	AAALEAMKDYTK	Dimethyl(+6)@K:8,Dimethyl(+6)@K:12,Dimethyl(+6)@Nterm,Phospho@T:11,Phospho@Y:10	STIP1_HUMAN	Stress-induced-phosphoprotein 1	48.1	787.395	2	1572.77	-0.890147	27.884	K	A	+		@Y:10,@T:11		T:11,Y:10
9	AAAQLLQSQAQQSGAQQTK	Dimethyl(+6)@K:19,Dimethyl(+6)@Nterm,Phospho@S:8	SEP11_HUMAN	Septin-11	81.2	1053.05	2	2104.09	-2.47138	28.232	K	K	+		@S:8		S:8
10	AAAQYYLGNFR	Dimethyl(+6)@Nterm,Phospho@Y:5,Phospho@Y:6	TTC4_HUMAN	Tetratricopeptide repeat protein 4	61.7	734.317	2	1466.62	-0.409104	40.764	R	S	+		@Y:5,@Y:6		Y:5,Y:6
11	AACAQLNDFLQEYGTQGCQV	Carbamidomethyl@C:3,Carbamidomethyl@C:18,Dimethyl(+6)@Nterm,Phospho@Y:13	CO4B_HUMAN,CO4A_HUMAN	Complement C4-A	60	796.347	3	2386.02	0.125732	54.541	R	-			@Y:13
12	AADEDWDSELEDDLLGEDLLSGK	Dimethyl(+6)@K:23,Dimethyl(+6)@Nterm,Phospho@S:8	RBM33_HUMAN	RNA-binding protein 33	64	895.076	3	2682.21	-1.41674	72.565	R	K			@S:8		S:8
13	AADEEAFEDNSEEYIRR	Dimethyl(+6)@Nterm,Phospho@S:11	XPO2_HUMAN	Exportin-2	89.9	719.976	3	2156.91	-2.08632	32.977	R	D	+		@S:11		S:11
14	AADEEAFEDNSEEYIRR	Dimethyl(+6)@Nterm,Phospho@S:11,Phospho@Y:14	XPO2_HUMAN	Exportin-2	55.5	746.632	3	2236.88	-0.983515	31.704	R	D	+		@S:11,@Y:14		S:11,Y:14
15	AADEEAFEDNSEEYIRR	Dimethyl(+6)@Nterm,Phospho@Y:14	XPO2_HUMAN	Exportin-2	99	719.977	3	2156.91	-0.927253	30.378	R	D	+		@Y:14		Y:14
16	AADEEAFEDNSEEYIRRDLEGSDIDTR	Dimethyl(+6)@Nterm,Phospho@Y:14	XPO2_HUMAN	Exportin-2	47.7	1087.14	3	3258.4	-0.429658	47.837	R	R	+		@Y:14		Y:14
17	AADISLDNLVEGK	Dimethyl(+6)@K:13,Dimethyl(+6)@Nterm,Phospho@S:5	TP53B_HUMAN	Tumor suppressor p53-binding protein 1	98.7	746.899	2	1491.78	-1.20661	49.276	K	R	+		@S:5		S:5
18	AADLLYAMCDR	Carbamidomethyl@C:9,Dimethyl(+6)@Nterm,Phospho@Y:6	AP2A1_HUMAN	AP-2 complex subunit alpha-1	72.9	706.812	2	1411.61	0.141682	46.521	R	S			@Y:6		Y:6
19	AADPPAENSSAPEAEQGGAE	Dimethyl(+6)@Nterm,Phospho@S:10	YBOX1_HUMAN	Nuclease-sensitive element-binding protein 1	76	1006.42	2	2010.82	-1.88977	23.357	K	-	+		@S:10		S:10
20	AADPPAENSSAPEAEQGGAE	Dimethyl(+6)@Nterm,Phospho@S:9	YBOX1_HUMAN	Nuclease-sensitive element-binding protein 1	64.7	671.282	3	2010.82	-1.59139	22.671	K	-	+		@S:9		S:10
21	AADQFDIYSSQQSK	Dimethyl(+6)@K:14,Dimethyl(+6)@Nterm,Phospho@Y:8	CE024_HUMAN	UPF0461 protein C5orf24	40.4	579.279	3	1734.81	0.461144	30.493	R	Y			@Y:8		Y:8
22	AADRLPNLSSPSAEGPPGPPSGPAPR	Dimethyl(+6)@Nterm,Phospho@S:10	TOM1_HUMAN	Target of Myb protein 1	70.9	870.436	3	2608.28	-0.421733	36.721	K	K	+		@S:10		S:10
23	AADRLPNLSSPSAEGPPGPPSGPAPR	Dimethyl(+6)@Nterm,Phospho@S:10,Phospho@S:21	TOM1_HUMAN	Target of Myb protein 1	82.5	897.091	3	2688.25	-0.111597	40.876	K	K	+		@S:10,@S:21		S:21
24	AADRLPNLSSPSAEGPPGPPSGPAPR	Dimethyl(+6)@Nterm,Phospho@S:9	TOM1_HUMAN	Target of Myb protein 1	78.2	870.435	3	2608.28	-0.996824	36.125	K	K			@S:9		S:10
25	AADSQNSGEGNTGAAESSFSQEVSR	Dimethyl(+6)@Nterm,Phospho@S:18	TPR_HUMAN	Nucleoprotein TPR	65.7	867.369	3	2599.08	-1.65443	29.681	R	E			@S:18		S:18
26	AADSQNSGEGNTGAAESSFSQEVSR	Dimethyl(+6)@Nterm,Phospho@S:20	TPR_HUMAN	Nucleoprotein TPR	79.6	867.37	3	2599.09	0.1539	29.423	R	E	+		@S:20		S:18
27	AADTIGYPVMIR	Dimethyl(+6)@Nterm,Oxidation@M:10,Phospho@Y:7	CPSM_HUMAN	Carbamoyl-phosphate synthase [ammonia], mitochondrial	63.7	718.856	2	1435.7	-0.696525	37.114	K	S			@Y:7		Y:7
28	AADTIGYPVMIR	Dimethyl(+6)@Nterm,Phospho@Y:7	CPSM_HUMAN	Carbamoyl-phosphate synthase [ammonia], mitochondrial	72.7	710.859	2	1419.7	-0.140874	39.817	K	S			@Y:7		Y:7
29	AAEAHVDAHYYEQNEQPTGTCAACITGDNR	Carbamidomethyl@C:21,Carbamidomethyl@C:24,Dimethyl(+6)@Nterm,Phospho@Y:10	ADK_HUMAN	Adenosine kinase	68.4	866.619	4	3462.45	-0.0577626	31.729	K	S			@Y:10
30	AAEAHVDAHYYEQNEQPTGTCAACITGDNR	Carbamidomethyl@C:21,Carbamidomethyl@C:24,Dimethyl(+6)@Nterm,Phospho@Y:10,Phospho@Y:11	ADK_HUMAN	Adenosine kinase	33.5	886.61	4	3542.41	-0.141147	29.293	K	S			@Y:10,@Y:11		Y:11,Y:10
31	AAEAHVDAHYYEQNEQPTGTCAACITGDNR	Carbamidomethyl@C:21,Carbamidomethyl@C:24,Dimethyl(+6)@Nterm,Phospho@Y:11	ADK_HUMAN	Adenosine kinase	50.3	866.618	4	3462.44	-0.519864	32.891	K	S		ambiguous		@Y:10orY:11
32	AAEATNDYETLVK	Dimethyl(+6)@K:13,Dimethyl(+6)@Nterm,Phospho@Y:8	ERC6L_HUMAN	DNA excision repair protein ERCC-6-like	68	786.895	2	1571.78	-0.318112	28.425	K	R	+		@Y:8		Y:8
33	AAEATNDYETLVK	Dimethyl(+6)@K:13,Dimethyl(+6)@Nterm,Phospho@T:10	ERC6L_HUMAN	DNA excision repair protein ERCC-6-like	78.1	786.894	2	1571.77	-1.01796	29.348	K	R			@T:10		T:10
34	AAEDSARPELPDSAVGPGSR	Dimethyl(+6)@Nterm,Phospho@S:13	WNK4_HUMAN	Serine/threonine-protein kinase WNK4	36.4	699.333	3	2094.98	-0.334132	29.685	K	E	+		@S:13		S:13
35	AAEDSARPELPDSAVGPGSR	Dimethyl(+6)@Nterm,Phospho@S:5,Phospho@S:13	WNK4_HUMAN	Serine/threonine-protein kinase WNK4	46.9	725.989	3	2174.95	0.0919563	32.636	K	E	+		@S:5,@S:13		S:13,S:5
36	AAEHRDTTDVPEMPHSK	Dimethyl(+6)@K:17,Dimethyl(+6)@Nterm,Phospho@T:7,Phospho@S:16	ABL1_HUMAN	Tyrosine-protein kinase ABL1	33.6	537.992	4	2147.94	-0.419007	22.206	R	G	+		@T:7,@S:16		S:16
37	AAEHRDTTDVPEMPHSK	Dimethyl(+6)@K:17,Dimethyl(+6)@Nterm,Phospho@T:8	ABL1_HUMAN	Tyrosine-protein kinase ABL1	38.8	518	4	2067.97	-0.580279	21.224	R	G	+		@T:8
38	AAEHRDTTDVPEMPHSK	Dimethyl(+6)@K:17,Dimethyl(+6)@Nterm,Phospho@T:8,Phospho@S:16	ABL1_HUMAN	Tyrosine-protein kinase ABL1	39.6	716.986	3	2147.94	-1.02424	21.743	R	G	+		@T:8,@S:16		S:16
39	AAEQEAQLLSQLK	Dimethyl(+6)@K:13,Dimethyl(+6)@Nterm,Phospho@S:10	NEK4_HUMAN	Serine/threonine-protein kinase Nek4	77.2	788.934	2	1575.85	-0.0634576	45.694	R	H	+		@S:10		S:10
40	AAESLADPTEYENLFPGLK	Dimethyl(+6)@K:19,Dimethyl(+6)@Nterm,Phospho@S:4,Phospho@T:9	COPB2_HUMAN	Coatomer subunit beta'	55.4	1147.04	2	2292.06	-0.828948	68.572	K	E	+		@S:4,@T:9		S:4,T:9
41	AAESLADPTEYENLFPGLK	Dimethyl(+6)@K:19,Dimethyl(+6)@Nterm,Phospho@Y:11	COPB2_HUMAN	Coatomer subunit beta'	72.4	738.373	3	2212.1	0	54.961	K	E			@Y:11		Y:11
42	AAESVSKPDVSEEAPGPSK	Dimethyl(+6)@K:7,Dimethyl(+6)@K:19,Dimethyl(+6)@Nterm,Phospho@S:4	CT043_HUMAN	UPF0549 protein C20orf43	48.4	689.698	3	2066.07	1.93604	24.335	K	V	+		@S:4		S:4
43	AAESVSKPDVSEEAPGPSK	Dimethyl(+6)@K:7,Dimethyl(+6)@K:19,Dimethyl(+6)@Nterm,Phospho@S:6	CT043_HUMAN	UPF0549 protein C20orf43	42.7	689.695	3	2066.06	-1.50044	23.782	K	V	+		@S:6		S:6
44	AAFDDAIAELDTLSEESYK	Dimethyl(+6)@K:19,Dimethyl(+6)@Nterm,Phospho@S:14	1433E_HUMAN	14-3-3 protein epsilon	55.7	746.024	3	2235.05	0.313192	59.257	K	D	+		@S:14		S:14
45	AAFDDAIAELDTLSEESYK	Dimethyl(+6)@K:19,Dimethyl(+6)@Nterm,Phospho@S:17	1433E_HUMAN	14-3-3 protein epsilon	87.8	1118.53	2	2235.05	0.715867	64.234	K	D		ambiguous		@S:17orY:18
46	AAFDDAIAELDTLSEESYK	Dimethyl(+6)@K:19,Dimethyl(+6)@Nterm,Phospho@Y:18	1433E_HUMAN	14-3-3 protein epsilon	99.6	1118.53	2	2235.05	-0.939577	65.421	K	D		ambiguous		@S:17orY:18
47	AAFDDAIAELDTLSEESYK	Dimethyl(+6)@K:19,Dimethyl(+6)@Nterm,Phospho@T:12	1433E_HUMAN	14-3-3 protein epsilon	90.4	1118.53	2	2235.05	-1.87916	61.532	K	D	+		@T:12		T:12
48	AAFDDAIAELDTLSEESYK	Dimethyl(+6)@K:19,Dimethyl(+6)@Nterm,Phospho@T:12,Phospho@Y:18	1433E_HUMAN	14-3-3 protein epsilon	40.3	772.68	3	2315.02	0.0863924	60.987	K	D	+		@T:12,@Y:18		T:12,Y:18
49	AAGARPLTSPESLSR	Dimethyl(+6)@Nterm,Phospho@T:8	BAT3_HUMAN	Large proline-rich protein BAT3	36.7	542.952	3	1625.83	-0.738083	25.832	K	D	+		@T:8		T:8
50	AAGASDVVLYK	Dimethyl(+6)@K:11,Dimethyl(+6)@Nterm,Phospho@Y:10	SYFB_HUMAN	Phenylalanyl-tRNA synthetase beta chain	59.4	621.344	2	1240.67	0.0806013	29.346	K	I	+		@Y:10		Y:10
51	AAGDSGEDSDDSDYENLIDPTEPSNSEYSHSK	Dimethyl(+6)@K:32,Dimethyl(+6)@Nterm,Phospho@Y:14	F175B_HUMAN	BRISC complex subunit Abro1	124.2	1193.83	3	3578.46	-0.838349	36.772	R	D			@Y:14		Y:14
52	AAGFSRSFSSDSGSSPASER	Dimethyl(+6)@Nterm,Phospho@S:7,Phospho@S:9	PDK1_HUMAN	[Pyruvate dehydrogenase [lipoamide]] kinase isozyme 1, mitochondrial	54.3	728.633	3	2182.88	0.0458111	29.689	R	G	+		@S:7,@S:9		S:7
53	AAGLEPVGHYEEVELTETSVNVGPER	Dimethyl(+6)@Nterm,Phospho@T:16,Phospho@S:19	KS6B2_HUMAN	Ribosomal protein S6 kinase beta-2	99.5	992.788	3	2975.34	-0.268877	48.623	R	I	+		@T:16,@S:19		S:19
54	AAGMSSPGAQSHPEELPR	Dimethyl(+6)@Nterm,Oxidation@M:4,Phospho@S:6	MYO9B_HUMAN	Myosin-IXb	31.3	651.299	3	1950.87	1.02518	21.954	K	G	+	ambiguous		@S:5orS:6
55	AAGPLLTDECRTLQSCK	Carbamidomethyl@C:10,Carbamidomethyl@C:16,Dimethyl(+6)@K:17,Dimethyl(+6)@Nterm,Phospho@T:12	MACD1_HUMAN	MACRO domain-containing protein 1	37	690.013	3	2067.02	0.774062	31.492	R	T	+		@T:12		T:7
56	AAGSGELGVTMK	Dimethyl(+6)@K:12,Dimethyl(+6)@Nterm,Oxidation@M:11,Phospho@T:10	FLNB_HUMAN	Filamin-B	31.8	642.832	2	1283.65	2.25918	22.474	K	G	+		@T:10		T:10
57	AAGSPSPLPAPDPAPK	Dimethyl(+6)@K:16,Dimethyl(+6)@Nterm,Phospho@S:4,Phospho@S:6	ASPC1_HUMAN	Tether containing UBX domain for GLUT4	31.6	850.918	2	1699.82	-2.23553	33.562	R	S	+		@S:4,@S:6		S:4,S:6
58	AAHSEGNTTAGLDMR	Dimethyl(+6)@Nterm,Oxidation@M:14,Phospho@S:4	TCPB_HUMAN	T-complex protein 1 subunit beta	77.3	830.863	2	1659.71	-1.56654	18.189	R	E	+		@S:4		S:4
59	AAHSEGNTTAGLDMR	Dimethyl(+6)@Nterm,Oxidation@M:14,Phospho@T:8	TCPB_HUMAN	T-complex protein 1 subunit beta	42.1	554.245	3	1659.71	-1.14478	17.424	R	E	+		@T:8		T:8
60	AAHSEGNTTAGLDMR	Dimethyl(+6)@Nterm,Oxidation@M:14,Phospho@T:8,Phospho@T:9	TCPB_HUMAN	T-complex protein 1 subunit beta	28.1	580.9	3	1739.68	-1.43705	18.754	R	E	+		@T:8,@T:9		T:8,T:9
61	AAHSEGNTTAGLDMR	Dimethyl(+6)@Nterm,Oxidation@M:14,Phospho@T:9	TCPB_HUMAN	T-complex protein 1 subunit beta	45.1	554.245	3	1659.71	-0.482011	18.918	R	E	+		@T:9		T:9
62	AAHSEGNTTAGLDMR	Dimethyl(+6)@Nterm,Phospho@S:4	TCPB_HUMAN	T-complex protein 1 subunit beta	50.3	548.914	3	1643.72	0.0608377	22.195	R	E	+		@S:4		S:4
63	AAHSEGNTTAGLDMR	Dimethyl(+6)@Nterm,Phospho@T:8	TCPB_HUMAN	T-complex protein 1 subunit beta	55.9	548.913	3	1643.72	-0.973403	21.873	R	E	+		@T:8		T:8
64	AAHSEGNTTAGLDMR	Dimethyl(+6)@Nterm,Phospho@T:9	TCPB_HUMAN	T-complex protein 1 subunit beta	41.4	548.913	3	1643.72	-0.425864	21.684	R	E	+		@T:9		T:9
65	AAHTEDINACTLTTSPR	Carbamidomethyl@C:10,Dimethyl(+6)@Nterm,Phospho@S:15	RAF1_HUMAN	RAF proto-oncogene serine/threonine-protein kinase	39.8	657.973	3	1970.9	0.0507383	30.064	R	L			@S:15		S:15
66	AAHTEDINACTLTTSPR	Carbamidomethyl@C:10,Dimethyl(+6)@Nterm,Phospho@T:11	RAF1_HUMAN	RAF proto-oncogene serine/threonine-protein kinase	41.2	657.972	3	1970.9	-1.16698	26.532	R	L	+		@T:11		T:11
67	AAHTEDINACTLTTSPR	Carbamidomethyl@C:10,Dimethyl(+6)@Nterm,Phospho@T:11,Phospho@T:13	RAF1_HUMAN	RAF proto-oncogene serine/threonine-protein kinase	46.4	684.629	3	2050.86	-0.39008	28.579	R	L	+		@T:11,@T:13		T:11,T:14
68	AAHTEDINACTLTTSPR	Carbamidomethyl@C:10,Dimethyl(+6)@Nterm,Phospho@T:13,Phospho@T:14	RAF1_HUMAN	RAF proto-oncogene serine/threonine-protein kinase	32.1	684.628	3	2050.86	-0.828919	26.711	R	L	+		@T:13,@T:14		T:11
69	AAHTEDINACTLTTSPR	Carbamidomethyl@C:10,Dimethyl(+6)@Nterm,Phospho@T:4,Phospho@T:11,Phospho@T:13	RAF1_HUMAN	RAF proto-oncogene serine/threonine-protein kinase	38	711.284	3	2130.83	0.23465	30.83	R	L	+		@T:4,@T:11,@T:13		T:11,T:4,T:13
70	AAIELPSLEVLSDQEEDREQCGVK	Carbamidomethyl@C:21,Dimethyl(+6)@K:24,Dimethyl(+6)@Nterm,Phospho@S:7,Phospho@S:12	E2AK1_HUMAN	Eukaryotic translation initiation factor 2-alpha kinase 1	60	981.794	3	2942.36	-1.35945	53.961	R	N	+		@S:7,@S:12		S:7,S:12
71	AAIPPPVYEEQDRPR	Dimethyl(+6)@Nterm,Phospho@Y:8	SPF45_HUMAN	Splicing factor 45	64	617.978	3	1850.91	-1.45874	28.081	K	S			@Y:8		Y:8
72	AAISQLRSPR	Dimethyl(+6)@Nterm,Phospho@S:4,Phospho@S:8	OXSR1_HUMAN	Serine/threonine-protein kinase OSR1	35.7	646.82	2	1291.62	-1.08391	27.847	K	V	+		@S:4,@S:8		S:4,S:8
73	AAISQLRSPR	Dimethyl(+6)@Nterm,Phospho@S:8	OXSR1_HUMAN	Serine/threonine-protein kinase OSR1	35.4	606.837	2	1211.66	-0.660252	21.422	K	V	+		@S:8		S:8
74	AAITGHHVPDSGPEPILAFYSSR	Dimethyl(+6)@Nterm,Phospho@T:4,Phospho@S:11,Phospho@S:21	HIPK4_HUMAN	Homeodomain-interacting protein kinase 4	41.2	899.398	3	2695.17	0.667861	52.77	K	L	+	ambiguous	@T:4,@S:11	@S:21orS:22	S:11,T:4
75	AAITGHHVPDSGPEPILAFYSSR	Dimethyl(+6)@Nterm,Phospho@T:4,Phospho@Y:20	HIPK4_HUMAN	Homeodomain-interacting protein kinase 4	66.9	872.741	3	2615.2	-0.497094	48.141	K	L	+		@T:4,@Y:20		T:4,Y:20
76	AAKLSEGSQPAEEEEDQETPSR	Dimethyl(+6)@K:3,Dimethyl(+6)@Nterm,Phospho@S:5	ACINU_HUMAN	Apoptotic chromatin condensation inducer in the nucleus	72.3	846.061	3	2535.16	-1.6567	24.161	R	N			@S:5
77	AAKLSEGSQPAEEEEDQETPSR	Dimethyl(+6)@K:3,Dimethyl(+6)@Nterm,Phospho@S:8	ACINU_HUMAN	Apoptotic chromatin condensation inducer in the nucleus	43.4	846.062	3	2535.17	0.236671	24.092	R	N	+		@S:8
78	AALDEAQGVGLDSTGYYDQEIYGGSDSR	Dimethyl(+6)@Nterm,Phospho@Y:16,Phospho@Y:22	SF3B1_HUMAN	Splicing factor 3B subunit 1	47.6	1044.44	3	3130.29	-0.734757	49.545	K	F		ambiguous	@Y:22	@Y:16orY:17	Y:17,Y:22
79	AALDEAQGVGLDSTGYYDQEIYGGSDSR	Dimethyl(+6)@Nterm,Phospho@Y:17,Phospho@Y:22	SF3B1_HUMAN	Splicing factor 3B subunit 1	47	1044.44	3	3130.29	-0.670865	47.744	K	F			@Y:17,@Y:22		Y:17,Y:22
80	AALDEAQGVGLDSTGYYDQEIYGGSDSR	Dimethyl(+6)@Nterm,Phospho@Y:22	SF3B1_HUMAN	Splicing factor 3B subunit 1	80.4	1017.78	3	3050.32	-0.524535	50.104	K	F			@Y:22		Y:22
81	AALEALGSCLNNK	Carbamidomethyl@C:9,Dimethyl(+6)@K:13,Dimethyl(+6)@Nterm,Phospho@S:8	GLYM_HUMAN	Serine hydroxymethyltransferase, mitochondrial	90.7	754.893	2	1507.77	-1.65808	39.496	R	Y	+		@S:8		S:8
82	AALEEVYPDLTPEETRR	Dimethyl(+6)@Nterm,Phospho@Y:7	XRN2_HUMAN	5'-3' exoribonuclease 2	49.5	701.678	3	2102.01	-1.09419	36.903	R	N	+		@Y:7		Y:7
83	AALEYLEDIDLK	Dimethyl(+6)@K:12,Dimethyl(+6)@Nterm,Phospho@Y:5	CJ058_HUMAN	Uncharacterized protein C10orf58	72.3	770.913	2	1539.81	0.129886	54.165	K	T			@Y:5		Y:5
84	AALFENTPK	Dimethyl(+6)@K:9,Dimethyl(+6)@Nterm,Phospho@T:7	PHKG1_HUMAN	Phosphorylase b kinase gamma catalytic chain, skeletal muscle isoform	36	569.812	2	1137.61	-0.351614	30.372	R	A	+		@T:7		T:7
85	AALGSALR	Dimethyl(+6)@Nterm,Phospho@S:5	CCD13_HUMAN	Coiled-coil domain-containing protein 13	56.2	436.744	2	871.474	0.344244	27.215	K	G	+		@S:5		S:5
86	AALHSPVSEGAPVIPPSSGLPLPTPDAR	Dimethyl(+6)@Nterm,Phospho@S:5,Phospho@S:8,Phospho@S:18,Phospho@T:24	SPHK2_HUMAN	Sphingosine kinase 2	40.7	1029.8	3	3086.37	-1.29602	58.045	K	V	+	ambiguous	@S:5,@S:8,@T:24	@S:17orS:18	T:24,S:5,S:8
87	AALHSPVSEGAPVIPPSSGLPLPTPDAR	Dimethyl(+6)@Nterm,Phospho@S:5,Phospho@S:8,Phospho@T:24	SPHK2_HUMAN	Sphingosine kinase 2	54.1	1003.14	3	3006.41	-0.133049	55.153	K	V			@S:5,@S:8,@T:24		T:24,S:5,S:8
88	AALHSPVSEGAPVIPPSSGLPLPTPDAR	Dimethyl(+6)@Nterm,Phospho@S:5,Phospho@T:24	SPHK2_HUMAN	Sphingosine kinase 2	39.6	976.489	3	2926.44	-0.683423	49.642	K	V			@S:5,@T:24		T:24,S:5
89	AALHSPVSEGAPVIPPSSGLPLPTPDAR	Dimethyl(+6)@Nterm,Phospho@S:8,Phospho@S:18,Phospho@T:24	SPHK2_HUMAN	Sphingosine kinase 2	43.2	1003.14	3	3006.41	-0.598721	51.92	K	V		ambiguous	@T:24	@S:5orS:8, @S:17orS:18	T:24
90	AALHSPVSEGAPVIPPSSGLPLPTPDAR	Dimethyl(+6)@Nterm,Phospho@S:8,Phospho@T:24	SPHK2_HUMAN	Sphingosine kinase 2	68.2	976.487	3	2926.44	-1.98193	48.637	K	V		ambiguous	@T:24	@S:5orS:8	S:5
91	AALIYTCTVCR	Carbamidomethyl@C:7,Carbamidomethyl@C:10,Dimethyl(+6)@Nterm,Phospho@Y:5	ZN706_HUMAN	Zinc finger protein 706	57.3	721.343	2	1440.67	-0.832945	34.707	K	T			@Y:5		Y:5
92	AALLAQYADVTDEEDEADEK	Dimethyl(+6)@K:20,Dimethyl(+6)@Nterm,Phospho@T:11	CCD43_HUMAN	Coiled-coil domain-containing protein 43	82.8	1172.54	2	2343.07	-0.896262	45.394	K	D	+		@T:11		T:11
93	AALLDQALSNAR	Dimethyl(+6)@Nterm,Phospho@S:9	MACF4_HUMAN,MACF1_HUMAN	Microtubule-actin cross-linking factor 1, isoform 4	69.2	678.858	2	1355.7	-0.29505	42.518	K	L	+		@S:9		S:9
94	AALLKASPK	Dimethyl(+6)@K:5,Dimethyl(+6)@K:9,Dimethyl(+6)@Nterm,Phospho@S:7	RL14_HUMAN	60S ribosomal protein L14	31.5	540.867	2	1079.72	-0.463083	20.885	K	K	+		@S:7		S:7
95	AALLSRELAGGLEDGEPQQK	Dimethyl(+6)@K:20,Dimethyl(+6)@Nterm,Phospho@S:5	RNZ2_HUMAN	Zinc phosphodiesterase ELAC protein 2	55.5	744.063	3	2229.17	0.314018	43.018	R	R	+		@S:5		S:5
96	AALNLPEAASYDEVR	Dimethyl(+6)@Nterm,Phospho@S:10	RPA1_HUMAN	DNA-directed RNA polymerase I subunit RPA1	67.7	866.921	2	1731.83	-0.577424	43.007	R	G		ambiguous		@S:10orY:11
97	AALNLPEAASYDEVR	Dimethyl(+6)@Nterm,Phospho@Y:11	RPA1_HUMAN	DNA-directed RNA polymerase I subunit RPA1	79.5	866.923	2	1731.83	0.750651	42.509	R	G			@Y:11		Y:11
98	AALRDYETVVK	Dimethyl(+6)@K:11,Dimethyl(+6)@Nterm,Phospho@Y:6	PPP5_HUMAN	Serine/threonine-protein phosphatase 5	44.4	706.894	2	1411.77	-0.991661	27.892	R	V	+		@Y:6		Y:6
99	AALRDYETVVK	Dimethyl(+6)@K:11,Dimethyl(+6)@Nterm,Phospho@T:8	PPP5_HUMAN	Serine/threonine-protein phosphatase 5	41	471.599	3	1411.77	-0.212499	28.618	R	V	+		@T:8		T:8
100	AALSASEGEEVPQDK	Dimethyl(+6)@K:15,Dimethyl(+6)@Nterm,Phospho@S:4	AIFM1_HUMAN	Apoptosis-inducing factor 1, mitochondrial	78.9	839.913	2	1677.81	-1.37083	27.903	K	A	+		@S:4		S:4
101	AALSASEGEEVPQDK	Dimethyl(+6)@K:15,Dimethyl(+6)@Nterm,Phospho@S:4,Phospho@S:6	AIFM1_HUMAN	Apoptosis-inducing factor 1, mitochondrial	34.8	879.898	2	1757.78	0.512009	30.031	K	A	+		@S:4,@S:6		S:4,S:6
102	AALSASEGEEVPQDK	Dimethyl(+6)@K:15,Dimethyl(+6)@Nterm,Phospho@S:6	AIFM1_HUMAN	Apoptosis-inducing factor 1, mitochondrial	96	839.913	2	1677.81	-1.37083	28.711	K	A	+		@S:6		S:6
103	AALSEEELEK	Dimethyl(+6)@K:10,Dimethyl(+6)@Nterm,Phospho@S:4	IF4G1_HUMAN	Eukaryotic translation initiation factor 4 gamma 1	76.6	633.828	2	1265.64	-1.10616	28.908	K	K	+		@S:4		S:4
104	AALSEEELEKK	Dimethyl(+6)@K:10,Dimethyl(+6)@K:11,Dimethyl(+6)@Nterm,Phospho@S:4	IF4G1_HUMAN	Eukaryotic translation initiation factor 4 gamma 1	61.2	714.907	2	1427.8	-0.350189	25.015	K	S	+		@S:4		S:4
105	AALSEEELEKKSK	Dimethyl(+6)@K:10,Dimethyl(+6)@K:11,Dimethyl(+6)@K:13,Dimethyl(+6)@Nterm,Phospho@S:12	IF4G1_HUMAN	Eukaryotic translation initiation factor 4 gamma 1	33.8	560.004	3	1676.99	-0.596307	23.328	K	A	+		@S:12		S:12
106	AALSLPAK	Dimethyl(+6)@K:8,Dimethyl(+6)@Nterm,Phospho@S:4	NOLC1_HUMAN	Nucleolar and coiled-body phosphoprotein 1	28.4	459.788	2	917.562	0.217969	30.548	K	Q	+		@S:4		S:4
107	AALVAQNYINYQQGTPHR	Dimethyl(+6)@Nterm,Phospho@Y:11	LXN_HUMAN	Latexin	51.3	720.026	3	2157.06	-1.20535	34.736	R	V			@Y:11		Y:11
108	AALVAQNYINYQQGTPHR	Dimethyl(+6)@Nterm,Phospho@Y:8	LXN_HUMAN	Latexin	72.6	720.027	3	2157.06	0	35.429	R	V			@Y:8		Y:8
109	AALVAQNYINYQQGTPHR	Dimethyl(+6)@Nterm,Phospho@Y:8,Phospho@Y:11	LXN_HUMAN	Latexin	79.2	746.682	3	2237.02	-0.178809	32.117	R	V			@Y:8,@Y:11		Y:11,Y:8
110	AALVDLEPGTMDSVR	Dimethyl(+6)@Nterm,Oxidation@M:11,Phospho@S:13	TBB6_HUMAN	Tubulin beta-6 chain	31.4	852.41	2	1702.81	-0.411086	43.312	R	S	+	ambiguous		@T:10orS:13
111	AALVDLEPGTMDSVR	Dimethyl(+6)@Nterm,Oxidation@M:11,Phospho@T:10	TBB6_HUMAN	Tubulin beta-6 chain	35.1	852.41	2	1702.81	-0.117453	42.279	R	S	+		@T:10		T:10
112	AALVDLEPGTMDSVR	Dimethyl(+6)@Nterm,Phospho@T:10	TBB6_HUMAN	Tubulin beta-6 chain	32.4	844.412	2	1686.81	-1.0671	46.176	R	S	+		@T:10		T:10
113	AAMQRGSLPANVPTPR	Dimethyl(+6)@Nterm,Oxidation@M:3,Phospho@S:7	CSTF2_HUMAN	Cleavage stimulation factor subunit 2	45.2	599.307	3	1794.9	-1.61569	25.837	R	G	+		@S:7		S:7
114	AAMYDIISSPSK	Dimethyl(+6)@K:12,Dimethyl(+6)@Nterm,Phospho@S:9	NIPBL_HUMAN	Nipped-B-like protein	30.2	715.867	2	1429.72	0	42.477	K	D			@S:9		S:9
115	AANAAENDFSVSQAEMSSR	Dimethyl(+6)@Nterm,Oxidation@M:16,Phospho@S:10	ABCF1_HUMAN	ATP-binding cassette sub-family F member 1	35.8	705.634	3	2113.88	-1.22997	32.832	K	Q	+		@S:10		S:10
116	AANAAENDFSVSQAEMSSR	Dimethyl(+6)@Nterm,Oxidation@M:16,Phospho@S:12	ABCF1_HUMAN	ATP-binding cassette sub-family F member 1	77.6	1057.95	2	2113.88	-1.75034	33.864	K	Q	+		@S:12		S:12
117	AANAAENDFSVSQAEMSSR	Dimethyl(+6)@Nterm,Phospho@S:12	ABCF1_HUMAN	ATP-binding cassette sub-family F member 1	41.3	700.304	3	2097.89	0.286002	38.625	K	Q	+		@S:12		S:12
118	AANAAENDFSVSQAEMSSR	Dimethyl(+6)@Nterm,Phospho@S:18	ABCF1_HUMAN	ATP-binding cassette sub-family F member 1	46	700.304	3	2097.89	0.524336	35.666	K	Q	+		@S:18		S:18
119	AANDAGYFNDEMAPIEVK	Dimethyl(+6)@K:18,Dimethyl(+6)@Nterm,Oxidation@M:12,Phospho@Y:7	THIM_HUMAN	3-ketoacyl-CoA thiolase, mitochondrial	99.9	1059.99	2	2117.96	-0.613797	40.055	K	T			@Y:7		Y:7
120	AANDAGYFNDEMAPIEVK	Dimethyl(+6)@K:18,Dimethyl(+6)@Nterm,Phospho@Y:7	THIM_HUMAN	3-ketoacyl-CoA thiolase, mitochondrial	95	1051.99	2	2101.97	-0.0951488	47.244	K	T			@Y:7		Y:7
121	AANFVHMDTAQK	Dimethyl(+6)@K:12,Dimethyl(+6)@Nterm,Oxidation@M:7,Phospho@T:9	KCC4_HUMAN	Calcium/calmodulin-dependent protein kinase type IV	47.1	499.579	3	1495.72	-0.936007	19.326	K	K	+		@T:9		T:9
122	AANFVHMDTAQK	Dimethyl(+6)@K:12,Dimethyl(+6)@Nterm,Phospho@T:9	KCC4_HUMAN	Calcium/calmodulin-dependent protein kinase type IV	69.5	494.247	3	1479.72	-1.35161	25.378	K	K	+		@T:9		T:9
123	AANSLEAFIFETQDK	Dimethyl(+6)@K:15,Dimethyl(+6)@Nterm,Phospho@S:4,Phospho@T:12	HYOU1_HUMAN	Hypoxia up-regulated protein 1	65.4	956.444	2	1910.87	-0.523321	62.925	K	L	+		@S:4,@T:12		T:12,S:4
124	AANVLLSEQGDVK	Dimethyl(+6)@K:13,Dimethyl(+6)@Nterm,Phospho@S:7	MST4_HUMAN,STK25_HUMAN	Serine/threonine-protein kinase MST4	63.4	746.408	2	1490.8	-0.402468	33.085	K	L	+		@S:7		S:7
125	AANYDFYQLLEEK	Dimethyl(+6)@K:13,Dimethyl(+6)@Nterm,Phospho@Y:4,Phospho@Y:7	SMG8_HUMAN	Protein SMG8	88.4	916.416	2	1830.82	0.764686	56.679	K	C	+		@Y:4,@Y:7		Y:4,Y:7
126	AANYDFYQLLEEK	Dimethyl(+6)@K:13,Dimethyl(+6)@Nterm,Phospho@Y:7	SMG8_HUMAN	Protein SMG8	86.4	876.432	2	1750.85	0.628266	55.336	K	C			@Y:7		Y:7
127	AAPALTPPDR	Dimethyl(+6)@Nterm,Phospho@T:6	KPCG_HUMAN	Protein kinase C gamma type	33	561.792	2	1121.57	-0.356643	26.365	R	L	+		@T:6		T:6
128	AAPEASSPPASPLQHLLPGK	Dimethyl(+6)@K:20,Dimethyl(+6)@Nterm,Phospho@S:6,Phospho@S:11	NIBL1_HUMAN	Niban-like protein 1	36.5	732.71	3	2195.11	0.227779	46.409	K	A	+		@S:6,@S:11		S:11
129	AAPEASSPPASPLQHLLPGK	Dimethyl(+6)@K:20,Dimethyl(+6)@Nterm,Phospho@S:6,Phospho@S:7	NIBL1_HUMAN	Niban-like protein 1	39.6	732.71	3	2195.11	0.136668	46.58	K	A	+		@S:6,@S:7		S:7,S:11
130	AAPEASSPPASPLQHLLPGK	Dimethyl(+6)@K:20,Dimethyl(+6)@Nterm,Phospho@S:7,Phospho@S:11	NIBL1_HUMAN	Niban-like protein 1	34.9	732.709	3	2195.11	-0.273335	46.935	K	A	+		@S:7,@S:11		S:7,S:11
131	AAPFSLEYR	Dimethyl(+6)@Nterm,Phospho@S:5,Phospho@Y:8	IPYR_HUMAN	Inorganic pyrophosphatase	37.4	624.27	2	1246.53	0.160446	43.945	R	V	+		@S:5,@Y:8		Y:8,S:5
132	AAPFSLEYR	Dimethyl(+6)@Nterm,Phospho@Y:8	IPYR_HUMAN	Inorganic pyrophosphatase	40.8	584.286	2	1166.56	-0.171445	40.389	R	V			@Y:8		Y:8
133	AAPGCTLWEAYANLHTAVNEEK	Carbamidomethyl@C:5,Dimethyl(+6)@K:22,Dimethyl(+6)@Nterm,Phospho@Y:11	BMX_HUMAN	Cytoplasmic tyrosine-protein kinase BMX	93.9	865.086	3	2592.24	0.192884	52.836	K	H			@Y:11
134	AAPGCTLWEAYANLHTAVNEEK	Carbamidomethyl@C:5,Dimethyl(+6)@K:22,Dimethyl(+6)@Nterm,Phospho@T:16,Phospho@Y:11	BMX_HUMAN	Cytoplasmic tyrosine-protein kinase BMX	63.8	891.741	3	2672.2	-0.0748446	52.328	K	H	+		@Y:11,@T:16		Y:11,T:16
135	AAPPPPGYHQNGVIR	Dimethyl(+6)@Nterm,Phospho@Y:8	MYO1E_HUMAN	Myosin-Ie	36.3	563.289	3	1686.84	-0.474258	22.992	R	N			@Y:8		Y:8
136	AAPPPPPPPPPLESSPR	Dimethyl(+6)@Nterm,Phospho@S:15	UBR4_HUMAN	E3 ubiquitin-protein ligase UBR4	54.4	606.652	3	1816.93	0.385264	34.048	K	V		ambiguous		@S:14orS:15
137	AAPQDELGGRGSSSSESQKPCEALR	Carbamidomethyl@C:21,Dimethyl(+6)@K:19,Dimethyl(+6)@Nterm,Phospho@S:13,Phospho@S:15	KKCC2_HUMAN	Calcium/calmodulin-dependent protein kinase kinase 2	37.6	949.098	3	2844.27	-2.17982	28.525	R	G	+		@S:13,@S:15
138	AAPSTAPAEATPPKPGEAEAPPK	Dimethyl(+6)@K:14,Dimethyl(+6)@K:23,Dimethyl(+6)@Nterm,Phospho@S:4	BAG3_HUMAN	BAG family molecular chaperone regulator 3	47.5	789.759	3	2366.26	-2.62017	25.137	R	H	+		@S:4
139	AAQNSGEAEYIEK	Dimethyl(+6)@K:13,Dimethyl(+6)@Nterm,Phospho@Y:10	LAMB1_HUMAN	Laminin subunit beta-1	51.6	779.377	2	1556.74	-0.128474	23.324	K	V	+		@Y:10		Y:10
140	AAQSLLNK	Dimethyl(+6)@K:8,Dimethyl(+6)@Nterm,Phospho@S:4	DD19A_HUMAN,DD19B_HUMAN	ATP-dependent RNA helicase DDX19A	56.6	496.794	2	991.574	-0.2017	27.119	R	L	+		@S:4		S:4
141	AARPSVSEELTAAER	Dimethyl(+6)@Nterm,Phospho@S:5	CA053_HUMAN	Uncharacterized protein C1orf53	49.4	567.62	3	1699.84	1.4119	30.225	R	Q	+		@S:5		S:5
142	AARQDPDEDISVTAESVR	Dimethyl(+6)@Nterm,Phospho@S:11	M3K11_HUMAN	Mitogen-activated protein kinase kinase kinase 11	67.3	691.66	3	2071.96	-1.83401	31.964	K	Q	+		@S:11		S:11
143	AASAAFQENVGR	Dimethyl(+6)@Nterm,Phospho@S:3	TBCD_HUMAN	Tubulin-specific chaperone D	44.8	667.819	2	1333.62	0	27.187	R	Q	+		@S:3		S:3
144	AASAATAAPTATPAAQESGTIPK	Dimethyl(+6)@K:23,Dimethyl(+6)@Nterm,Phospho@S:3	ADAS_HUMAN	Alkyldihydroxyacetonephosphate synthase, peroxisomal	39.3	744.391	3	2230.15	0.26904	29.375	R	K			@S:3
145	AASAATAAPTATPAAQESGTIPK	Dimethyl(+6)@K:23,Dimethyl(+6)@Nterm,Phospho@S:3,Phospho@T:10	ADAS_HUMAN	Alkyldihydroxyacetonephosphate synthase, peroxisomal	39.5	771.047	3	2310.12	-0.129863	31	R	K	+		@S:3,@T:10
146	AASAATAAPTATPAAQESGTIPK	Dimethyl(+6)@K:23,Dimethyl(+6)@Nterm,Phospho@T:6	ADAS_HUMAN	Alkyldihydroxyacetonephosphate synthase, peroxisomal	40.5	744.391	3	2230.15	-0.26904	29.324	R	K			@T:6
147	AASDGQYENQSPEATSPR	Dimethyl(+6)@Nterm,Phospho@Y:7	TENS1_HUMAN	Tensin-1	55.3	674.625	3	2020.85	-2.37523	22.659	R	S	+		@Y:7		Y:7
148	AASDGQYENQSPEATSPRSPGVR	Dimethyl(+6)@Nterm,Phospho@T:15	TENS1_HUMAN	Tensin-1	47.5	840.051	3	2517.13	-1.98639	23.267	R	S	+		@T:15
149	AASDIAMTELPPTHPIR	Dimethyl(+6)@Nterm,Oxidation@M:7,Phospho@S:3	1433E_HUMAN	14-3-3 protein epsilon	56.1	975.483	2	1948.95	-1.69322	32.925	K	L	+		@S:3		S:3
150	AASDIAMTELPPTHPIR	Dimethyl(+6)@Nterm,Oxidation@M:7,Phospho@S:3,Phospho@T:8	1433E_HUMAN	14-3-3 protein epsilon	38.3	677.314	3	2028.92	0.246436	35.102	K	L	+		@S:3,@T:8		T:8,S:3
151	AASDIAMTELPPTHPIR	Dimethyl(+6)@Nterm,Phospho@S:3	1433E_HUMAN	14-3-3 protein epsilon	54.1	967.486	2	1932.96	-1.44856	38.937	K	L	+		@S:3		S:3
152	AASIENVLQDSSPEHCGR	Carbamidomethyl@C:16,Dimethyl(+6)@Nterm,Phospho@S:12	MGRN1_HUMAN	Probable E3 ubiquitin-protein ligase MGRN1	59.6	695.314	3	2082.92	-2.16043	35.909	R	G	+		@S:12
153	AASIENVLQDSSPEHCGR	Carbamidomethyl@C:16,Dimethyl(+6)@Nterm,Phospho@S:3	MGRN1_HUMAN	Probable E3 ubiquitin-protein ligase MGRN1	85.2	695.315	3	2082.92	-1.63232	36.879	R	G	+		@S:3		S:3
154	AASIFGGAKPVDTAAR	Dimethyl(+6)@K:9,Dimethyl(+6)@Nterm,Phospho@S:3	IF4B_HUMAN	Eukaryotic translation initiation factor 4B	51.4	560.643	3	1678.91	-0.23825	33.96	R	E	+		@S:3		S:3
155	AASIFGGAKPVDTAAR	Dimethyl(+6)@K:9,Dimethyl(+6)@Nterm,Phospho@S:3,Phospho@T:13	IF4B_HUMAN	Eukaryotic translation initiation factor 4B	38.6	587.299	3	1758.87	-0.170564	34.289	R	E	+		@S:3,@T:13		S:3,T:13
156	AASLKSNYNLPMHK	Dimethyl(+6)@K:5,Dimethyl(+6)@K:14,Dimethyl(+6)@Nterm,Oxidation@M:12,Phospho@S:3,Phospho@S:6	RL4_HUMAN	60S ribosomal protein L4	33	617.982	3	1850.92	-1.08054	27.051	K	M	+		@S:3,@S:6		S:3,S:6
157	AASLKSNYNLPMHK	Dimethyl(+6)@K:5,Dimethyl(+6)@K:14,Dimethyl(+6)@Nterm,Phospho@S:3,Phospho@S:6,Phospho@Y:8	RL4_HUMAN	60S ribosomal protein L4	34.5	639.307	3	1914.9	1.46222	30.704	K	M	+		@S:3,@S:6,@Y:8		Y:8,S:3,S:6
158	AASLKSNYNLPMHK	Dimethyl(+6)@K:5,Dimethyl(+6)@K:14,Dimethyl(+6)@Nterm,Phospho@S:3,Phospho@Y:8	RL4_HUMAN	60S ribosomal protein L4	35	612.651	3	1834.93	-0.163494	32.293	K	M	+		@S:3,@Y:8		S:3,S:6
159	AASPPASASDLIEQQQK	Dimethyl@K:17,Dimethyl@Nterm,Phospho@S:3	FA40A_HUMAN	Protein FAM40A	46.5	626.307	3	1875.9	0.373155	35.976	R	R			@S:3
160	AASPPASASDLIEQQQK	Dimethyl@K:17,Dimethyl@Nterm,Phospho@S:7	FA40A_HUMAN	Protein FAM40A	44.5	626.306	3	1875.9	-0.266539	35.471	R	R	+	ambiguous		@S:3orS:7
161	AASPPASASDLIEQQQK	Dimethyl(+6)@K:17,Dimethyl(+6)@Nterm,Phospho@S:3	FA40A_HUMAN	Protein FAM40A	87.5	944.986	2	1887.96	-2.54243	36.041	R	R	+		@S:3		S:3
162	AASPPASASDLIEQQQK	Dimethyl(+6)@K:17,Dimethyl(+6)@Nterm,Phospho@S:3,Phospho@S:7	FA40A_HUMAN	Protein FAM40A	34.9	656.983	3	1967.93	-0.10163	38.108	R	R	+		@S:3,@S:7		S:7,S:3
163	AASPPASASDLIEQQQK	Dimethyl(+6)@K:17,Dimethyl(+6)@Nterm,Phospho@S:7	FA40A_HUMAN	Protein FAM40A	41.7	630.328	3	1887.96	0.158902	35.548	R	R	+	ambiguous		@S:3orS:7	S:7
164	AASPPASASDLIEQQQK	Dimethyl(+6)@K:17,Dimethyl(+6)@Nterm,Phospho@S:9	FA40A_HUMAN	Protein FAM40A	54	630.327	3	1887.96	-0.476705	36.115	R	R	+		@S:9
165	AASPQDLAGGYTSSLACHR	Carbamidomethyl@C:17,Dimethyl(+6)@Nterm,Phospho@S:3	MAT1_HUMAN	CDK-activating kinase assembly factor MAT1	91.3	1038.47	2	2074.93	-0.385554	36.31	R	A	+		@S:3		S:3
166	AASQGSDSPLLPAQR	Dimethyl(+6)@Nterm,Phospho@S:3	SPD2A_HUMAN	SH3 and PX domain-containing protein 2A	46.5	806.401	2	1610.79	-0.496652	31.934	R	N	+		@S:3		S:3
167	AASQGSDSPLLPAQR	Dimethyl(+6)@Nterm,Phospho@S:6	SPD2A_HUMAN	SH3 and PX domain-containing protein 2A	75.9	806.402	2	1610.79	0.807058	31.182	R	N	+		@S:6		S:3
168	AASSAAQGAFQGN	Dimethyl(+6)@Nterm,Phospho@S:4	SCAM2_HUMAN	Secretory carrier-associated membrane protein 2	51.6	647.288	2	1292.56	-0.0773658	26.22	R	-	+	ambiguous		@S:3orS:4
169	AASSLNLSNGETESVK	Dimethyl(+6)@K:16,Dimethyl(+6)@Nterm,Phospho@S:3	M4K4_HUMAN	Mitogen-activated protein kinase kinase kinase kinase 4	86.5	877.946	2	1753.88	-0.17105	33.224	R	T	+		@S:3		S:3
170	AASSPDGQLMSPGENGEVR	Dimethyl(+6)@Nterm,Oxidation@M:10,Phospho@S:11	KPCE_HUMAN	Protein kinase C epsilon type	36.9	1016.45	2	2030.88	-0.393918	25.448	R	Q	+		@S:11		S:11
171	AASSPDGQLMSPGENGEVR	Dimethyl(+6)@Nterm,Oxidation@M:10,Phospho@S:4	KPCE_HUMAN	Protein kinase C epsilon type	64.9	1016.45	2	2030.88	-0.984794	26.44	R	Q	+	ambiguous		@S:3orS:4
172	AASSPDGQLMSPGENGEVR	Dimethyl(+6)@Nterm,Oxidation@M:10,Phospho@S:4,Phospho@S:11	KPCE_HUMAN	Protein kinase C epsilon type	59.9	1056.43	2	2110.85	-0.710615	27.922	R	Q	+		@S:4,@S:11		S:11
173	AASSPDGQLMSPGENGEVR	Dimethyl(+6)@Nterm,Phospho@S:3	KPCE_HUMAN	Protein kinase C epsilon type	52.1	1008.45	2	2014.89	0.0992611	30.617	R	Q	+	ambiguous		@S:3orS:4
174	AASSPDGQLMSPGENGEVR	Dimethyl(+6)@Nterm,Phospho@S:4	KPCE_HUMAN	Protein kinase C epsilon type	132.2	1008.45	2	2014.89	-0.446675	31.624	R	Q	+		@S:4
175	AASSPDGQLMSPGENGEVR	Dimethyl(+6)@Nterm,Phospho@S:4,Phospho@S:11	KPCE_HUMAN	Protein kinase C epsilon type	36.9	1048.43	2	2094.86	0.47736	35.209	R	Q	+	ambiguous	@S:11	@S:3orS:4	S:11
176	AASSSSVVPYLPR	Dimethyl(+6)@Nterm,Phospho@S:6,Phospho@Y:10	ABL2_HUMAN	Tyrosine-protein kinase ABL2	51	764.357	2	1526.7	0	39.593	R	L	+		@S:6,@Y:10		Y:10,S:6
177	AASSSSVVPYLPR	Dimethyl(+6)@Nterm,Phospho@Y:10	ABL2_HUMAN	Tyrosine-protein kinase ABL2	43.4	724.374	2	1446.73	0.414727	36.448	R	L			@Y:10		Y:10
178	AASTARHLYLR	Dimethyl(+6)@Nterm,Phospho@S:3,Phospho@T:4	RS19_HUMAN	40S ribosomal protein S19	45.5	726.852	2	1451.69	-0.482197	25.757	R	G	+		@S:3,@T:4		S:3,T:4
179	AASVIPGSTSR	Dimethyl(+6)@Nterm,Phospho@T:9	KKCC1_HUMAN	Calcium/calmodulin-dependent protein kinase kinase 1	63.7	580.3	2	1158.59	0	24.306	R	L	+		@T:9		S:8
180	AASVIPGSTSRLLPARPSLSAR	Dimethyl(+6)@Nterm,Phospho@S:3,Phospho@S:8,Phospho@T:9,Phospho@S:18,Phospho@S:20	KKCC1_HUMAN	Calcium/calmodulin-dependent protein kinase kinase 1	34.8	881.058	3	2640.15	0.643903	49.692	R	K	+		@S:3,@S:8,@T:9,@S:18,@S:20		S:20,S:3,S:18
181	AATGEEVSAEDLGGADLHCR	Carbamidomethyl@C:19,Dimethyl(+6)@Nterm,Phospho@S:8	MCCB_HUMAN	Methylcrotonoyl-CoA carboxylase beta chain, mitochondrial	99.6	724.654	3	2170.94	-0.368504	32.192	K	K	+		@S:8		S:8
182	AATSPALFNR	Dimethyl(+6)@Nterm,Phospho@S:4	DYHC1_HUMAN	Cytoplasmic dynein 1 heavy chain 1	39.9	581.297	2	1160.58	-1.29246	31.161	R	C	+		@S:4		S:4
183	AATVGYGILR	Dimethyl(+6)@Nterm,Phospho@Y:6	ASGL1_HUMAN	L-asparaginase	59	567.81	2	1133.61	-0.441071	36.727	R	E			@Y:6		Y:6
184	AAVFEEIDTYERR	Dimethyl(+6)@Nterm,Phospho@Y:10	EDC3_HUMAN	Enhancer of mRNA-decapping protein 3	81.5	571.608	3	1711.8	-0.116836	37.619	K	S			@Y:10		Y:10
185	AAVLSDSEDEEK	Dimethyl(+6)@K:12,Dimethyl(+6)@Nterm,Phospho@S:5	IWS1_HUMAN	Protein IWS1 homolog	63.5	720.842	2	1439.67	0	24.438	K	A	+		@S:5		S:5
186	AAVMVYDDANK	Dimethyl(+6)@K:11,Dimethyl(+6)@Nterm,Oxidation@M:4,Phospho@Y:6	ENAH_HUMAN	Protein enabled homolog	59.6	680.828	2	1359.64	-0.0735488	21.577	R	K			@Y:6		Y:6
187	AAVPSGASTGIYEALELR	Dimethyl(+6)@Nterm,Phospho@S:5	ENOA_HUMAN,ENOB_HUMAN,ENOG_HUMAN	Alpha-enolase	47.6	640.329	3	1917.97	0.208554	56.966	R	D			@S:5
188	AAVPSGASTGIYEALELR	Dimethyl(+6)@Nterm,Phospho@S:5,Phospho@S:8	ENOA_HUMAN,ENOB_HUMAN,ENOG_HUMAN	Alpha-enolase	57.2	666.985	3	1997.93	-0.400414	63.396	R	D	+		@S:5,@S:8		S:5
189	AAVPSGASTGIYEALELR	Dimethyl(+6)@Nterm,Phospho@S:5,Phospho@S:8,Phospho@Y:12	ENOA_HUMAN,ENOB_HUMAN,ENOG_HUMAN	Alpha-enolase	33.5	693.64	3	2077.9	0.0481255	63.781	R	D	+		@S:5,@S:8,@Y:12		Y:12
190	AAVPSGASTGIYEALELR	Dimethyl(+6)@Nterm,Phospho@S:5,Phospho@S:8,Phospho@T:9	ENOA_HUMAN,ENOB_HUMAN,ENOG_HUMAN	Alpha-enolase	46	693.64	3	2077.9	0.288753	71.469	R	D	+		@S:5,@S:8,@T:9		S:5,S:8,T:9
191	AAVPSGASTGIYEALELR	Dimethyl(+6)@Nterm,Phospho@S:5,Phospho@Y:12	ENOA_HUMAN,ENOB_HUMAN,ENOG_HUMAN	Alpha-enolase	50.1	666.985	3	1997.93	0.800827	56.964	R	D	+		@S:5,@Y:12		Y:12
192	AAVPSGASTGIYEALELR	Dimethyl(+6)@Nterm,Phospho@S:5,Phospho@T:9	ENOA_HUMAN,ENOB_HUMAN,ENOG_HUMAN	Alpha-enolase	75.4	999.973	2	1997.93	-0.100103	62.528	R	D	+		@S:5,@T:9		S:5,T:9
193	AAVPSGASTGIYEALELR	Dimethyl(+6)@Nterm,Phospho@S:8	ENOA_HUMAN,ENOB_HUMAN,ENOG_HUMAN	Alpha-enolase	76.7	959.989	2	1917.96	-0.990634	56.502	R	D		ambiguous		@S:8orT:9
194	AAVPSGASTGIYEALELR	Dimethyl(+6)@Nterm,Phospho@S:8,Phospho@Y:12	ENOA_HUMAN,ENOB_HUMAN,ENOG_HUMAN	Alpha-enolase	71.8	999.973	2	1997.93	-0.550569	57.806	R	D	+		@S:8,@Y:12		Y:12,S:8
195	AAVPSGASTGIYEALELR	Dimethyl(+6)@Nterm,Phospho@S:8,Phospho@T:9	ENOA_HUMAN,ENOB_HUMAN,ENOG_HUMAN	Alpha-enolase	57.7	999.973	2	1997.93	0	65.197	R	D	+	ambiguous		@S:5orS:8orT:9, @S:5orS:8orT:9	S:5
196	AAVPSGASTGIYEALELR	Dimethyl(+6)@Nterm,Phospho@Y:12	ENOA_HUMAN,ENOB_HUMAN,ENOG_HUMAN	Alpha-enolase	98.3	959.991	2	1917.97	0.260693	51.318	R	D			@Y:12		Y:12
197	AAVPSGASTGIYEALELR	Dimethyl(+6)@Nterm,Phospho@T:9	ENOA_HUMAN,ENOB_HUMAN,ENOG_HUMAN	Alpha-enolase	94	959.99	2	1917.96	-0.677802	55.607	R	D			@T:9		T:9
198	AAVPSGASTGIYEALELR	Dimethyl(+6)@Nterm,Phospho@T:9,Phospho@Y:12	ENOA_HUMAN,ENOB_HUMAN,ENOG_HUMAN	Alpha-enolase	61.4	999.972	2	1997.93	-1.00104	57.622	R	D			@T:9,@Y:12		Y:12,T:9
199	AAVPSGASTGIYEALELRDGDK	Dimethyl(+6)@K:22,Dimethyl(+6)@Nterm,Phospho@S:5	ENOB_HUMAN,ENOG_HUMAN	Gamma-enolase	37.4	790.074	3	2367.2	0.675904	48.614	R	Q	+		@S:5		S:5
200	AAVPSGASTGIYEALELRDGDK	Dimethyl(+6)@K:22,Dimethyl(+6)@Nterm,Phospho@Y:12	ENOB_HUMAN,ENOG_HUMAN	Beta-enolase	94.6	790.073	3	2367.2	-0.337952	47.957	R	G			@Y:12		Y:12
201	AAVPSGASTGIYEALELRDGDK	Dimethyl(+6)@K:22,Dimethyl(+6)@Nterm,Phospho@T:9	ENOB_HUMAN,ENOG_HUMAN	Beta-enolase	84.5	790.074	3	2367.2	0.464684	45.995	R	G			@T:9		Y:12
202	AAVPSGASTGIYEALELRDNDK	Dimethyl(+6)@K:22,Dimethyl(+6)@Nterm,Phospho@S:5	ENOA_HUMAN	Alpha-enolase	35.6	809.081	3	2424.22	-0.165001	48.3	R	T	+		@S:5		S:5
203	AAVPSGASTGIYEALELRDNDK	Dimethyl(+6)@K:22,Dimethyl(+6)@Nterm,Phospho@S:5,Phospho@S:8	ENOA_HUMAN	Alpha-enolase	38.7	835.737	3	2504.19	0.559063	51.775	R	T	+	ambiguous	@S:5	@S:8orT:9	S:5
204	AAVPSGASTGIYEALELRDNDK	Dimethyl(+6)@K:22,Dimethyl(+6)@Nterm,Phospho@S:5,Phospho@Y:12	ENOA_HUMAN	Alpha-enolase	37.2	835.736	3	2504.19	-0.399331	52.841	R	T	+		@S:5,@Y:12		S:5
205	AAVPSGASTGIYEALELRDNDK	Dimethyl(+6)@K:22,Dimethyl(+6)@Nterm,Phospho@S:5,Phospho@T:9	ENOA_HUMAN	Alpha-enolase	48.1	835.736	3	2504.19	0.119799	55.092	R	T	+		@S:5,@T:9		S:5
206	AAVPSGASTGIYEALELRDNDK	Dimethyl(+6)@K:22,Dimethyl(+6)@Nterm,Phospho@S:8	ENOA_HUMAN	Alpha-enolase	43.8	809.081	3	2424.22	-0.123751	48.518	R	T	+		@S:8
207	AAVPSGASTGIYEALELRDNDK	Dimethyl(+6)@K:22,Dimethyl(+6)@Nterm,Phospho@S:8,Phospho@Y:12	ENOA_HUMAN	Alpha-enolase	93	835.736	3	2504.19	-0.0798662	52.696	R	T	+		@S:8,@Y:12		Y:12
208	AAVPSGASTGIYEALELRDNDK	Dimethyl(+6)@K:22,Dimethyl(+6)@Nterm,Phospho@S:8,Phospho@T:9	ENOA_HUMAN	Alpha-enolase	61.3	835.736	3	2504.19	0.0798662	52.401	R	T	+		@S:8,@T:9
209	AAVPSGASTGIYEALELRDNDK	Dimethyl(+6)@K:22,Dimethyl(+6)@Nterm,Phospho@Y:12	ENOA_HUMAN	Alpha-enolase	98.6	809.081	3	2424.22	-0.577505	46.94	R	T			@Y:12		Y:12
210	AAVPSGASTGIYEALELRDNDK	Dimethyl(+6)@K:22,Dimethyl(+6)@Nterm,Phospho@T:9	ENOA_HUMAN	Alpha-enolase	68.8	809.081	3	2424.22	-0.0825007	57.876	R	T			@T:9		Y:12
211	AAVPSGASTGIYEALELRDNDK	Dimethyl(+6)@K:22,Dimethyl(+6)@Nterm,Phospho@T:9,Phospho@Y:12	ENOA_HUMAN	Alpha-enolase	89.8	835.736	3	2504.19	-0.439264	52.227	R	T	+	ambiguous	@Y:12	@S:8orT:9	Y:12
212	AAVPSGASTGIYEALELRDNDKTR	Dimethyl(+6)@K:22,Dimethyl(+6)@Nterm,Phospho@S:5,Phospho@Y:12	ENOA_HUMAN	Alpha-enolase	38.4	691.341	4	2761.34	0.144857	46.22	R	Y	+		@S:5,@Y:12
213	AAVPSGASTGIYEALELRDNDKTR	Dimethyl(+6)@K:22,Dimethyl(+6)@Nterm,Phospho@S:8,Phospho@Y:12	ENOA_HUMAN	Alpha-enolase	38.7	921.451	3	2761.33	-1.55722	49.515	R	Y	+		@S:8,@Y:12		Y:12
214	AAVPSGASTGIYEALELRDNDKTR	Dimethyl(+6)@K:22,Dimethyl(+6)@Nterm,Phospho@S:8,Phospho@T:23	ENOA_HUMAN	Alpha-enolase	37.7	691.341	4	2761.33	-1.05022	46.922	R	Y	+		@S:8,@T:23		T:23
215	AAVPSGASTGIYEALELRDNDKTR	Dimethyl(+6)@K:22,Dimethyl(+6)@Nterm,Phospho@S:8,Phospho@T:9,Phospho@Y:12	ENOA_HUMAN	Alpha-enolase	34.5	948.109	3	2841.3	0.844682	56.211	R	Y	+		@S:8,@T:9,@Y:12
216	AAVPSGASTGIYEALELRDNDKTR	Dimethyl(+6)@K:22,Dimethyl(+6)@Nterm,Phospho@T:23	ENOA_HUMAN	Alpha-enolase	92.8	671.349	4	2681.37	-1.00695	44.189	R	Y	+		@T:23		T:23
217	AAVPSGASTGIYEALELRDNDKTR	Dimethyl(+6)@K:22,Dimethyl(+6)@Nterm,Phospho@T:23,Phospho@Y:12	ENOA_HUMAN	Alpha-enolase	46.3	921.452	3	2761.34	-0.253501	49.348	R	Y	+		@Y:12,@T:23		Y:12
218	AAVPSGASTGIYEALELRDNDKTR	Dimethyl(+6)@K:22,Dimethyl(+6)@Nterm,Phospho@T:9,Phospho@Y:12	ENOA_HUMAN	Alpha-enolase	53.6	921.45	3	2761.33	-2.53501	50.173	R	Y	+		@T:9,@Y:12		Y:12
219	AAVPSGASTGIYEALELRDNDKTR	Dimethyl(+6)@K:22,Dimethyl(+6)@Nterm,Phospho@T:9,Phospho@T:23	ENOA_HUMAN	Alpha-enolase	51.9	691.341	4	2761.34	0.108643	49.575	R	Y	+		@T:9,@T:23		T:23
220	AAVVTSPPPTTAPHK	Dimethyl(+6)@K:15,Dimethyl(+6)@Nterm,Phospho@S:6	ADDA_HUMAN	Alpha-adducin	35.3	541.304	3	1620.89	-0.616945	22.237	R	E	+		@S:6
221	AAVVTSPPPTTAPHK	Dimethyl(+6)@K:15,Dimethyl(+6)@Nterm,Phospho@S:6,Phospho@T:11	ADDA_HUMAN	Alpha-adducin	32.8	567.96	3	1700.86	0	23.988	R	E	+		@S:6,@T:11
222	AAVVTSPPPTTAPHK	Dimethyl(+6)@K:15,Dimethyl(+6)@Nterm,Phospho@T:10	ADDA_HUMAN	Alpha-adducin	30	541.304	3	1620.89	-1.1722	20.592	R	E	+		@T:10		T:10
223	AAVVTSPPPTTAPHK	Dimethyl(+6)@K:15,Dimethyl(+6)@Nterm,Phospho@T:11	ADDA_HUMAN	Alpha-adducin	30.4	541.304	3	1620.89	-0.493556	21.827	R	E	+	ambiguous		@T:10orT:11
224	AAWDSQQANPHHLR	Dimethyl(+6)@Nterm,Phospho@S:5	KC1G3_HUMAN	Casein kinase I isoform gamma-3	66.8	872.91	2	1743.81	0.229383	24.051	R	A	+		@S:5		S:5
225	AAWGEETDYTPVWCMR	Carbamidomethyl@C:14,Dimethyl(+6)@Nterm,Oxidation@M:15,Phospho@Y:9	DCUP_HUMAN	Uroporphyrinogen decarboxylase	50.9	1051.43	2	2100.85	-1.18999	46.169	R	Q			@Y:9		Y:9
226	AAWGEETDYTPVWCMR	Carbamidomethyl@C:14,Dimethyl(+6)@Nterm,Phospho@Y:9	DCUP_HUMAN	Uroporphyrinogen decarboxylase	89.4	1043.44	2	2084.86	0.239824	54.461	R	Q			@Y:9		Y:9
227	AAWGEETDYTPVWCMR	Carbamidomethyl@C:14,Dimethyl(+6)@Nterm,Phospho@T:7	DCUP_HUMAN	Uroporphyrinogen decarboxylase	29.6	695.96	3	2084.86	-0.19186	51.992	R	Q			@T:7		Y:9
228	AAYGDLSSEEEEENEPESLGVVYK	Dimethyl(+6)@K:24,Dimethyl(+6)@Nterm,Phospho@Y:23	R113A_HUMAN	RING finger protein 113A	34.3	931.428	3	2791.26	-0.0716521	45.723	K	S			@Y:23		Y:23
229	AAYLQETGKPLDETLK	Dimethyl(+6)@K:9,Dimethyl(+6)@K:16,Dimethyl(+6)@Nterm,Phospho@Y:3	ANXA1_HUMAN	Annexin A1	43.9	653.703	3	1958.09	-0.153211	34.027	K	K			@Y:3		Y:3
230	AAYLQETGKPLDETLKK	Dimethyl(+6)@K:9,Dimethyl(+6)@K:16,Dimethyl(+6)@K:17,Dimethyl(+6)@Nterm,Phospho@T:7,Phospho@T:14	ANXA1_HUMAN	Annexin A1	38.5	734.409	3	2200.2	-2.63612	33.157	K	A	+		@T:7,@T:14		T:14,T:7
231	AAYVLFYQR	Dimethyl(+6)@Nterm,Phospho@Y:3	UBP11_HUMAN,UBP4_HUMAN,UBP15_HUMAN	Ubiquitin carboxyl-terminal hydrolase 15	65.3	622.817	2	1243.62	-0.884514	41.997	K	Q			@Y:3		Y:3
232	ACADATLSQITNNIDPVGR	Carbamidomethyl@C:2,Dimethyl(+6)@Nterm,Phospho@S:8,Phospho@T:11	GBB1_HUMAN	Guanine nucleotide-binding protein G(I)/G(S)/G(T) subunit beta-1	33.3	1105.49	2	2208.96	-2.48985	51.803	K	I	+		@S:8,@T:11		T:11,S:8
233	ACANPAAGSVILLENLR	Carbamidomethyl@C:2,Dimethyl(+6)@Nterm,Phospho@S:9	PGK1_HUMAN	Phosphoglycerate kinase 1	89.5	941.987	2	1881.96	0.371953	49.695	K	F	+		@S:9		S:9
234	ACDELVEEMEHYGK	Carbamidomethyl@C:2,Dimethyl(+6)@K:14,Dimethyl(+6)@Nterm,Oxidation@M:9,Phospho@Y:12	PLOD2_HUMAN	Procollagen-lysine,2-oxoglutarate 5-dioxygenase 2	30.8	625.272	3	1872.8	0.213585	28.161	K	W			@Y:12		Y:12
235	ACDELVEEMEHYGK	Carbamidomethyl@C:2,Dimethyl(+6)@K:14,Dimethyl(+6)@Nterm,Phospho@Y:12	PLOD2_HUMAN	Procollagen-lysine,2-oxoglutarate 5-dioxygenase 2	62.3	619.94	3	1856.8	-0.592417	44.227	K	W	+		@Y:12		Y:12
236	ACDYIQELR	Carbamidomethyl@C:2,Dimethyl(+6)@Nterm,Phospho@Y:4	USF1_HUMAN	Upstream stimulatory factor 1	28.8	641.291	2	1280.57	-0.0780903	32.679	K	Q	+		@Y:4		Y:4
237	ACGADSYEMEEDGVRK	Carbamidomethyl@C:2,Dimethyl(+6)@K:16,Dimethyl(+6)@Nterm,Oxidation@M:9,Phospho@Y:7	EGFR_HUMAN	Epidermal growth factor receptor	32.1	660.95	3	1979.83	0.0505094	21.394	R	C	+	ambiguous		@S:6orY:7
238	ACGADSYEMEEDGVRK	Carbamidomethyl@C:2,Dimethyl(+6)@K:16,Dimethyl(+6)@Nterm,Phospho@Y:7	EGFR_HUMAN	Epidermal growth factor receptor	58.1	655.618	3	1963.83	-0.61105	24.404	R	C	+	ambiguous		@S:6orY:7
239	ACIDSNEDGDLSKSTVLR	Carbamidomethyl@C:2,Dimethyl(+6)@K:13,Dimethyl(+6)@Nterm,Phospho@S:14	TPP2_HUMAN	Tripeptidyl-peptidase 2	59	710.012	3	2127.01	-2.49176	33.139	R	N	+		@S:14		S:14
240	ACIDSNEDGDLSKSTVLR	Carbamidomethyl@C:2,Dimethyl(+6)@K:13,Dimethyl(+6)@Nterm,Phospho@T:15	TPP2_HUMAN	Tripeptidyl-peptidase 2	38.7	710.013	3	2127.02	-0.658199	32.824	R	N	+	ambiguous		@S:14orT:15
241	ACLISLGYDVENDR	Carbamidomethyl@C:2,Dimethyl(+6)@Nterm,Phospho@S:5	ACTN4_HUMAN	Alpha-actinin-4	74.9	869.899	2	1737.78	-0.863168	53.357	K	Q	+		@S:5		S:5
242	ACLISLGYDVENDRQGEAEFNR	Carbamidomethyl@C:2,Dimethyl(+6)@Nterm,Phospho@S:5	ACTN4_HUMAN	Alpha-actinin-4	53.2	890.74	3	2669.2	-0.33718	51.456	K	I	+		@S:5		S:5
243	ACLISLGYDVENDRQGEAEFNR	Carbamidomethyl@C:2,Dimethyl(+6)@Nterm,Phospho@Y:8	ACTN4_HUMAN	Alpha-actinin-4	95.9	890.74	3	2669.2	-0.561966	48.662	K	I			@Y:8		Y:8
244	ACLSALSEVK	Carbamidomethyl@C:2,Dimethyl(+6)@K:10,Dimethyl(+6)@Nterm,Phospho@S:4,Phospho@S:7	PI4KA_HUMAN	Phosphatidylinositol 4-kinase alpha	37.5	653.313	2	1304.61	-1.07312	41.779	K	V	+		@S:4,@S:7		S:7,S:4
245	ACPPEVYAIMR	Carbamidomethyl@C:2,Dimethyl(+6)@Nterm,Oxidation@M:10,Phospho@Y:7	NTRK1_HUMAN	High affinity nerve growth factor receptor	43.5	718.83	2	1435.64	-0.626896	32.582	R	G			@Y:7		Y:7
246	ACPPEVYAIMR	Carbamidomethyl@C:2,Dimethyl(+6)@Nterm,Phospho@Y:7	NTRK1_HUMAN	High affinity nerve growth factor receptor	53.3	710.832	2	1419.65	-0.21132	43.132	R	G			@Y:7		Y:7
247	ACQSIYPLHDVFVR	Carbamidomethyl@C:2,Dimethyl(+6)@Nterm,Phospho@S:4	RS3A_HUMAN	40S ribosomal protein S3a	54.4	606.966	3	1817.87	0.110019	48.157	K	K	+		@S:4		S:4
248	ACQSIYPLHDVFVR	Carbamidomethyl@C:2,Dimethyl(+6)@Nterm,Phospho@S:4,Phospho@Y:6	RS3A_HUMAN	40S ribosomal protein S3a	48.3	633.621	3	1897.84	0.0526914	50.582	K	K	+		@S:4,@Y:6		Y:6,S:4
249	ACQSIYPLHDVFVR	Carbamidomethyl@C:2,Dimethyl(+6)@Nterm,Phospho@Y:6	RS3A_HUMAN	40S ribosomal protein S3a	55.2	606.965	3	1817.87	-0.605103	44.517	K	K			@Y:6		Y:6
250	ACTILLR	Carbamidomethyl@C:2,Dimethyl(+6)@Nterm,Phospho@T:3	TCPG_HUMAN	T-complex protein 1 subunit gamma	40.4	480.761	2	959.508	-0.41688	31.77	K	G	+		@T:3		T:3
251	ADAHLGSSSVALPK	Dimethyl(+6)@K:14,Dimethyl(+6)@Nterm,Phospho@S:8	TOIP2_HUMAN	Torsin-1A-interacting protein 2	36.1	500.941	3	1499.8	0	30.191	R	E	+		@S:8		S:8
252	ADAPDAGAQSDSELPSYHQNDVSLDR	Dimethyl(+6)@Nterm,Phospho@S:10	GBF1_HUMAN	Golgi-specific brefeldin A-resistance guanine nucleotide exchange factor 1	83	958.086	3	2871.23	-2.15935	36.885	R	G	+		@S:10		S:10
253	ADAPDAGAQSDSELPSYHQNDVSLDR	Dimethyl(+6)@Nterm,Phospho@S:16	GBF1_HUMAN	Golgi-specific brefeldin A-resistance guanine nucleotide exchange factor 1	89.5	958.087	3	2871.24	-0.417938	37.79	R	G	+		@S:16		Y:17
254	ADAPDAGAQSDSELPSYHQNDVSLDR	Dimethyl(+6)@Nterm,Phospho@Y:17	GBF1_HUMAN	Golgi-specific brefeldin A-resistance guanine nucleotide exchange factor 1	99.5	958.087	3	2871.24	0	35.555	R	G			@Y:17		Y:17
255	ADATNVNNWHWTER	Dimethyl(+6)@Nterm,Phospho@T:4	AHSA1_HUMAN	Activator of 90 kDa heat shock protein ATPase homolog 1	67.9	609.938	3	1826.79	-1.2043	36.247	R	D	+		@T:4		T:4
256	ADATNVNNWHWTER	Dimethyl(+6)@Nterm,Phospho@T:4,Phospho@T:12	AHSA1_HUMAN	Activator of 90 kDa heat shock protein ATPase homolog 1	28	636.594	3	1906.76	-0.052445	42.327	R	D	+		@T:4,@T:12		T:12,T:4
257	ADDADEFGYSR	Dimethyl(+6)@Nterm,Phospho@S:10	SND1_HUMAN	Staphylococcal nuclease domain-containing protein 1	65	680.269	2	1358.52	-0.736094	29.26	R	-	+		@S:10		S:10
258	ADDADEFGYSR	Dimethyl(+6)@Nterm,Phospho@Y:9	SND1_HUMAN	Staphylococcal nuclease domain-containing protein 1	92	680.269	2	1358.52	-0.515265	27.452	R	-			@Y:9		Y:9
259	ADDLLPLGDQTQDGDFGSR	Dimethyl(+6)@Nterm,Phospho@T:11	SNUT1_HUMAN	U4/U6.U5 tri-snRNP-associated protein 1	79.2	1067.48	2	2132.95	0.234417	51.105	R	L	+		@T:11		T:11
260	ADDLLPLGDQTQDGDFGSRLR	Dimethyl(+6)@Nterm,Phospho@S:18	SNUT1_HUMAN	U4/U6.U5 tri-snRNP-associated protein 1	60	801.719	3	2402.13	0.499556	47.872	R	G	+		@S:18		S:18
261	ADDNATIRVTNLSEDTR	Dimethyl(+6)@Nterm,Phospho@T:10	EIF3G_HUMAN	Eukaryotic translation initiation factor 3 subunit G	33.2	668.986	3	2003.94	-0.698625	33.66	R	E	+		@T:10		T:10
262	ADDNATIRVTNLSEDTR	Dimethyl(+6)@Nterm,Phospho@T:6	EIF3G_HUMAN	Eukaryotic translation initiation factor 3 subunit G	54	668.986	3	2003.94	-0.149705	31.81	R	E	+		@T:6		T:6
263	ADDPSSYMEVVQAANTSGNWEELVK	Dimethyl(+6)@K:25,Dimethyl(+6)@Nterm,Oxidation@M:8,Phospho@S:5	CLH1_HUMAN	Clathrin heavy chain 1	40.5	968.781	3	2903.32	-0.30999	53.004	K	Y		ambiguous		@S:5orS:6orY:7
264	ADDPSSYMEVVQAANTSGNWEELVK	Dimethyl(+6)@K:25,Dimethyl(+6)@Nterm,Phospho@S:17	CLH1_HUMAN	Clathrin heavy chain 1	65.7	963.449	3	2887.32	-0.41561	62.433	K	Y	+		@S:17		S:17
265	ADDPSSYMEVVQAANTSGNWEELVK	Dimethyl(+6)@K:25,Dimethyl(+6)@Nterm,Phospho@Y:7	CLH1_HUMAN	Clathrin heavy chain 1	46.9	963.447	3	2887.32	-2.59757	60.156	K	Y		ambiguous		@S:5orS:6orY:7
266	ADDPYAHLSK	Dimethyl(+6)@K:10,Dimethyl(+6)@Nterm,Phospho@Y:5	ABCF1_HUMAN	ATP-binding cassette sub-family F member 1	35.7	422.213	3	1263.62	0.158276	20.19	K	K			@Y:5		Y:5
267	ADEASELACPTPK	Carbamidomethyl@C:9,Dimethyl(+6)@K:13,Dimethyl(+6)@Nterm,Phospho@S:5	FAS_HUMAN	Fatty acid synthase	84.1	768.867	2	1535.72	-0.911624	28.262	K	E	+		@S:5		S:5
268	ADEASELACPTPK	Carbamidomethyl@C:9,Dimethyl(+6)@K:13,Dimethyl(+6)@Nterm,Phospho@T:11	FAS_HUMAN	Fatty acid synthase	67.8	768.868	2	1535.72	-0.520928	26.769	K	E	+		@T:11		T:11
269	ADEASELACPTPKEDGLAQQQTQLNLR	Carbamidomethyl@C:9,Dimethyl(+6)@K:13,Dimethyl(+6)@Nterm,Phospho@T:11	FAS_HUMAN	Fatty acid synthase	90	1044.52	3	3130.52	-1.08608	40.621	K	S	+		@T:11		T:11
270	ADEAYLIGR	Dimethyl(+6)@Nterm,Phospho@Y:5	PYC_HUMAN	Pyruvate carboxylase, mitochondrial	66.9	561.276	2	1120.54	-0.446215	31.564	K	G	+		@Y:5		Y:5
271	ADEDPALFQSVK	Dimethyl(+6)@K:12,Dimethyl(+6)@Nterm,Phospho@S:10	PIPNB_HUMAN	Phosphatidylinositol transfer protein beta isoform	53.6	734.374	2	1466.73	0.0681787	39.745	K	T	+		@S:10		S:10
272	ADEDPALFQSVKTK	Dimethyl(+6)@K:12,Dimethyl(+6)@K:14,Dimethyl(+6)@Nterm,Phospho@S:10,Phospho@T:13	PIPNB_HUMAN	Phosphatidylinositol transfer protein beta isoform	32.4	604.308	3	1809.9	-2.21007	35.975	K	R	+		@S:10,@T:13		S:10,T:13
273	ADEGISFR	Dimethyl(+6)@Nterm,Phospho@S:6	PRDX1_HUMAN	Peroxiredoxin-1	41.1	504.734	2	1007.45	-0.496301	31.769	K	G	+		@S:6		S:6
274	ADEHVIDQGDDGDNFYVIER	Dimethyl(+6)@Nterm,Phospho@Y:16	KAP2_HUMAN	cAMP-dependent protein kinase type II-alpha regulatory subunit	95.2	807.687	3	2420.04	0.0826433	41.105	K	G			@Y:16		Y:16
275	ADEPSSEESDLEIDK	Dimethyl(+6)@K:15,Dimethyl(+6)@Nterm,Phospho@S:5	F10A1_HUMAN,F10A4_HUMAN	Hsc70-interacting protein	85.8	906.409	2	1810.8	-0.276121	32.427	K	E	+		@S:5		S:5
276	ADEPSSEESDLEIDK	Dimethyl(+6)@K:15,Dimethyl(+6)@Nterm,Phospho@S:5,Phospho@S:9	F10A1_HUMAN,F10A4_HUMAN	Hsc70-interacting protein	32.3	946.391	2	1890.77	-0.74044	36.279	K	E	+		@S:5,@S:9
277	ADEPSSEESDLEIDK	Dimethyl(+6)@K:15,Dimethyl(+6)@Nterm,Phospho@S:6	F10A1_HUMAN,F10A4_HUMAN	Hsc70-interacting protein	36.3	906.409	2	1810.8	0.165672	33.305	K	E	+		@S:6
278	ADEPSSEESDLEIDK	Dimethyl(+6)@K:15,Dimethyl(+6)@Nterm,Phospho@S:6,Phospho@S:9	F10A1_HUMAN,F10A4_HUMAN	Hsc70-interacting protein	36.9	946.39	2	1890.77	-1.74532	35.777	K	E	+		@S:6,@S:9		S:9,S:6
279	ADEPSSEESDLEIDK	Dimethyl(+6)@K:15,Dimethyl(+6)@Nterm,Phospho@S:9	F10A1_HUMAN,F10A4_HUMAN	Hsc70-interacting protein	76.8	906.408	2	1810.8	-1.6015	32.264	K	E	+		@S:9		S:9
280	ADFDNTVAIHPTSSEELVTLR	Dimethyl(+6)@Nterm,Phospho@S:14	GSHR_HUMAN	Glutathione reductase, mitochondrial	59.3	810.398	3	2428.17	-0.617749	47.854	K	-	+	ambiguous		@S:13orS:14
281	ADFDNTVAIHPTSSEELVTLR	Dimethyl(+6)@Nterm,Phospho@T:6,Phospho@T:19	GSHR_HUMAN	Glutathione reductase, mitochondrial	48.3	837.053	3	2508.14	-1.35559	49.524	K	-	+		@T:6,@T:19		T:19,T:6
282	ADFIRESSEAQVQK	Dimethyl(+6)@K:14,Dimethyl(+6)@Nterm,Phospho@S:8	BA2L2_HUMAN	Protein BAT2-like 2	41.2	585.97	3	1754.89	-0.569837	26.428	K	F	+		@S:8		S:8
283	ADFSGMSQTDLSLSK	Dimethyl(+6)@K:15,Dimethyl(+6)@Nterm,Oxidation@M:6,Phospho@S:7	SPB6_HUMAN	Serpin B6	39	875.916	2	1749.82	0.0571488	36.433	K	V	+		@S:7		S:7
284	ADFSGMSQTDLSLSK	Dimethyl(+6)@K:15,Dimethyl(+6)@Nterm,Phospho@S:7,Phospho@S:14	SPB6_HUMAN	Serpin B6	41.8	907.902	2	1813.79	0.551332	51.883	K	V	+	ambiguous	@S:7	@S:12orS:14	S:7
285	ADFSPFGNSQGPSR	Dimethyl(+6)@Nterm,Phospho@S:9	RBGPR_HUMAN	Rab3 GTPase-activating protein non-catalytic subunit	41.2	790.851	2	1579.69	-0.126607	41.989	K	V	+		@S:9		S:9
286	ADFYCAEVAR	Carbamidomethyl@C:5,Dimethyl(+6)@Nterm,Phospho@Y:4	CCD97_HUMAN	Coiled-coil domain-containing protein 97	32.8	658.283	2	1314.55	-0.532501	30.17	R	Q			@Y:4		Y:4
287	ADGLIYCLK	Carbamidomethyl@C:7,Dimethyl(+6)@K:9,Dimethyl(+6)@Nterm,Phospho@Y:6	ZAP70_HUMAN	Tyrosine-protein kinase ZAP-70	50.3	600.822	2	1199.63	0.250077	41.354	K	E			@Y:6		Y:6
288	ADGTNTGFPRYPNDSVYANWMLSPSAAK	Dimethyl(+6)@K:28,Dimethyl(+6)@Nterm,Oxidation@M:21,Phospho@Y:11,Phospho@Y:17	RET_HUMAN	Proto-oncogene tyrosine-protein kinase receptor Ret	65.8	1092.16	3	3273.45	-0.855367	48.809	R	L			@Y:11,@Y:17		Y:11,Y:17
289	ADGTNTGFPRYPNDSVYANWMLSPSAAK	Dimethyl(+6)@K:28,Dimethyl(+6)@Nterm,Oxidation@M:21,Phospho@T:6,Phospho@Y:11,Phospho@Y:17	RET_HUMAN	Proto-oncogene tyrosine-protein kinase receptor Ret	60.5	1118.81	3	3353.41	-1.19281	53.591	R	L	+	ambiguous	@Y:11,@Y:17	@T:4orT:6	Y:11,Y:17
290	ADGTNTGFPRYPNDSVYANWMLSPSAAK	Dimethyl(+6)@K:28,Dimethyl(+6)@Nterm,Phospho@Y:11,Phospho@Y:17	RET_HUMAN	Proto-oncogene tyrosine-protein kinase receptor Ret	62.2	1086.83	3	3257.45	-0.644675	54.09	R	L			@Y:11,@Y:17		Y:11,Y:17
291	ADGYEPPVQESV	Dimethyl(+6)@Nterm,Phospho@S:11	RS3A_HUMAN	40S ribosomal protein S3a	41.4	702.811	2	1403.61	-0.071245	36.15	R	-	+		@S:11		S:11
292	ADGYEPPVQESV	Dimethyl(+6)@Nterm,Phospho@S:11,Phospho@Y:4	RS3A_HUMAN	40S ribosomal protein S3a	35.2	742.794	2	1483.57	-0.337024	34.106	R	-	+		@Y:4,@S:11		Y:4,S:11
293	ADGYEPPVQESV	Dimethyl(+6)@Nterm,Phospho@Y:4	RS3A_HUMAN	40S ribosomal protein S3a	41.9	702.811	2	1403.61	-0.071245	34.629	R	-			@Y:4		Y:4
294	ADGYPIWSR	Dimethyl(+6)@Nterm,Phospho@Y:4	TE2IP_HUMAN	Telomeric repeat-binding factor 2-interacting protein 1	47	589.776	2	1177.54	-0.169846	37.624	R	Q			@Y:4		Y:4
295	ADGYVLEGK	Dimethyl(+6)@K:9,Dimethyl(+6)@Nterm,Phospho@Y:4	RS8_HUMAN	40S ribosomal protein S8	56.6	550.289	2	1098.56	0.273084	24.622	R	E			@Y:4		Y:4
296	ADHQPLTEASYVNLPTIALCNTDSPLR	Carbamidomethyl@C:20,Dimethyl(+6)@Nterm,Phospho@S:10	RSSA_HUMAN	40S ribosomal protein SA	54.1	1037.51	3	3109.5	-0.385914	54.633	R	Y			@S:10
297	ADHQPLTEASYVNLPTIALCNTDSPLR	Carbamidomethyl@C:20,Dimethyl(+6)@Nterm,Phospho@S:10,Phospho@T:16	RSSA_HUMAN	40S ribosomal protein SA	43.3	1064.16	3	3189.47	-0.438945	56.627	R	Y	+		@S:10,@T:16		T:16
298	ADHQPLTEASYVNLPTIALCNTDSPLR	Carbamidomethyl@C:20,Dimethyl(+6)@Nterm,Phospho@Y:11	RSSA_HUMAN	40S ribosomal protein SA	45.7	1037.51	3	3109.5	-0.868307	53.619	R	Y	+		@Y:11
299	ADLEAQRDVTYEEAK	Dimethyl(+6)@K:15,Dimethyl(+6)@Nterm,Phospho@Y:11	RAB14_HUMAN	Ras-related protein Rab-14	51.1	629.312	3	1884.91	-0.265264	27.075	K	Q	+		@Y:11		Y:11
300	ADLINNLGTIAK	Dimethyl(+6)@K:12,Dimethyl(+6)@Nterm,Phospho@T:9	HS90A_HUMAN,H90B2_HUMAN,HS902_HUMAN,HS90B_HUMAN	Heat shock protein HSP 90-beta	78.5	695.901	2	1389.79	-1.65493	44.413	K	S	+		@T:9		T:9
301	ADLLLSTQPGR	Dimethyl(+6)@Nterm,Phospho@S:6	4F2_HUMAN	4F2 cell-surface antigen heavy chain	36.9	642.842	2	1283.67	-0.545312	37.397	K	E	+		@S:6		T:7
302	ADLLLSTQPGREEGSPLELER	Dimethyl(+6)@Nterm,Phospho@S:15	4F2_HUMAN	4F2 cell-surface antigen heavy chain	69.1	808.747	3	2423.22	0.990419	47.127	K	L	+		@S:15		S:15
303	ADLLLSTQPGREEGSPLELER	Dimethyl(+6)@Nterm,Phospho@S:6	4F2_HUMAN	4F2 cell-surface antigen heavy chain	82.5	808.746	3	2423.22	0.536477	46.628	K	L	+		@S:6		S:6
304	ADLLLSTQPGREEGSPLELER	Dimethyl(+6)@Nterm,Phospho@S:6,Phospho@S:15	4F2_HUMAN	4F2 cell-surface antigen heavy chain	67.5	835.4	3	2503.18	-1.11858	48.742	K	L	+		@S:6,@S:15		S:15
305	ADLLLSTQPGREEGSPLELER	Dimethyl(+6)@Nterm,Phospho@S:6,Phospho@T:7	4F2_HUMAN	4F2 cell-surface antigen heavy chain	70.5	835.4	3	2503.18	-1.19848	51.134	K	L	+		@S:6,@T:7		T:7,S:6
306	ADLLLSTQPGREEGSPLELER	Dimethyl(+6)@Nterm,Phospho@S:6,Phospho@T:7,Phospho@S:15	4F2_HUMAN	4F2 cell-surface antigen heavy chain	41.4	862.057	3	2583.15	0.232275	54.979	K	L	+		@S:6,@T:7,@S:15		S:15,S:6,T:7
307	ADLLLSTQPGREEGSPLELER	Dimethyl(+6)@Nterm,Phospho@T:7	4F2_HUMAN	4F2 cell-surface antigen heavy chain	66.7	808.746	3	2423.22	0.33014	49.116	K	L	+		@T:7
308	ADLNQGIGEPQSPSR	Dimethyl(+6)@Nterm,Phospho@S:12	EFHD2_HUMAN	EF-hand domain-containing protein D2	79	841.901	2	1681.79	-0.356763	28.101	R	R	+		@S:12		S:12
309	ADLNQGIGEPQSPSRR	Dimethyl(+6)@Nterm,Phospho@S:12	EFHD2_HUMAN	EF-hand domain-containing protein D2	68.9	613.637	3	1837.89	-0.816154	24.903	R	V	+		@S:12
310	ADLNQGIGEPQSPSRR	Dimethyl(+6)@Nterm,Phospho@S:14	EFHD2_HUMAN	EF-hand domain-containing protein D2	47.6	919.951	2	1837.89	-1.63231	24.908	R	V	+		@S:14
311	ADLRDNYSPGWK	Dimethyl(+6)@K:12,Dimethyl(+6)@Nterm,Phospho@S:8	SYEP_HUMAN	Bifunctional aminoacyl-tRNA synthetase	36.3	523.929	3	1568.76	-0.956166	32.592	R	F	+		@S:8
312	ADLRDNYSPGWK	Dimethyl(+6)@K:12,Dimethyl(+6)@Nterm,Phospho@Y:7	SYEP_HUMAN	Bifunctional aminoacyl-tRNA synthetase	44	523.929	3	1568.77	-0.318722	30.051	R	F	+		@Y:7		Y:7
313	ADLTEYLSTHYK	Dimethyl(+6)@K:12,Dimethyl(+6)@Nterm,Phospho@Y:6,Phospho@Y:11	QCR1_HUMAN	Cytochrome b-c1 complex subunit 1, mitochondrial	43.6	556.924	3	1667.75	-0.899415	38.822	R	A			@Y:6,@Y:11		Y:11
314	ADLVNRSIAQMR	Dimethyl(+6)@Nterm,Oxidation@M:11,Phospho@S:7	PDC6I_HUMAN	Programmed cell death 6-interacting protein	39.6	501.923	3	1502.75	-0.532358	24.905	K	E	+		@S:7		S:7
315	ADLYLEGK	Dimethyl(+6)@K:8,Dimethyl(+6)@Nterm,Phospho@Y:4	SYIM_HUMAN	Isoleucyl-tRNA synthetase, mitochondrial	49	528.786	2	1055.56	-0.189473	32.454	R	D			@Y:4		Y:4
316	ADNFEYSDPVDGSISR	Dimethyl(+6)@Nterm,Phospho@S:13	PGM1_HUMAN	Phosphoglucomutase-1	92.3	943.406	2	1884.8	-1.00807	40.029	K	N	+		@S:13		S:13
317	ADNFEYSDPVDGSISR	Dimethyl(+6)@Nterm,Phospho@S:15	PGM1_HUMAN	Phosphoglucomutase-1	66.1	943.407	2	1884.8	0.477504	39.538	K	N	+	ambiguous		@S:13orS:15	S:13
318	ADNFEYSDPVDGSISR	Dimethyl(+6)@Nterm,Phospho@S:7	PGM1_HUMAN	Phosphoglucomutase-1	78.7	943.405	2	1884.8	-1.48557	39.597	K	N	+		@S:7		S:7
319	ADNFEYSDPVDGSISR	Dimethyl(+6)@Nterm,Phospho@S:7,Phospho@Y:6	PGM1_HUMAN	Phosphoglucomutase-1	33	983.389	2	1964.76	-1.5269	39.305	K	N	+		@Y:6,@S:7		S:7,Y:6
320	ADNFEYSDPVDGSISR	Dimethyl(+6)@Nterm,Phospho@Y:6	PGM1_HUMAN	Phosphoglucomutase-1	99.8	943.406	2	1884.8	-0.742785	37.637	K	N			@Y:6		Y:6
321	ADNFEYSDPVDGSISRNQGLR	Dimethyl(+6)@Nterm,Phospho@S:15	PGM1_HUMAN	Phosphoglucomutase-1	83.7	818.71	3	2453.11	0.122294	39.115	K	L	+		@S:15
322	ADPHLEFQQFPQSP	Dimethyl(+6)@Nterm,Phospho@S:13	PCFT_HUMAN	Proton-coupled folate transporter	32.5	585.605	3	1753.79	-0.0570193	47.521	K	-	+		@S:13		S:13
323	ADPSQFELLK	Dimethyl(+6)@K:10,Dimethyl(+6)@Nterm,Phospho@S:4	KS6A3_HUMAN,KS6A2_HUMAN	Ribosomal protein S6 kinase alpha-2	39.1	648.35	2	1294.68	-0.154478	46.041	K	V	+		@S:4		S:4
324	ADQQYECVAEIGEGAYGK	Carbamidomethyl@C:7,Dimethyl(+6)@K:18,Dimethyl(+6)@Nterm,Phospho@Y:16	CDK6_HUMAN	Cell division protein kinase 6	77.7	712.659	3	2134.96	0.281036	37.907	R	V	+		@Y:16		Y:16
325	ADQQYECVAEIGEGAYGK	Carbamidomethyl@C:7,Dimethyl(+6)@K:18,Dimethyl(+6)@Nterm,Phospho@Y:5	CDK6_HUMAN	Cell division protein kinase 6	99.1	1068.48	2	2134.95	-0.421555	38.65	R	V			@Y:5		Y:5
326	ADQQYECVAEIGEGAYGK	Carbamidomethyl@C:7,Dimethyl(+6)@K:18,Dimethyl(+6)@Nterm,Phospho@Y:5,Phospho@Y:16	CDK6_HUMAN	Cell division protein kinase 6	86	1108.47	2	2214.92	-0.586929	39.923	R	V			@Y:5,@Y:16		Y:5,Y:16
327	ADRDESSPYAAMLAAQDVAQR	Dimethyl(+6)@Nterm,Oxidation@M:12,Phospho@S:6	RS14_HUMAN	40S ribosomal protein S14	94	799.032	3	2394.07	0	33.04	K	C			@S:6		S:6
328	ADRDESSPYAAMLAAQDVAQR	Dimethyl(+6)@Nterm,Oxidation@M:12,Phospho@S:7	RS14_HUMAN	40S ribosomal protein S14	93.6	799.03	3	2394.07	-1.62903	32.706	K	C			@S:7
329	ADRDESSPYAAMLAAQDVAQR	Dimethyl(+6)@Nterm,Oxidation@M:12,Phospho@Y:9	RS14_HUMAN	40S ribosomal protein S14	96.5	799.032	3	2394.08	0.584777	32.655	K	C		ambiguous		@S:7orY:9
330	ADRDESSPYAAMLAAQDVAQR	Dimethyl(+6)@Nterm,Phospho@S:6	RS14_HUMAN	40S ribosomal protein S14	83.9	793.698	3	2378.07	-2.94356	41.058	K	C	+		@S:6
331	ADRDESSPYAAMLAAQDVAQR	Dimethyl(+6)@Nterm,Phospho@S:6,Phospho@Y:9	RS14_HUMAN	40S ribosomal protein S14	55	820.356	3	2458.05	0.366145	42.857	K	C	+		@S:6,@Y:9
332	ADRDESSPYAAMLAAQDVAQR	Dimethyl(+6)@Nterm,Phospho@S:7	RS14_HUMAN	40S ribosomal protein S14	97.9	793.698	3	2378.07	-2.90151	41.243	K	C	+		@S:7
333	ADRDESSPYAAMLAAQDVAQR	Dimethyl(+6)@Nterm,Phospho@S:7,Phospho@Y:9	RS14_HUMAN	40S ribosomal protein S14	56.1	820.356	3	2458.05	0.162731	42.876	K	C		ambiguous	@Y:9	@S:6orS:7
334	ADRDESSPYAAMLAAQDVAQR	Dimethyl(+6)@Nterm,Phospho@Y:9	RS14_HUMAN	40S ribosomal protein S14	94.2	793.7	3	2378.08	0.168203	41.4	K	C	+	ambiguous		@S:6orS:7orY:9
335	ADRETVAVKPTENNEEEFTSK	Dimethyl(+6)@K:9,Dimethyl(+6)@K:21,Dimethyl(+6)@Nterm,Phospho@S:20	IF2P_HUMAN	Eukaryotic translation initiation factor 5B	33.3	644.829	4	2575.29	-1.32024	24.891	K	D	+	ambiguous		@T:19orS:20
336	ADRETVAVKPTENNEEEFTSK	Dimethyl(+6)@K:9,Dimethyl(+6)@K:21,Dimethyl(+6)@Nterm,Phospho@T:19	IF2P_HUMAN	Eukaryotic translation initiation factor 5B	54.9	644.829	4	2575.29	-0.815443	25.314	K	D	+		@T:19		T:19
337	ADRETVAVKPTENNEEEFTSK	Dimethyl(+6)@K:9,Dimethyl(+6)@K:21,Dimethyl(+6)@Nterm,Phospho@T:5	IF2P_HUMAN	Eukaryotic translation initiation factor 5B	53.2	644.828	4	2575.28	-2.13569	27.093	K	D			@T:5		T:5
338	ADSEPESPLNASYVYK	Dimethyl(+6)@K:16,Dimethyl(+6)@Nterm,Phospho@S:12	DDX59_HUMAN	Probable ATP-dependent RNA helicase DDX59	37	959.461	2	1916.91	0.104335	41.502	K	E	+		@S:12		S:12
339	ADSEPESPLNASYVYK	Dimethyl(+6)@K:16,Dimethyl(+6)@Nterm,Phospho@S:7	DDX59_HUMAN	Probable ATP-dependent RNA helicase DDX59	43.3	959.46	2	1916.9	-1.9302	38.093	K	E	+		@S:7		S:7
340	ADSFYIIESGEVSILIR	Dimethyl(+6)@Nterm,Phospho@S:9,Phospho@S:13	KAP2_HUMAN	cAMP-dependent protein kinase type II-alpha regulatory subunit	35.5	702.671	3	2104.99	-1.37768	66.785	K	S		ambiguous	@S:13	@S:3orY:5orS:9	S:13
341	ADSGPTQPPLSLSPAPETK	Dimethyl(+6)@K:19,Dimethyl(+6)@Nterm,Phospho@S:13	SC16A_HUMAN	Protein transport protein Sec16A	42.4	1021.03	2	2040.04	-1.66663	39.53	R	R	+		@S:13		S:13
342	ADSILAYHQQNVPR	Dimethyl(+6)@Nterm,Phospho@Y:7	BCL9L_HUMAN	B-cell CLL/lymphoma 9-like protein	44	575.955	3	1724.84	-1.04357	28.486	R	A	+		@Y:7		Y:7
343	ADSWVEKEEPAPSN	Dimethyl(+6)@K:7,Dimethyl(+6)@Nterm,Phospho@S:3	K1967_HUMAN	Protein KIAA1967	46.7	853.901	2	1705.79	0.468991	33.464	K	-	+		@S:3		S:3
344	ADTEEEFLAFR	Dimethyl(+6)@Nterm,Phospho@T:3	KI67_HUMAN	Antigen KI-67	87.2	721.327	2	1440.64	0.832963	50.754	K	K	+		@T:3		T:3
345	ADTSQEICSPRLPISASHSSK	Carbamidomethyl@C:8,Dimethyl(+6)@K:21,Dimethyl(+6)@Nterm,Phospho@S:9	NUP98_HUMAN	Nuclear pore complex protein Nup98-Nup96	33	605.554	4	2418.19	-0.537593	31.167	K	T	+		@S:9		S:9
346	ADTSSQGALVFLSK	Dimethyl(+6)@K:14,Dimethyl(+6)@Nterm,Phospho@S:5	NUFP2_HUMAN	Nuclear fragile X mental retardation-interacting protein 2	58.2	786.421	2	1570.83	0.0636607	50.647	K	D	+		@S:5		S:5
347	ADTSSQGALVFLSK	Dimethyl(+6)@K:14,Dimethyl(+6)@Nterm,Phospho@T:3,Phospho@S:5	NUFP2_HUMAN	Nuclear fragile X mental retardation-interacting protein 2	42.8	826.404	2	1650.79	-0.121154	59.523	K	D	+		@T:3,@S:5		T:3,S:5
348	ADVLTTGAGNPVGDK	Dimethyl(+6)@K:15,Dimethyl(+6)@Nterm,Phospho@T:5	CATA_HUMAN	Catalase	57.3	781.909	2	1561.8	0.0640286	32.789	K	L	+		@T:5		T:5
349	ADVLTTGAGNPVGDK	Dimethyl(+6)@K:15,Dimethyl(+6)@Nterm,Phospho@T:5,Phospho@T:6	CATA_HUMAN	Catalase	46.3	821.891	2	1641.77	-0.42637	34.584	K	L	+		@T:5,@T:6		T:5,T:6
350	ADVLTTGAGNPVGDK	Dimethyl(+6)@K:15,Dimethyl(+6)@Nterm,Phospho@T:6	CATA_HUMAN	Catalase	74.2	781.908	2	1561.8	-0.704315	30.374	K	L	+		@T:6		T:6
351	ADVQSIIGLQR	Dimethyl(+6)@Nterm,Phospho@S:5	TIF1B_HUMAN	Transcription intermediary factor 1-beta	79.8	657.355	2	1312.7	-0.761791	50.033	K	F	+		@S:5		S:5
352	ADVVPKTAENFR	Dimethyl(+6)@K:6,Dimethyl(+6)@Nterm,Phospho@T:7	PPIF_HUMAN	Peptidyl-prolyl cis-trans isomerase F, mitochondrial	34.3	498.938	3	1493.79	-0.401663	29.986	K	A	+		@T:7		T:7
353	ADVVPQQADPEFPRASPR	Dimethyl(+6)@Nterm,Phospho@S:16	CAMP1_HUMAN	Calmodulin-regulated spectrin-associated protein 1	53.6	698.679	3	2093.01	-0.23889	35.62	R	A	+		@S:16		S:16
354	ADYDTLSLR	Dimethyl(+6)@Nterm,Phospho@Y:3	PKP3_HUMAN	Plakophilin-3	42.9	584.278	2	1166.54	-1.20013	31.729	R	S	+		@Y:3		Y:3
355	ADYDTLSLR	Dimethyl(+6)@Nterm,Phospho@T:5	PKP3_HUMAN	Plakophilin-3	29.1	584.279	2	1166.54	-0.685787	34.862	R	S			@T:5		Y:3
356	ADYDTLSLRSLR	Dimethyl(+6)@Nterm,Phospho@S:7,Phospho@S:10	PKP3_HUMAN	Plakophilin-3	42	535.249	3	1602.72	-1.43506	44.886	R	L	+		@S:7,@S:10		S:7,S:10
357	AEAEAWYQTKFETLQAQAGK	Dimethyl(+6)@K:10,Dimethyl(+6)@K:20,Dimethyl(+6)@Nterm,Phospho@T:13,Phospho@Y:7	K2C7_HUMAN	Keratin, type II cytoskeletal 7	41.4	844.75	3	2531.23	1.54075	48.84	R	H	+		@Y:7,@T:13		T:13
358	AEAESMYQIK	Dimethyl(+6)@K:10,Dimethyl(+6)@Nterm,Oxidation@M:6,Phospho@S:5	K2C8_HUMAN	Keratin, type II cytoskeletal 8	30.8	667.322	2	1332.63	-0.900475	25.603	R	Y	+		@S:5
359	AEAESMYQIK	Dimethyl(+6)@K:10,Dimethyl(+6)@Nterm,Phospho@S:5	K2C8_HUMAN	Keratin, type II cytoskeletal 8	43.2	659.326	2	1316.64	0.759511	26.475	R	Y	+		@S:5		Y:7
360	AEAESMYQIKYEELQSLAGK	Dimethyl(+6)@K:10,Dimethyl(+6)@K:20,Dimethyl(+6)@Nterm,Oxidation@M:6,Phospho@S:5,Phospho@Y:11	K2C8_HUMAN	Keratin, type II cytoskeletal 8	42.3	856.081	3	2565.22	-0.311864	44.392	R	H	+		@S:5,@Y:11		Y:11,Y:7
361	AEAESMYQIKYEELQSLAGK	Dimethyl(+6)@K:10,Dimethyl(+6)@K:20,Dimethyl(+6)@Nterm,Oxidation@M:6,Phospho@Y:7,Phospho@Y:11	K2C8_HUMAN	Keratin, type II cytoskeletal 8	55.6	856.081	3	2565.22	0.194915	44.085	R	H	+		@Y:7,@Y:11		Y:11
362	AEAESMYQIKYEELQSLAGK	Dimethyl(+6)@K:10,Dimethyl(+6)@K:20,Dimethyl(+6)@Nterm,Phospho@S:5,Phospho@Y:11	K2C8_HUMAN	Keratin, type II cytoskeletal 8	50.7	850.75	3	2549.23	0.196138	49.781	R	H	+		@S:5,@Y:11		Y:11,S:5
363	AEAESMYQIKYEELQSLAGK	Dimethyl(+6)@K:10,Dimethyl(+6)@K:20,Dimethyl(+6)@Nterm,Phospho@Y:11	K2C8_HUMAN	Keratin, type II cytoskeletal 8	35.7	824.094	3	2469.26	0.323984	49.127	R	H	+		@Y:11		Y:11
364	AEAESMYQIKYEELQSLAGK	Dimethyl(+6)@K:10,Dimethyl(+6)@K:20,Dimethyl(+6)@Nterm,Phospho@Y:7	K2C8_HUMAN	Keratin, type II cytoskeletal 8	47.5	824.094	3	2469.26	0	47.741	R	H	+		@Y:7		Y:7
365	AEAESMYQIKYEELQSLAGK	Dimethyl(+6)@K:10,Dimethyl(+6)@K:20,Dimethyl(+6)@Nterm,Phospho@Y:7,Phospho@Y:11	K2C8_HUMAN	Keratin, type II cytoskeletal 8	65.2	850.75	3	2549.23	0.235365	48.764	R	H	+		@Y:7,@Y:11		Y:11,Y:7
366	AEAGAGSATEFQFR	Dimethyl(+6)@Nterm,Phospho@S:7	RS10L_HUMAN,RS10_HUMAN	40S ribosomal protein S10	97	778.353	2	1554.69	-0.321607	39.252	K	G	+		@S:7		S:7
367	AEAGAGSATEFQFR	Dimethyl(+6)@Nterm,Phospho@T:9	RS10L_HUMAN,RS10_HUMAN	Putative 40S ribosomal protein S10-like	83.1	778.354	2	1554.69	-0.192964	36.077	K	G	+		@T:9		T:9
368	AEAMLGPSLSPGQDPEGGVDYK	Dimethyl(+6)@K:22,Dimethyl(+6)@Nterm,Oxidation@M:4,Phospho@S:10,Phospho@Y:21	CSF1R_HUMAN	Macrophage colony-stimulating factor 1 receptor	59.5	821.366	3	2461.08	-1.09708	41.237	K	N	+		@S:10,@Y:21		S:10,Y:21
369	AEAMLGPSLSPGQDPEGGVDYK	Dimethyl(+6)@K:22,Dimethyl(+6)@Nterm,Oxidation@M:4,Phospho@Y:21	CSF1R_HUMAN	Macrophage colony-stimulating factor 1 receptor	59.8	794.711	3	2381.11	-0.503966	37.71	K	N			@Y:21		Y:21
370	AEAMLGPSLSPGQDPEGGVDYK	Dimethyl(+6)@K:22,Dimethyl(+6)@Nterm,Phospho@S:10,Phospho@Y:21	CSF1R_HUMAN	Macrophage colony-stimulating factor 1 receptor	69.4	816.035	3	2445.08	-0.122695	46.049	K	N	+		@S:10,@Y:21		S:10,Y:21
371	AEAMLGPSLSPGQDPEGGVDYK	Dimethyl(+6)@K:22,Dimethyl(+6)@Nterm,Phospho@Y:21	CSF1R_HUMAN	Macrophage colony-stimulating factor 1 receptor	42	789.379	3	2365.12	-0.930187	41.903	K	N			@Y:21		Y:21
372	AEAQQVEALPGPSLDQWHR	Dimethyl(+6)@Nterm,Phospho@S:13	AR6P4_HUMAN	ADP-ribosylation factor-like protein 6-interacting protein 4	56.8	749.365	3	2245.07	0.311794	42.221	K	S	+		@S:13		S:13
373	AEASSGDHPTDTEMKEEQK	Dimethyl(+6)@K:15,Dimethyl(+6)@K:19,Dimethyl(+6)@Nterm,Phospho@T:10	FKBP4_HUMAN	Peptidyl-prolyl cis-trans isomerase FKBP4	32.8	568.769	4	2271.05	-0.484358	18.811	K	S	+		@T:10		T:10
374	AECSIRLPK	Carbamidomethyl@C:3,Dimethyl(+6)@K:9,Dimethyl(+6)@Nterm,Phospho@S:4	MTA2_HUMAN	Metastasis-associated protein MTA2	31.7	407.895	3	1220.66	0.0819227	27.001	K	A	+		@S:4		S:4
375	AEDAYTSRLGYEEHIPGQTR	Dimethyl(+6)@Nterm,Phospho@S:7,Phospho@Y:11	K0664_HUMAN	Protein KIAA0664	34.8	829.698	3	2486.07	-0.482689	31.024	R	D	+		@S:7,@Y:11		Y:11
376	AEDAYTSRLGYEEHIPGQTR	Dimethyl(+6)@Nterm,Phospho@Y:5,Phospho@Y:11	K0664_HUMAN	Protein KIAA0664	47.9	829.698	3	2486.07	-0.20112	33.255	R	D	+		@Y:5,@Y:11		Y:11,Y:5
377	AEDAYTSRLGYEEHIPGQTR	Dimethyl(+6)@Nterm,Phospho@T:6,Phospho@Y:11	K0664_HUMAN	Protein KIAA0664	42.2	829.698	3	2486.07	0.20112	33.293	R	D	+		@T:6,@Y:11		Y:11
378	AEDEYVNEPLYLNTFANTLGK	Dimethyl(+6)@K:21,Dimethyl(+6)@Nterm,Phospho@Y:5,Phospho@Y:11	ERBB4_HUMAN	Receptor tyrosine-protein kinase erbB-4	67.1	1315.11	2	2628.2	-1.56	65.085	K	A	+		@Y:5,@Y:11		Y:5,Y:11
379	AEDEYVNEPLYLNTFANTLGK	Dimethyl(+6)@K:21,Dimethyl(+6)@Nterm,Phospho@T:14,Phospho@Y:5,Phospho@Y:11	ERBB4_HUMAN	Receptor tyrosine-protein kinase erbB-4	63.5	903.732	3	2708.17	0.0738505	70.784	K	A	+		@Y:5,@Y:11,@T:14		Y:5,Y:11,T:14
380	AEDEYVNEPLYLNTFANTLGK	Dimethyl(+6)@K:21,Dimethyl(+6)@Nterm,Phospho@T:18,Phospho@Y:5	ERBB4_HUMAN	Receptor tyrosine-protein kinase erbB-4	65.3	877.076	3	2628.21	-0.0380487	62.803	K	A	+		@Y:5,@T:18		Y:5,T:18
381	AEDFQIEGYNPHPTIK	Dimethyl(+6)@K:16,Dimethyl(+6)@Nterm,Phospho@Y:9	TYSY_HUMAN	Thymidylate synthase	49.1	669.668	3	2005.98	0.149553	34.765	K	M			@Y:9		Y:9
382	AEDGATPSPSNETPK	Dimethyl(+6)@K:15,Dimethyl(+6)@Nterm,Phospho@T:13	MARCS_HUMAN	Myristoylated alanine-rich C-kinase substrate	30.6	824.889	2	1647.76	-1.82065	19.043	K	K	+		@T:13
383	AEDGSVIDYELIDQDAR	Dimethyl(+6)@Nterm,Phospho@S:5	ANXA2_HUMAN	Annexin A2	97.7	1011.96	2	2021.9	-0.989168	48.34	R	D	+		@S:5		S:5
384	AEDGSVIDYELIDQDAR	Dimethyl(+6)@Nterm,Phospho@S:5,Phospho@Y:9	ANXA2_HUMAN	Annexin A2	87.5	1051.94	2	2101.87	-0.808804	49.222	R	D	+		@S:5,@Y:9		S:5,Y:9
385	AEDGSVIDYELIDQDAR	Dimethyl(+6)@Nterm,Phospho@Y:9	ANXA2_HUMAN	Annexin A2	99.8	1011.96	2	2021.91	0.346208	45.879	R	D			@Y:9		Y:9
386	AEDGSVIDYELIDQDARDLYDAGVK	Dimethyl(+6)@K:25,Dimethyl(+6)@Nterm,Phospho@S:5	ANXA2_HUMAN	Annexin A2	83.6	973.47	3	2917.39	-0.685545	61.78	R	R	+		@S:5		S:5
387	AEDGSVIDYELIDQDARDLYDAGVK	Dimethyl(+6)@K:25,Dimethyl(+6)@Nterm,Phospho@S:5,Phospho@Y:20	ANXA2_HUMAN	Annexin A2	51.9	750.346	4	2997.35	-0.800706	63.229	R	R			@S:5,@Y:20		Y:20,S:5
388	AEDGSVIDYELIDQDARDLYDAGVK	Dimethyl(+6)@K:25,Dimethyl(+6)@Nterm,Phospho@Y:20	ANXA2_HUMAN	Annexin A2	99.4	973.471	3	2917.39	0.0685544	61.7	R	R	+		@Y:20		Y:20
389	AEDGSVIDYELIDQDARDLYDAGVK	Dimethyl(+6)@K:25,Dimethyl(+6)@Nterm,Phospho@Y:9	ANXA2_HUMAN	Annexin A2	97.9	973.47	3	2917.39	-0.754099	60.323	R	R	+		@Y:9		Y:9
390	AEDGSVIDYELIDQDARDLYDAGVK	Dimethyl(+6)@K:25,Dimethyl(+6)@Nterm,Phospho@Y:9,Phospho@Y:20	ANXA2_HUMAN	Annexin A2	99	1000.12	3	2997.35	-1.50133	62.206	R	R	+		@Y:9,@Y:20		Y:20,Y:9
391	AEDNADTLALVFEAPNQEK	Dimethyl(+6)@K:19,Dimethyl(+6)@Nterm,Phospho@T:7	PCNA_HUMAN	Proliferating cell nuclear antigen	36	741.699	3	2222.08	-0.540035	55.357	R	V	+		@T:7		T:7
392	AEDQHLVEMEDTLNK	Dimethyl(+6)@K:15,Dimethyl(+6)@Nterm,Phospho@T:12	CLIP1_HUMAN	CAP-Gly domain-containing linker protein 1	36.2	640.64	3	1918.9	-1.87608	32.673	K	L	+		@T:12		T:12
393	AEDRSIFSAVLDELK	Dimethyl(+6)@K:15,Dimethyl(+6)@Nterm,Phospho@S:5,Phospho@S:8	CPSM_HUMAN	Carbamoyl-phosphate synthase [ammonia], mitochondrial	46.5	640.985	3	1919.93	0.0520852	72.313	R	V	+		@S:5,@S:8		S:5,S:8
394	AEDSGEYHCVYHFVSAPK	Carbamidomethyl@C:9,Dimethyl(+6)@K:18,Dimethyl(+6)@Nterm,Phospho@S:15,Phospho@Y:7	NPTN_HUMAN	Neuroplastin	36.9	1162.49	2	2322.97	-0.387435	33.716	R	A	+		@Y:7,@S:15		Y:11,Y:7
395	AEDSGEYHCVYHFVSAPK	Carbamidomethyl@C:9,Dimethyl(+6)@K:18,Dimethyl(+6)@Nterm,Phospho@S:4,Phospho@Y:11	NPTN_HUMAN	Neuroplastin	54	775.329	3	2322.97	-1.3345	32.091	R	A	+		@S:4,@Y:11		Y:11,Y:7
396	AEDSGEYHCVYHFVSAPK	Carbamidomethyl@C:9,Dimethyl(+6)@K:18,Dimethyl(+6)@Nterm,Phospho@Y:11	NPTN_HUMAN	Neuroplastin	74.8	748.675	3	2243	-0.178332	35.319	R	A	+		@Y:11		Y:11
397	AEDSGEYHCVYHFVSAPK	Carbamidomethyl@C:9,Dimethyl(+6)@K:18,Dimethyl(+6)@Nterm,Phospho@Y:7	NPTN_HUMAN	Neuroplastin	71	748.674	3	2243	-1.24833	32.034	R	A	+		@Y:7		Y:7
398	AEDSGEYHCVYHFVSAPK	Carbamidomethyl@C:9,Dimethyl(+6)@K:18,Dimethyl(+6)@Nterm,Phospho@Y:7,Phospho@Y:11	NPTN_HUMAN	Neuroplastin	59.5	775.33	3	2322.97	-0.774871	32.162	R	A	+		@Y:7,@Y:11		Y:11,Y:7
399	AEDSSESREEEQAPEGR	Dimethyl(+6)@Nterm,Phospho@S:7	B4GN4_HUMAN	N-acetyl-beta-glucosaminyl-glycoprotein 4-beta-N-acetylgalactosaminyltransferase 1	28.1	673.948	3	2018.82	-2.22902	23.636	R	D	+		@S:7		S:7
400	AEEDEILNRSPR	Dimethyl@Nterm,Phospho@S:10	CALX_HUMAN	Calnexin	32.4	512.906	3	1535.7	-1.62793	24.728	K	N	+		@S:10		S:10
401	AEEDEILNRSPR	Dimethyl(+6)@Nterm,Phospho@S:10	CALX_HUMAN	Calnexin	56.7	771.87	2	1541.73	-2.39991	24.861	K	N	+		@S:10		S:10
402	AEEDTQFNYHR	Dimethyl(+6)@Nterm,Phospho@Y:9	SMC1A_HUMAN	Structural maintenance of chromosomes protein 1A	46	508.55	3	1522.63	-0.656759	22.898	K	K			@Y:9		Y:9
403	AEEKSPISINVK	Dimethyl(+6)@K:4,Dimethyl(+6)@K:12,Dimethyl(+6)@Nterm,Phospho@S:5	CCNL1_HUMAN	Cyclin-L1	30.4	499.631	3	1495.87	-1.93867	26.228	K	T	+		@S:5		S:5
404	AEELHYPLGER	Dimethyl(+6)@Nterm,Phospho@Y:6	RCN2_HUMAN	Reticulocalbin-2	39.1	476.564	3	1426.67	-0.560746	26.682	K	R			@Y:6		Y:6
405	AEELSPAALSPSLEPIR	Dimethyl(+6)@Nterm,Phospho@S:5,Phospho@S:10	ARHG5_HUMAN	Rho guanine nucleotide exchange factor 5	67.1	987.476	2	1972.94	0.101372	51.776	R	C	+		@S:5,@S:10		S:10,S:5
406	AEETCAPSVSYFK	Carbamidomethyl@C:5,Dimethyl(+6)@K:13,Dimethyl(+6)@Nterm,Phospho@S:8	CCND1_HUMAN	G1/S-specific cyclin-D1	32.2	818.882	2	1635.75	-1.95629	37.155	K	C	+		@S:8		S:8
407	AEEWGVQYVETSAK	Dimethyl(+6)@K:14,Dimethyl(+6)@Nterm,Phospho@Y:8	RALB_HUMAN	Ras-related protein Ral-B	50	872.927	2	1743.84	0.401413	41.113	K	T	+		@Y:8		Y:8
408	AEEYEFLTPVEEAPK	Dimethyl(+6)@K:15,Dimethyl(+6)@Nterm,Phospho@Y:4	GDIR1_HUMAN	Rho GDP-dissociation inhibitor 1	97.8	950.468	2	1898.92	-0.473953	46.65	R	G			@Y:4		Y:4
409	AEEYEFLTPVEEAPK	Dimethyl(+6)@K:15,Dimethyl(+6)@Nterm,Phospho@T:8	GDIR1_HUMAN	Rho GDP-dissociation inhibitor 1	89.4	950.468	2	1898.92	-0.789922	46.542	R	G	+		@T:8		T:8
410	AEEYEFLTPVEEAPK	Dimethyl(+6)@K:15,Dimethyl(+6)@Nterm,Phospho@T:8,Phospho@Y:4	GDIR1_HUMAN	Rho GDP-dissociation inhibitor 1	90.9	990.452	2	1978.89	-0.101067	45.853	R	G	+		@Y:4,@T:8		Y:4,T:8
411	AEEYTEETEEREESTTGFDK	Dimethyl(+6)@K:20,Dimethyl(+6)@Nterm,Phospho@S:14	TR150_HUMAN	Thyroid hormone receptor-associated protein 3	38.6	843.367	3	2527.08	-0.791428	30.613	K	S	+		@S:14		S:14
412	AEEYTEETEEREESTTGFDK	Dimethyl(+6)@K:20,Dimethyl(+6)@Nterm,Phospho@T:5	TR150_HUMAN	Thyroid hormone receptor-associated protein 3	40.4	843.366	3	2527.08	-1.58286	29.199	K	S			@T:5		Y:4
413	AEFIPQLESEDDTSYFDTR	Dimethyl(+6)@Nterm,Phospho@S:9,Phospho@S:14	MAST4_HUMAN,MAST2_HUMAN	Microtubule-associated serine/threonine-protein kinase 2	37.7	1229	2	2455.99	-1.58796	60.002	K	S	+		@S:9,@S:14		S:9,S:14
414	AEFIPQLESEDDTSYFDTRSER	Dimethyl(+6)@Nterm,Phospho@S:20	MAST2_HUMAN	Microtubule-associated serine/threonine-protein kinase 2	56.2	917.074	3	2748.2	-0.2911	50.001	K	Y	+		@S:20
415	AEFIPQLESEDDTSYFDTRSER	Dimethyl(+6)@Nterm,Phospho@S:9,Phospho@Y:15	MAST2_HUMAN	Microtubule-associated serine/threonine-protein kinase 2	62.6	943.73	3	2828.17	0	53.844	K	Y	+		@S:9,@Y:15		S:9
416	AEGAATEEEGTPKESEPQAAAEPAEAK	Dimethyl(+6)@K:13,Dimethyl(+6)@K:27,Dimethyl(+6)@Nterm,Phospho@T:11	BASP1_HUMAN	Brain acid soluble protein 1	90.1	960.801	3	2879.38	-0.416756	23.247	K	E	+		@T:11		T:11
417	AEGSDVANAVLDGADCIMLSGETAK	Carbamidomethyl@C:16,Dimethyl(+6)@K:25,Dimethyl(+6)@Nterm,Oxidation@M:18,Phospho@S:4	KPYM_HUMAN	Pyruvate kinase isozymes M1/M2	77.8	886.748	3	2657.22	-0.263433	60.232	R	G	+		@S:4		S:4
418	AEGSDVANAVLDGADCIMLSGETAK	Carbamidomethyl@C:16,Dimethyl(+6)@K:25,Dimethyl(+6)@Nterm,Phospho@S:4	KPYM_HUMAN	Pyruvate kinase isozymes M1/M2	99.3	881.416	3	2641.23	-1.06011	68.871	R	G			@S:4		S:4
419	AEHDSILAEK	Dimethyl(+6)@K:10,Dimethyl(+6)@Nterm,Phospho@S:5	SYTC_HUMAN	Threonyl-tRNA synthetase, cytoplasmic	52.9	630.829	2	1259.64	-0.158775	22.218	K	A	+		@S:5		S:5
420	AEHIPSGPLR	Dimethyl(+6)@Nterm,Phospho@S:6	BA2L2_HUMAN	Protein BAT2-like 2	34.1	397.543	3	1189.61	0.0840614	27.094	R	Q	+		@S:6		S:6
421	AEHLESPQLGGK	Dimethyl(+6)@K:12,Dimethyl(+6)@Nterm,Phospho@S:6	HXC10_HUMAN	Homeobox protein Hox-C10	41.1	471.918	3	1412.73	-0.637063	23.312	R	V	+		@S:6		S:6
422	AEHMETNAVGPSPSSDTR	Dimethyl(+6)@Nterm,Oxidation@M:4,Phospho@S:12	MPRIP_HUMAN	Myosin phosphatase Rho-interacting protein	38.7	672.624	3	2014.85	-1.19116	18.78	K	Q	+		@S:12		S:12
423	AEHMETNAVGPSPSSDTR	Dimethyl(+6)@Nterm,Oxidation@M:4,Phospho@S:15	MPRIP_HUMAN	Myosin phosphatase Rho-interacting protein	40.3	672.624	3	2014.85	-0.148894	18.445	K	Q	+	ambiguous		@S:14orS:15
424	AEINLYLQR	Dimethyl(+6)@Nterm,Phospho@Y:6	FKBP7_HUMAN	Peptidyl-prolyl cis-trans isomerase FKBP7	53.6	617.326	2	1232.64	-0.567888	39.445	K	E	+		@Y:6		Y:6
425	AEIQNAEDYNEIFQPK	Dimethyl(+6)@K:16,Dimethyl(+6)@Nterm,Phospho@Y:9	KTNB1_HUMAN	Katanin p80 WD40-containing subunit B1	94.2	1029	2	2055.98	-0.34047	41.684	R	N	+		@Y:9		Y:9
426	AEISGVQGSETQVLR	Dimethyl(+6)@Nterm,Phospho@S:9	EH1L1_HUMAN	EH domain-binding protein 1-like protein 1	104.4	844.427	2	1686.84	0	33.723	K	V	+		@S:9		S:9
427	AEKDEPGAWEETFK	Dimethyl(+6)@K:3,Dimethyl(+6)@K:14,Dimethyl(+6)@Nterm,Phospho@T:12	GANAB_HUMAN	Neutral alpha-glucosidase AB	58.6	606.973	3	1817.9	-0.330052	33.296	K	T	+		@T:12		T:12
428	AELDQLLSGFGLEDPGSSLK	Dimethyl(+6)@K:20,Dimethyl(+6)@Nterm,Phospho@S:8,Phospho@S:18	TENS3_HUMAN	Tensin-3	42	768.708	3	2303.1	0.911813	76.339	K	E	+	ambiguous	@S:8	@S:17orS:18	S:8
429	AELFTQSCADLDK	Carbamidomethyl@C:8,Dimethyl(+6)@K:13,Dimethyl(+6)@Nterm,Phospho@S:7	SPTB2_HUMAN	Spectrin beta chain, brain 1	80.6	823.394	2	1644.77	-0.182396	41.772	K	W	+		@S:7		S:7
430	AELFTQSCADLDK	Carbamidomethyl@C:8,Dimethyl(+6)@K:13,Dimethyl(+6)@Nterm,Phospho@T:5	SPTB2_HUMAN	Spectrin beta chain, brain 1	61	823.394	2	1644.77	-0.547188	42.477	K	W	+		@T:5		T:5
431	AELFTQSCADLDK	Carbamidomethyl@C:8,Dimethyl(+6)@K:13,Dimethyl(+6)@Nterm,Phospho@T:5,Phospho@S:7	SPTB2_HUMAN	Spectrin beta chain, brain 1	58.3	863.376	2	1724.74	-1.73939	48.785	K	W	+		@T:5,@S:7		T:5,S:7
432	AELNEFLTRELAEDGYSGVEVR	Dimethyl(+6)@Nterm,Phospho@T:8,Phospho@S:17	RS3_HUMAN	40S ribosomal protein S3	59	897.742	3	2690.21	-1.1895	60.071	K	V	+		@T:8,@S:17		S:17,T:8
433	AELNPWPEYIYTR	Dimethyl(+6)@Nterm,Phospho@Y:9	SYTC_HUMAN	Threonyl-tRNA synthetase, cytoplasmic	55.6	883.423	2	1764.83	-0.849939	51.999	R	L			@Y:9		Y:9
434	AELNPWPEYIYTR	Dimethyl(+6)@Nterm,Phospho@Y:9,Phospho@Y:11	SYTC_HUMAN	Threonyl-tRNA synthetase, cytoplasmic	53.8	923.408	2	1844.8	0.325238	52.474	R	L	+		@Y:9,@Y:11		Y:9
435	AELNPWPEYIYTR	Dimethyl(+6)@Nterm,Phospho@T:12	SYTC_HUMAN	Threonyl-tRNA synthetase, cytoplasmic	59.5	883.424	2	1764.83	0.22665	52.978	R	L		ambiguous		@Y:11orT:12
436	AELNPWPEYIYTR	Dimethyl(+6)@Nterm,Phospho@T:12,Phospho@Y:11	SYTC_HUMAN	Threonyl-tRNA synthetase, cytoplasmic	40.5	923.407	2	1844.8	0	55.941	R	L	+	ambiguous	@T:12	@Y:9orY:11
437	AELNPWPEYIYTR	Dimethyl(+6)@Nterm,Phospho@T:12,Phospho@Y:9	SYTC_HUMAN	Threonyl-tRNA synthetase, cytoplasmic	56.2	923.405	2	1844.8	-1.89723	52.951	R	L			@Y:9,@T:12		T:12,Y:9
438	AELSYRGPVSGTEPEPVYSMEAADYR	Dimethyl(+6)@Nterm,Oxidation@M:20,Phospho@S:19	SRC8_HUMAN	Src substrate cortactin	80.5	1002.12	3	3003.34	-0.366259	38.883	K	E			@S:19		Y:18
439	AELSYRGPVSGTEPEPVYSMEAADYR	Dimethyl(+6)@Nterm,Oxidation@M:20,Phospho@S:4	SRC8_HUMAN	Src substrate cortactin	96.7	1002.12	3	3003.34	-1.56493	41.181	K	E	+		@S:4
440	AELSYRGPVSGTEPEPVYSMEAADYR	Dimethyl(+6)@Nterm,Oxidation@M:20,Phospho@S:4,Phospho@Y:18	SRC8_HUMAN	Src substrate cortactin	70.9	1028.78	3	3083.31	-0.843251	43.977	K	E	+		@S:4,@Y:18
441	AELSYRGPVSGTEPEPVYSMEAADYR	Dimethyl(+6)@Nterm,Oxidation@M:20,Phospho@Y:18	SRC8_HUMAN	Src substrate cortactin	79.8	1002.12	3	3003.34	-0.299666	39.494	K	E			@Y:18		Y:18
442	AELSYRGPVSGTEPEPVYSMEAADYR	Dimethyl(+6)@Nterm,Phospho@S:10	SRC8_HUMAN	Src substrate cortactin	79.2	996.788	3	2987.34	-1.17161	45.705	K	E	+		@S:10
443	AELSYRGPVSGTEPEPVYSMEAADYR	Dimethyl(+6)@Nterm,Phospho@S:4	SRC8_HUMAN	Src substrate cortactin	88.3	996.789	3	2987.34	-1.07119	45.552	K	E	+		@S:4		S:4
444	AELSYRGPVSGTEPEPVYSMEAADYR	Dimethyl(+6)@Nterm,Phospho@S:4,Phospho@S:19	SRC8_HUMAN	Src substrate cortactin	76.1	1023.45	3	3067.31	-0.0326018	48.896	K	E	+		@S:4,@S:19		Y:5
445	AELSYRGPVSGTEPEPVYSMEAADYR	Dimethyl(+6)@Nterm,Phospho@S:4,Phospho@Y:18	SRC8_HUMAN	Src substrate cortactin	34.3	1023.45	3	3067.31	0.0326018	46.894	K	E	+	ambiguous	@S:4	@Y:18orS:19	S:4
446	AELSYRGPVSGTEPEPVYSMEAADYR	Dimethyl(+6)@Nterm,Phospho@Y:18	SRC8_HUMAN	Src substrate cortactin	86	996.79	3	2987.35	-0.066949	44.989	K	E			@Y:18		Y:18
447	AEMPGNLQHYGR	Dimethyl(+6)@Nterm,Oxidation@M:3,Phospho@Y:10	CCZ1L_HUMAN,CCZ1_HUMAN	UPF0550 protein C7orf28	30.9	501.56	3	1501.66	0.066593	21.48	R	F			@Y:10		Y:10
448	AENAGLSSTAGLLR	Dimethyl(+6)@Nterm,Phospho@S:8,Phospho@T:9	JUNB_HUMAN	Transcription factor jun-B	30.6	777.362	2	1552.71	-0.708439	43.878	K	E	+		@S:8,@T:9		S:8,T:9
449	AENLLHDHYGGK	Dimethyl(+6)@K:12,Dimethyl(+6)@Nterm,Phospho@Y:9	OFUT2_HUMAN	GDP-fucose protein O-fucosyltransferase 2	31.1	501.254	3	1500.74	-0.333169	21.172	R	E	+		@Y:9		Y:9
450	AENNSEVGASGYGVPGPTWDR	Dimethyl(+6)@Nterm,Phospho@S:10	DHX9_HUMAN	ATP-dependent RNA helicase A	43.4	1139.01	2	2276	-0.0439368	43.795	K	G	+		@S:10		S:10
451	AENNSEVGASGYGVPGPTWDR	Dimethyl(+6)@Nterm,Phospho@S:5	DHX9_HUMAN	ATP-dependent RNA helicase A	82.2	1139	2	2275.99	-1.49385	42.33	K	G	+		@S:5		S:5
452	AENNSEVGASGYGVPGPTWDR	Dimethyl(+6)@Nterm,Phospho@Y:12	DHX9_HUMAN	ATP-dependent RNA helicase A	94	1139.01	2	2276	0.263621	37.752	K	G			@Y:12		Y:12
453	AENVFYTSNTCVK	Carbamidomethyl@C:11,Dimethyl(+6)@K:13,Dimethyl(+6)@Nterm,Phospho@S:8	NIM1_HUMAN	Serine/threonine-protein kinase NIM1	50.6	840.903	2	1679.79	0.119062	34.112	K	V	+		@S:8
454	AENVFYTSNTCVK	Carbamidomethyl@C:11,Dimethyl(+6)@K:13,Dimethyl(+6)@Nterm,Phospho@T:10,Phospho@Y:6	NIM1_HUMAN	Serine/threonine-protein kinase NIM1	31.8	880.885	2	1759.76	-0.454609	38.28	K	V	+		@Y:6,@T:10		T:10,S:8
455	AENYDIPSADR	Dimethyl(+6)@Nterm,Phospho@Y:4	UBA1_HUMAN	Ubiquitin-like modifier-activating enzyme 1	64.5	682.801	2	1363.59	-0.36668	25.853	R	H	+		@Y:4		Y:4
456	AENYDIPSADRHK	Dimethyl(+6)@K:13,Dimethyl(+6)@Nterm,Phospho@Y:4	UBA1_HUMAN	Ubiquitin-like modifier-activating enzyme 1	53.4	555.275	3	1662.8	-0.601394	19.081	R	S	+		@Y:4		Y:4
457	AENYWWR	Dimethyl(+6)@Nterm,Phospho@Y:4	ACK1_HUMAN	Activated CDC42 kinase 1	28.2	569.75	2	1137.48	-0.879133	40.951	R	G	+		@Y:4		Y:4
458	AEPAAPPAAPSTPAPPPAVPK	Dimethyl(+6)@K:21,Dimethyl(+6)@Nterm,Phospho@T:12	BAT2_HUMAN	Large proline-rich protein BAT2	42.3	694.715	3	2081.12	0.048051	31.386	K	E	+		@T:12
459	AEPQPLSPASSSYSVSSPR	Dimethyl(+6)@Nterm,Phospho@S:11	ATF6A_HUMAN	Cyclic AMP-dependent transcription factor ATF-6 alpha	70	1030.99	2	2059.96	-2.57286	34.272	K	S	+		@S:11
460	AEPQPLSPASSSYSVSSPR	Dimethyl(+6)@Nterm,Phospho@S:7,Phospho@S:17	ATF6A_HUMAN	Cyclic AMP-dependent transcription factor ATF-6 alpha	34	714.319	3	2139.94	0.607495	36.565	K	S	+		@S:7,@S:17		S:7,S:17
461	AEQWNVNYVETSAK	Dimethyl(+6)@K:14,Dimethyl(+6)@Nterm,Phospho@Y:8	RALA_HUMAN	Ras-related protein Ral-A	80	893.938	2	1785.86	0.559954	37.656	R	T			@Y:8		Y:8
462	AERDSALETLQGQLEEK	Dimethyl(+6)@K:17,Dimethyl(+6)@Nterm,Phospho@S:5	NUMA1_HUMAN	Nuclear mitotic apparatus protein 1	39.5	689.021	3	2064.04	0.387589	41.832	R	A			@S:5		S:5
463	AEREKTPSAETPSEPVDWTFAQR	Dimethyl(+6)@K:5,Dimethyl(+6)@Nterm,Phospho@T:6,Phospho@T:11	KIF1B_HUMAN	Kinesin-like protein KIF1B	39.1	954.111	3	2859.31	-1.81862	41.896	R	E	+		@T:6,@T:11		T:11,T:6
464	AERPESSVVLEGR	Dimethyl(+6)@Nterm,Phospho@S:6	LPIN3_HUMAN	Phosphatidate phosphatase LPIN3	45.8	514.929	3	1541.77	-0.583746	26.287	R	A	+		@S:6		S:6
465	AESEQEAYLRED	Dimethyl(+6)@Nterm,Phospho@S:3	DBLOH_HUMAN	Diablo homolog, mitochondrial	56.2	777.332	2	1552.65	-0.64406	29.043	R	-	+		@S:3		S:3
466	AESFFQTK	Dimethyl(+6)@K:8,Dimethyl(+6)@Nterm,Phospho@S:3	ACPH_HUMAN	Acylamino-acid-releasing enzyme	35.4	553.284	2	1104.55	-0.452672	33.59	K	A	+		@S:3		S:3
467	AESGDSLGSEDRDLLYSIDAYR	Dimethyl(+6)@Nterm,Phospho@Y:16	ANLN_HUMAN	Actin-binding protein anillin	47.9	849.388	3	2545.14	-0.825102	55.579	R	S	+		@Y:16		Y:16
468	AESGPDLRYEVTSGGGGTSR	Dimethyl(+6)@Nterm,Phospho@Y:9	DESP_HUMAN	Desmoplakin	45.7	703.994	3	2108.96	0.284501	31.341	R	M			@Y:9		Y:9
469	AESLQQEVEALK	Dimethyl(+6)@K:12,Dimethyl(+6)@Nterm,Phospho@S:3	DCTN1_HUMAN	Dynactin subunit 1	60.9	746.901	2	1491.79	0.670337	43.779	R	E	+		@S:3		S:3
470	AETHENEPGPLTVGDELLSQFK	Dimethyl(+6)@K:22,Dimethyl(+6)@Nterm,Phospho@T:12,Phospho@S:19	CHD1_HUMAN	Chromodomain-helicase-DNA-binding protein 1	33.7	660.563	4	2638.22	0.303234	18.097	R	V			@T:12,@S:19
471	AETLELSDLYVSDK	Dimethyl(+6)@K:14,Dimethyl(+6)@Nterm,Phospho@Y:10	EHBP1_HUMAN	EH domain-binding protein 1	89.1	865.942	2	1729.87	0.231231	49.263	K	K			@Y:10		Y:10
472	AETNSRVSGVDGYETEGIR	Dimethyl(+6)@Nterm,Phospho@S:5,Phospho@S:8	MCM6_HUMAN	DNA replication licensing factor MCM6	33.9	745.324	3	2232.95	0.0895676	35.219	R	G	+		@S:5,@S:8		S:8
473	AETNSRVSGVDGYETEGIR	Dimethyl(+6)@Nterm,Phospho@S:8	MCM6_HUMAN	DNA replication licensing factor MCM6	86.8	718.669	3	2152.99	0.0928943	29.484	R	G	+		@S:8		S:8
474	AETNSRVSGVDGYETEGIR	Dimethyl(+6)@Nterm,Phospho@T:3	MCM6_HUMAN	DNA replication licensing factor MCM6	55	718.669	3	2152.99	0.65026	29.946	R	G	+		@T:3
475	AETNSRVSGVDGYETEGIR	Dimethyl(+6)@Nterm,Phospho@T:3,Phospho@S:5	MCM6_HUMAN	DNA replication licensing factor MCM6	59.2	745.323	3	2232.95	-1.61222	35.171	R	G	+		@T:3,@S:5		T:3,S:5
476	AETNSRVSGVDGYETEGIR	Dimethyl(+6)@Nterm,Phospho@T:3,Phospho@S:8	MCM6_HUMAN	DNA replication licensing factor MCM6	37	745.324	3	2232.95	-0.268703	33.237	R	G	+		@T:3,@S:8		S:8
477	AEVAKATSHVGEIEQELALAR	Dimethyl(+6)@K:5,Dimethyl(+6)@Nterm,Phospho@T:7,Phospho@S:8	CLIP1_HUMAN	CAP-Gly domain-containing linker protein 1	48.8	817.418	3	2449.23	0.816583	48.8	R	D	+		@T:7,@S:8		T:7,S:8
478	AEVTLDGVWPTDK	Dimethyl(+6)@K:13,Dimethyl(+6)@Nterm,Phospho@T:4	NUP98_HUMAN	Nuclear pore complex protein Nup98-Nup96	38	789.908	2	1577.8	-0.633794	51.863	K	T	+		@T:4		T:4
479	AEYEGDGIPTVFVAVAGR	Dimethyl(+6)@Nterm,Phospho@Y:3	PUR6_HUMAN	Multifunctional protein ADE2	78.7	982.983	2	1963.95	0.0509178	56.147	K	S			@Y:3		Y:3
480	AFADSSYLLR	Dimethyl(+6)@Nterm,Phospho@S:6	ZN768_HUMAN	Zinc finger protein 768	43.4	628.81	2	1255.61	-0.318571	40.744	K	H			@S:6		Y:7
481	AFALNDLDDYEK	Dimethyl(+6)@K:12,Dimethyl(+6)@Nterm,Phospho@Y:10	TTL12_HUMAN	Tubulin--tyrosine ligase-like protein 12	77.6	781.377	2	1560.74	1.1533	47.482	R	H			@Y:10		Y:10
482	AFASLR	Dimethyl(+6)@Nterm,Phospho@S:4	RL13_HUMAN	60S ribosomal protein L13	47.5	389.707	2	777.4	0.771803	27.107	K	M	+		@S:4		S:4
483	AFDLTEQR	Dimethyl(+6)@Nterm,Phospho@T:5	TLK2_HUMAN	Serine/threonine-protein kinase tousled-like 2	50.7	547.26	2	1092.51	-0.274598	32.733	K	Y	+		@T:5		T:5
484	AFDNPDYWNHSLPPR	Dimethyl(+6)@Nterm,Phospho@S:11,Phospho@Y:7	ERBB4_HUMAN	Receptor tyrosine-protein kinase erbB-4	43.9	1011.92	2	2021.83	-0.0494602	45.459	K	S	+		@Y:7,@S:11		S:11,Y:7
485	AFDNPDYWNHSLPPR	Dimethyl(+6)@Nterm,Phospho@Y:7	ERBB4_HUMAN	Receptor tyrosine-protein kinase erbB-4	53.3	971.938	2	1941.86	-0.669461	41.645	K	S	+		@Y:7		Y:7
486	AFDSGQNLSPDR	Dimethyl(+6)@Nterm,Phospho@S:4	EF2K_HUMAN	Eukaryotic elongation factor 2 kinase	53.2	710.818	2	1419.62	-1.62015	27.432	R	C	+		@S:4		S:4
487	AFDTAGNGYCR	Carbamidomethyl@C:10,Dimethyl(+6)@Nterm,Phospho@T:4	FAS_HUMAN	Fatty acid synthase	34.8	673.275	2	1344.54	-1.785	26.191	K	S	+		@T:4		T:4
488	AFEDWLNDDLGSYQGAQGNR	Dimethyl(+6)@Nterm,Phospho@S:12	ARFG1_HUMAN	ADP-ribosylation factor GTPase-activating protein 1	97.4	1185.52	2	2369.02	-0.590963	57.489	K	Y	+		@S:12		S:12
489	AFEDWLNDDLGSYQGAQGNR	Dimethyl(+6)@Nterm,Phospho@Y:13	ARFG1_HUMAN	ADP-ribosylation factor GTPase-activating protein 1	98.3	1185.51	2	2369.02	-0.886444	53.783	K	Y	+		@Y:13		Y:13
490	AFESDVFHNR	Dimethyl(+6)@Nterm,Phospho@S:4	TRAD1_HUMAN	TRAF-type zinc finger domain-containing protein 1	39.7	668.301	2	1334.59	0	36.435	R	T	+		@S:4		S:4
491	AFFSEVER	Dimethyl(+6)@Nterm,Phospho@S:4	PA2G4_HUMAN	Proliferation-associated protein 2G4	56.5	549.758	2	1097.5	-0.0911161	42.164	R	R	+		@S:4		S:4
492	AFGDSSYLLR	Dimethyl(+6)@Nterm,Phospho@Y:7	ZN768_HUMAN	Zinc finger protein 768	28.1	621.802	2	1241.59	-0.241626	41.399	K	H			@Y:7
493	AFGESSTESDEEEEEGCGHTHCVR	Carbamidomethyl@C:17,Carbamidomethyl@C:22,Dimethyl@Nterm,Phospho@S:5	PP1RB_HUMAN	Protein phosphatase 1 regulatory subunit 11	51	712.517	4	2846.04	-1.19464	22.21	R	G			@S:5
494	AFGESSTESDEEEEEGCGHTHCVR	Carbamidomethyl@C:17,Carbamidomethyl@C:22,Dimethyl@Nterm,Phospho@S:6,Phospho@T:7	PP1RB_HUMAN	Protein phosphatase 1 regulatory subunit 11	33	732.509	4	2926.01	-0.991112	25.913	R	G	+	ambiguous	@T:7	@S:5orS:6	T:7
495	AFGESSTESDEEEEEGCGHTHCVR	Carbamidomethyl@C:17,Carbamidomethyl@C:22,Dimethyl@Nterm,Phospho@S:9	PP1RB_HUMAN	Protein phosphatase 1 regulatory subunit 11	71.9	712.519	4	2846.05	0.843275	23.658	R	G	+		@S:9		T:7
496	AFGESSTESDEEEEEGCGHTHCVR	Carbamidomethyl@C:17,Carbamidomethyl@C:22,Dimethyl@Nterm,Phospho@T:7	PP1RB_HUMAN	Protein phosphatase 1 regulatory subunit 11	79.7	712.518	4	2846.04	0	23.701	R	G	+		@T:7		T:7
497	AFGESSTESDEEEEEGCGHTHCVR	Carbamidomethyl@C:17,Carbamidomethyl@C:22,Dimethyl(+6)@Nterm,Phospho@S:6	PP1RB_HUMAN	Protein phosphatase 1 regulatory subunit 11	76.4	951.699	3	2852.08	0.49087	23.975	R	G	+		@S:6
498	AFGESSTESDEEEEEGCGHTHCVR	Carbamidomethyl@C:17,Carbamidomethyl@C:22,Dimethyl(+6)@Nterm,Phospho@S:9	PP1RB_HUMAN	Protein phosphatase 1 regulatory subunit 11	94.5	951.699	3	2852.07	-0.31556	23.469	R	G	+		@S:9		S:9
499	AFGESSTESDEEEEEGCGHTHCVR	Carbamidomethyl@C:17,Carbamidomethyl@C:22,Dimethyl(+6)@Nterm,Phospho@T:20	PP1RB_HUMAN	Protein phosphatase 1 regulatory subunit 11	30	714.026	4	2852.07	-0.666182	23.101	R	G			@T:20		T:20
500	AFGESSTESDEEEEEGCGHTHCVR	Carbamidomethyl@C:17,Carbamidomethyl@C:22,Dimethyl(+6)@Nterm,Phospho@T:7	PP1RB_HUMAN	Protein phosphatase 1 regulatory subunit 11	98.6	951.696	3	2852.07	-2.76992	22.548	R	G	+		@T:7
501	AFGPGLQGGSAGSPAR	Dimethyl(+6)@Nterm,Phospho@S:10	FLNA_HUMAN	Filamin-A	37	772.378	2	1542.74	0	30.952	K	F	+		@S:10
502	AFGPGLQGGSAGSPAR	Dimethyl(+6)@Nterm,Phospho@S:13	FLNA_HUMAN	Filamin-A	74.9	772.375	2	1542.74	-2.52798	31.117	K	F	+		@S:13		S:13
503	AFGYYGPLR	Dimethyl(+6)@Nterm,Phospho@Y:4	SRSF3_HUMAN	Splicing factor, arginine/serine-rich 3	48.7	579.284	2	1156.55	0.172928	39.542	R	S			@Y:4		Y:4
504	AFGYYGPLR	Dimethyl(+6)@Nterm,Phospho@Y:4,Phospho@Y:5	SRSF3_HUMAN	Splicing factor, arginine/serine-rich 3	47	619.267	2	1236.52	-0.404361	40.24	R	S	+		@Y:4,@Y:5		Y:5,Y:4
505	AFGYYGPLR	Dimethyl(+6)@Nterm,Phospho@Y:5	SRSF3_HUMAN	Splicing factor, arginine/serine-rich 3	51.1	579.283	2	1156.55	-0.605247	42.038	R	S			@Y:5		Y:5
506	AFHGCDSAEELPR	Carbamidomethyl@C:5,Dimethyl(+6)@Nterm,Phospho@S:7	MATK_HUMAN	Megakaryocyte-associated tyrosine-protein kinase	45.1	534.899	3	1601.67	-0.686781	26.629	R	V	+		@S:7		S:7
507	AFLAELEQNSPK	Dimethyl@K:12,Dimethyl@Nterm,Phospho@S:10	MACF4_HUMAN,MACF1_HUMAN	Microtubule-actin cross-linking factor 1, isoform 4	36.7	494.913	3	1481.72	0.202468	43.112	K	I	+		@S:10		S:10
508	AFLAELEQNSPK	Dimethyl(+6)@K:12,Dimethyl(+6)@Nterm,Phospho@S:10	MACF4_HUMAN,MACF1_HUMAN	Microtubule-actin cross-linking factor 1, isoform 4	76.8	747.897	2	1493.78	-0.133889	42.735	K	I	+		@S:10		S:10
509	AFLASPEYVNLPINGNGKQ	Dimethyl(+6)@K:18,Dimethyl(+6)@Nterm,Phospho@Y:8	GSTP1_HUMAN	Glutathione S-transferase P	66.3	727.386	3	2179.14	0.0458898	50.463	K	-			@Y:8
510	AFLEENNLDYIIR	Dimethyl(+6)@Nterm,Phospho@Y:10	PPP5_HUMAN	Serine/threonine-protein phosphatase 5	98.5	862.429	2	1722.84	-0.348261	57.755	K	S			@Y:10		Y:10
511	AFPDSPGLNR	Dimethyl(+6)@Nterm,Phospho@S:5	SPRE_HUMAN	Sepiapterin reductase	40.9	594.287	2	1186.56	-0.337109	32.193	K	T	+		@S:5		S:5
512	AFPEHLYQR	Dimethyl(+6)@Nterm,Phospho@Y:7	DPYL1_HUMAN	Dihydropyrimidinase-related protein 1	57.6	425.543	3	1273.61	0.0785172	27.236	K	V			@Y:7		Y:7
513	AFPNPYADYNK	Dimethyl(+6)@K:11,Dimethyl(+6)@Nterm,Phospho@Y:6	LANC1_HUMAN	LanC-like protein 1	38.4	724.35	2	1446.69	-0.276494	32.363	R	S			@Y:6		Y:6
514	AFPNPYADYNK	Dimethyl(+6)@K:11,Dimethyl(+6)@Nterm,Phospho@Y:6,Phospho@Y:9	LANC1_HUMAN	LanC-like protein 1	58	764.332	2	1526.65	-0.982543	33.804	R	S	+		@Y:6,@Y:9		Y:6,Y:9
515	AFQNTATACAPVSHYR	Carbamidomethyl@C:9,Dimethyl(+6)@Nterm,Phospho@Y:15	PHAX_HUMAN	Phosphorylated adapter RNA export protein	94.2	636.628	3	1906.86	0.262211	24.048	R	A			@Y:15		Y:15
516	AFQNTATACAPVSHYR	Carbamidomethyl@C:9,Dimethyl(+6)@Nterm,Phospho@T:7	PHAX_HUMAN	Phosphorylated adapter RNA export protein	46.1	636.627	3	1906.86	-1.20617	27.874	R	A	+		@T:7
517	AFQYADGLEQLR	Dimethyl(+6)@Nterm,Phospho@Y:4	DOHH_HUMAN	Deoxyhypusine hydroxylase	75.2	762.869	2	1523.72	-0.459401	41.6	R	G			@Y:4		Y:4
518	AFQYVETHGEVCPANWTPDSPTIKPSPAASK	Carbamidomethyl@C:12,Dimethyl(+6)@K:24,Dimethyl(+6)@K:31,Dimethyl(+6)@Nterm,Phospho@S:20	PRDX3_HUMAN	Thioredoxin-dependent peroxide reductase, mitochondrial	37.3	892.696	4	3566.76	-2.24293	41.613	K	E	+		@S:20		S:20
519	AFSDPFVEAEK	Dimethyl(+6)@K:11,Dimethyl(+6)@Nterm,Phospho@S:3	HSP74_HUMAN	Heat shock 70 kDa protein 4	81.8	694.344	2	1386.67	-1.00961	45.491	R	S	+		@S:3		S:3
520	AFSEDEALAQQENR	Dimethyl(+6)@Nterm,Phospho@S:3	RHG39_HUMAN	Rho GTPase-activating protein 39	82	861.381	2	1720.75	-2.78949	34.745	R	H	+		@S:3		S:3
521	AFSGYLGTDQSK	Dimethyl(+6)@K:12,Dimethyl(+6)@Nterm,Phospho@S:3	ESTD_HUMAN	S-formylglutathione hydrolase	84.2	711.352	2	1420.69	-1.12621	38.904	K	W	+		@S:3		S:3
522	AFSGYLGTDQSK	Dimethyl(+6)@K:12,Dimethyl(+6)@Nterm,Phospho@Y:5	ESTD_HUMAN	S-formylglutathione hydrolase	40.7	711.353	2	1420.69	-0.281553	32.531	K	W	+		@Y:5		Y:5
523	AFSQFGK	Dimethyl(+6)@K:7,Dimethyl(+6)@Nterm,Phospho@S:3	HNRPQ_HUMAN	Heterogeneous nuclear ribonucleoprotein Q	30.3	466.749	2	931.484	-0.214711	33.816	K	L	+		@S:3		S:3
524	AFSTSSPLAK	Dimethyl(+6)@K:10,Dimethyl(+6)@Nterm,Phospho@T:4	ZNF30_HUMAN	Zinc finger protein 30	32.6	578.818	2	1155.62	-0.432668	32.867	K	H			@T:4
525	AFTEANDGSLCLAMEYGGEK	Carbamidomethyl@C:11,Dimethyl(+6)@K:20,Dimethyl(+6)@Nterm,Oxidation@M:14,Phospho@S:9	TOPK_HUMAN	Lymphokine-activated killer T-cell-originated protein kinase	33.5	776.346	3	2326.02	-0.558896	43.392	R	S	+		@S:9		T:3
526	AFTEANDGSLCLAMEYGGEK	Carbamidomethyl@C:11,Dimethyl(+6)@K:20,Dimethyl(+6)@Nterm,Phospho@T:3	TOPK_HUMAN	Lymphokine-activated killer T-cell-originated protein kinase	43.1	771.015	3	2310.02	0.346317	52.517	R	S			@T:3
527	AFTFDDEDDELSQLK	Dimethyl(+6)@K:15,Dimethyl(+6)@Nterm,Phospho@S:12	VIPAR_HUMAN	Uncharacterized protein C14orf133	77.3	960.943	2	1919.87	0.416694	55.893	K	E	+		@S:12		S:12
528	AFTFDDEDDELSQLK	Dimethyl(+6)@K:15,Dimethyl(+6)@Nterm,Phospho@T:3	VIPAR_HUMAN	VPS33B-interacting protein	78.7	960.94	2	1919.87	-2.70852	53.458	K	E	+		@T:3		T:3
529	AFTFDDEDDELSQLKESK	Dimethyl(+6)@K:15,Dimethyl(+6)@K:18,Dimethyl(+6)@Nterm,Phospho@S:17	VIPAR_HUMAN	Uncharacterized protein C14orf133	36.4	767.041	3	2298.1	-0.957312	47.179	K	R	+		@S:17		S:17
530	AFTHTAQYDEAISDYFR	Dimethyl(+6)@Nterm,Phospho@Y:8	PUR9_HUMAN	Bifunctional purine biosynthesis protein PURH	79.6	716.988	3	2147.94	0.186225	45.708	K	K			@Y:8
531	AFTHTAQYDEAISDYFR	Dimethyl(+6)@Nterm,Phospho@T:5	PUR9_HUMAN	Bifunctional purine biosynthesis protein PURH	32	716.987	3	2147.94	-0.558675	47.998	K	K		ambiguous		@T:3orT:5
532	AFTHTAQYDEAISDYFRK	Dimethyl(+6)@K:18,Dimethyl(+6)@Nterm,Phospho@Y:8,Phospho@Y:15	PUR9_HUMAN	Bifunctional purine biosynthesis protein PURH	70.4	797.696	3	2390.07	-0.0418399	40.671	K	Q	+		@Y:8,@Y:15		Y:8,Y:15
533	AFTHTAQYDEAISDYFRK	Dimethyl(+6)@K:18,Dimethyl(+6)@Nterm,Phospho@T:5,Phospho@Y:15	PUR9_HUMAN	Bifunctional purine biosynthesis protein PURH	50.8	797.696	3	2390.06	-0.376559	38.511	K	Q	+		@T:5,@Y:15		Y:8,Y:15
534	AFVDFLSDEIK	Dimethyl(+6)@K:11,Dimethyl(+6)@Nterm,Phospho@S:7	C1QBP_HUMAN	Complement component 1 Q subcomponent-binding protein, mitochondrial	68.6	716.376	2	1430.74	0	57.968	K	E	+		@S:7		S:7
535	AFVDFLSDEIKEER	Dimethyl(+6)@K:11,Dimethyl(+6)@Nterm,Phospho@S:7	C1QBP_HUMAN	Complement component 1 Q subcomponent-binding protein, mitochondrial	57.7	615.981	3	1844.92	-0.325217	54.132	K	K	+		@S:7		S:7
536	AFVDRTPPPAAVAQR	Dimethyl(+6)@Nterm,Phospho@T:6	TJAP1_HUMAN	Tight junction-associated protein 1	37	570.636	3	1708.88	-1.40442	27.04	R	T	+		@T:6		T:6
537	AFVEDSEDEDGAGEGGSSLLQK	Dimethyl(+6)@K:22,Dimethyl(+6)@Nterm,Phospho@S:18	KRI1_HUMAN	Protein KRI1 homolog	42.2	796.698	3	2387.07	1.0892	40.624	R	R	+	ambiguous		@S:17orS:18
538	AFVEDSEDEDGAGEGGSSLLQK	Dimethyl(+6)@K:22,Dimethyl(+6)@Nterm,Phospho@S:6	KRI1_HUMAN	Protein KRI1 homolog	79.6	796.697	3	2387.07	-0.0418924	40.939	R	R			@S:6		S:6
539	AFYVNVLNEEQR	Dimethyl(+6)@Nterm,Phospho@Y:3	CATA_HUMAN	Catalase	95.2	798.388	2	1594.76	0.250821	47.044	R	K			@Y:3		Y:3
540	AFYVPAQYVK	Dimethyl(+6)@K:10,Dimethyl(+6)@Nterm,Phospho@Y:3,Phospho@Y:8	RHG12_HUMAN	Rho GTPase-activating protein 12	57.5	707.348	2	1412.68	0.283149	40.889	K	E	+		@Y:3,@Y:8		Y:8,Y:3
541	AGAAPYVQAFDSLLAGPVAEYLK	Dimethyl(+6)@K:23,Dimethyl(+6)@Nterm,Phospho@S:12,Phospho@Y:21	CAP1_HUMAN	Adenylyl cyclase-associated protein 1	38.2	860.434	3	2578.28	0.736925	71.148	K	I		ambiguous	@Y:21	@Y:6orS:12	Y:21
542	AGAAPYVQAFDSLLAGPVAEYLK	Dimethyl(+6)@K:23,Dimethyl(+6)@Nterm,Phospho@Y:6,Phospho@Y:21	CAP1_HUMAN	Adenylyl cyclase-associated protein 1	54.8	860.434	3	2578.28	0.581783	71.126	K	I			@Y:6,@Y:21		Y:6,Y:21
543	AGADIHAENEEPLCPLPSPPTSDSDSDSEGPEK	Carbamidomethyl@C:14,Dimethyl@K:33,Dimethyl@Nterm,Phospho@S:28	NFKB2_HUMAN	Nuclear factor NF-kappa-B p100 subunit	33.7	896.885	4	3583.51	-2.12083	39.553	K	D	+	ambiguous		@S:26orS:28
544	AGAEPGTRPSLAR	Dimethyl(+6)@Nterm,Phospho@S:10	MYLK3_HUMAN	Putative myosin light chain kinase 3	42	466.243	3	1395.71	-0.859779	19.234	R	S	+		@S:10		T:7
545	AGAIAPCEVTVPAQNTGLGPEK	Carbamidomethyl@C:7,Dimethyl(+6)@K:22,Dimethyl(+6)@Nterm,Phospho@T:10,Phospho@T:16	RLA0_HUMAN,RLA0L_HUMAN	60S acidic ribosomal protein P0	48.8	803.39	3	2407.15	-2.24332	40.619	R	T	+		@T:10,@T:16		T:10,T:16
546	AGAIAPCEVTVPAQNTGLGPEK	Carbamidomethyl@C:7,Dimethyl(+6)@K:22,Dimethyl(+6)@Nterm,Phospho@T:16	RLA0_HUMAN,RLA0L_HUMAN	60S acidic ribosomal protein P0	40.7	776.735	3	2327.18	-2.06258	38.689	R	T			@T:16		T:16
547	AGAISASGPELQGAGHSK	Dimethyl(+6)@K:18,Dimethyl(+6)@Nterm,Phospho@S:17	AHNK_HUMAN	Neuroblast differentiation-associated protein AHNAK	37.9	595.976	3	1784.91	-1.28858	23.949	R	L	+		@S:17		S:17
548	AGAISASGPELQGAGHSK	Dimethyl(+6)@K:18,Dimethyl(+6)@Nterm,Phospho@S:5	AHNK_HUMAN	Neuroblast differentiation-associated protein AHNAK	77.7	595.977	3	1784.91	-0.728329	24.867	R	L	+		@S:5		S:5
549	AGAPPPSGSAVSTAPQQKPIGK	Dimethyl(+6)@K:18,Dimethyl(+6)@K:22,Dimethyl(+6)@Nterm,Phospho@S:7,Phospho@S:12	SRPK2_HUMAN	Serine/threonine-protein kinase SRPK2	62.7	770.079	3	2307.21	0.650135	25.791	K	I	+		@S:7,@S:12		S:7
550	AGAYDFPSPEWDTVTPEAK	Dimethyl(+6)@K:19,Dimethyl(+6)@Nterm,Phospho@T:13	KCC2D_HUMAN,KCC2A_HUMAN,KCC2G_HUMAN,KCC2B_HUMAN	Calcium/calmodulin-dependent protein kinase type II subunit delta	71.2	1115.02	2	2228.03	-1.3016	50.504	K	D	+		@T:13		T:13
551	AGAYDFPSPEWDTVTPEAK	Dimethyl(+6)@K:19,Dimethyl(+6)@Nterm,Phospho@T:13,Phospho@Y:4	KCC2D_HUMAN,KCC2A_HUMAN,KCC2G_HUMAN,KCC2B_HUMAN	Calcium/calmodulin-dependent protein kinase type II subunit delta	40.6	770.342	3	2308.01	1.81975	51.187	K	D	+		@Y:4,@T:13
552	AGCAVTSLLASELTK	Carbamidomethyl@C:3,Dimethyl(+6)@K:15,Dimethyl(+6)@Nterm,Phospho@T:6,Phospho@S:11	DIAP1_HUMAN	Protein diaphanous homolog 1	50.3	874.932	2	1747.85	-0.972624	61.488	K	D	+		@T:6,@S:11		S:11,T:6
553	AGDDYEVLELDDVPK	Dimethyl(+6)@K:15,Dimethyl(+6)@Nterm,Phospho@Y:5	PJA2_HUMAN	E3 ubiquitin-protein ligase Praja-2	99.2	913.442	2	1824.87	-0.109597	49.469	R	E	+		@Y:5		Y:5
554	AGDGDGWVSLAELR	Dimethyl(+6)@Nterm,Phospho@S:9	RCN3_HUMAN	Reticulocalbin-3	89	780.369	2	1558.72	-0.320775	56.82	R	A	+		@S:9		S:9
555	AGDLLEDSPK	Dimethyl@K:10,Dimethyl@Nterm,Phospho@S:8	HDGF_HUMAN	Hepatoma-derived growth factor	41.6	590.778	2	1179.54	-0.339115	28.537	R	R	+		@S:8		S:8
556	AGDLLEDSPK	Dimethyl(+6)@K:10,Dimethyl(+6)@Nterm,Phospho@S:8	HDGF_HUMAN	Hepatoma-derived growth factor	74	596.81	2	1191.61	-0.251761	27.371	R	R	+		@S:8		S:8
557	AGDLLEDSPKRPK	Dimethyl@K:10,Dimethyl@K:13,Dimethyl@Nterm,Phospho@S:8	HDGF_HUMAN	Hepatoma-derived growth factor	62.4	530.615	3	1588.82	-0.503518	21.438	R	E	+		@S:8		S:8
558	AGDLLEDSPKRPK	Dimethyl(+6)@K:10,Dimethyl(+6)@K:13,Dimethyl(+6)@Nterm,Phospho@S:8	HDGF_HUMAN	Hepatoma-derived growth factor	64.7	536.646	3	1606.92	-0.933465	21.361	R	E	+		@S:8		S:8
559	AGDQIICMDDVYGGTNR	Carbamidomethyl@C:7,Dimethyl(+6)@Nterm,Oxidation@M:8,Phospho@Y:12	CGL_HUMAN	Cystathionine gamma-lyase	86.5	672.286	3	2013.84	-0.645534	32.569	K	Y			@Y:12		Y:12
560	AGDQIICMDDVYGGTNR	Carbamidomethyl@C:7,Dimethyl(+6)@Nterm,Phospho@Y:12	CGL_HUMAN	Cystathionine gamma-lyase	61.9	999.929	2	1997.84	0.100108	40.607	K	Y	+		@Y:12		Y:12
561	AGDTVIPLYIPQCGECK	Carbamidomethyl@C:13,Carbamidomethyl@C:16,Dimethyl(+6)@K:17,Dimethyl(+6)@Nterm,Phospho@Y:9	ADHX_HUMAN	Alcohol dehydrogenase class-3	43.4	690.342	3	2068.01	0.33849	51.87	K	F			@Y:9		Y:9
562	AGEAPTENPAPPTQQSSAE	Dimethyl(+6)@Nterm,Phospho@S:17	DBPA_HUMAN	DNA-binding protein A	50.4	998.439	2	1994.86	-2.40618	24.681	K	-	+	ambiguous		@S:16orS:17
563	AGEAPTENPAPPTQQSSAE	Dimethyl(+6)@Nterm,Phospho@T:13	DBPA_HUMAN	DNA-binding protein A	61.4	998.441	2	1994.87	-0.451158	24.685	K	-	+		@T:13		T:13
564	AGEEDEGEEDSDSDYEISAK	Dimethyl@K:20,Dimethyl@Nterm,Phospho@S:11	NBAS_HUMAN	Neuroblastoma-amplified sequence	62	1155.94	2	2309.86	0.519512	29.439	R	A	+		@S:11		S:11
565	AGEEDEGEEDSDSDYEISAK	Dimethyl(+6)@K:20,Dimethyl(+6)@Nterm,Phospho@S:11	NBAS_HUMAN	Neuroblastoma-amplified sequence	78.7	1161.96	2	2321.92	-2.92862	29.507	R	A	+		@S:11		S:13
566	AGEGTYALDSESCMEK	Carbamidomethyl@C:13,Dimethyl(+6)@K:16,Dimethyl(+6)@Nterm,Oxidation@M:14,Phospho@Y:6	PESC_HUMAN	Pescadillo homolog	90.3	956.405	2	1910.8	0.62801	26.082	K	L			@Y:6		Y:6
567	AGEPNSPDAEEANSPDVTAGCDPAGVHPPR	Carbamidomethyl@C:21,Dimethyl(+6)@Nterm,Phospho@S:14	NSUN2_HUMAN	tRNA (cytosine-5-)-methyltransferase NSUN2	77.9	1043.45	3	3127.34	-1.37497	30.96	R	-	+		@S:14		S:6
568	AGEPNSPDAEEANSPDVTAGCDPAGVHPPR	Carbamidomethyl@C:21,Dimethyl(+6)@Nterm,Phospho@S:6	NSUN2_HUMAN	tRNA (cytosine-5-)-methyltransferase NSUN2	97.7	1043.45	3	3127.34	-0.959283	31.109	R	-	+		@S:6		S:6
569	AGEPNSPDAEEANSPDVTAGCDPAGVHPPR	Carbamidomethyl@C:21,Dimethyl(+6)@Nterm,Phospho@S:6,Phospho@S:14	NSUN2_HUMAN	tRNA (cytosine-5-)-methyltransferase NSUN2	94.5	1070.11	3	3207.3	-1.12244	33.969	R	-	+		@S:6,@S:14		S:6,S:14
570	AGEPNSPDAEEANSPDVTAGCDPAGVHPPR	Carbamidomethyl@C:21,Dimethyl(+6)@Nterm,Phospho@T:18	NSUN2_HUMAN	tRNA (cytosine-5-)-methyltransferase NSUN2	95.5	1043.45	3	3127.33	-2.27031	32.503	R	-	+		@T:18		T:18
571	AGFPEHPVAPEPLSNSCQISK	Carbamidomethyl@C:17,Dimethyl(+6)@K:21,Dimethyl(+6)@Nterm,Phospho@S:16,Phospho@S:20	MOK_HUMAN	MAPK/MAK/MRK overlapping kinase	65.8	831.722	3	2492.15	-1.32416	40.048	K	E	+		@S:16,@S:20		S:20
572	AGFPEHPVAPEPLSNSCQISK	Carbamidomethyl@C:17,Dimethyl(+6)@K:21,Dimethyl(+6)@Nterm,Phospho@S:20	MOK_HUMAN	MAPK/MAK/MRK overlapping kinase	78.6	805.067	3	2412.18	-1.16078	36.34	K	E	+	ambiguous		@S:16orS:20	S:14
573	AGGAGFGTDGDDQEAINEAISVK	Dimethyl(+6)@K:23,Dimethyl(+6)@Nterm,Phospho@T:8	SIRT1_HUMAN	NAD-dependent deacetylase sirtuin-1	53.3	790.709	3	2369.11	0.21105	46.801	R	Q	+		@T:8		T:8
574	AGGAGVPAFYTPTGYGTLVQEGGSPIK	Dimethyl(+6)@K:27,Dimethyl(+6)@Nterm,Phospho@S:24	SCOT1_HUMAN	Succinyl-CoA:3-ketoacid-coenzyme A transferase 1, mitochondrial	52.8	915.137	3	2742.39	-1.42212	54.271	R	Y	+		@S:24		S:24
575	AGGAGVPAFYTPTGYGTLVQEGGSPIK	Dimethyl(+6)@K:27,Dimethyl(+6)@Nterm,Phospho@S:24,Phospho@Y:10	SCOT1_HUMAN	Succinyl-CoA:3-ketoacid-coenzyme A transferase 1, mitochondrial	35.3	941.793	3	2822.36	-1.1338	58.316	R	Y	+		@Y:10,@S:24		S:24
576	AGGAGVPAFYTPTGYGTLVQEGGSPIK	Dimethyl(+6)@K:27,Dimethyl(+6)@Nterm,Phospho@Y:10,Phospho@Y:15	SCOT1_HUMAN	Succinyl-CoA:3-ketoacid-coenzyme A transferase 1, mitochondrial	70.2	941.794	3	2822.36	0.0354313	51.985	R	Y			@Y:10,@Y:15		Y:15,Y:10
577	AGGAGVPAFYTPTGYGTLVQEGGSPIK	Dimethyl(+6)@K:27,Dimethyl(+6)@Nterm,Phospho@T:13,Phospho@Y:10	SCOT1_HUMAN	Succinyl-CoA:3-ketoacid-coenzyme A transferase 1, mitochondrial	42.6	941.794	3	2822.36	-0.602333	51.868	R	Y			@Y:10,@T:13		Y:10
578	AGGEAGVTLGQPHLSR	Dimethyl(+6)@Nterm,Phospho@T:8	IF2G_HUMAN,IF2GL_HUMAN	Eukaryotic translation initiation factor 2 subunit 3-like protein	56.3	555.284	3	1662.83	-0.721662	31.49	M	Q	+		@T:8		T:8
579	AGGGAAEQEELHYIPIR	Dimethyl(+6)@Nterm,Phospho@Y:13	NEK9_HUMAN	Serine/threonine-protein kinase Nek9	73.9	962.973	2	1923.93	0.311861	38.46	R	V	+		@Y:13		Y:13
580	AGGGRSSHGIRSSGTSSGVLMVGPNFR	Dimethyl(+6)@Nterm,Oxidation@M:21,Phospho@S:6,Phospho@S:7,Phospho@S:17	KC1G2_HUMAN	Casein kinase I isoform gamma-2	33	731.073	4	2920.26	-0.856087	34.078	K	V	+	ambiguous	@S:6,@S:7	@T:15orS:16orS:17
581	AGGIETIANEYSDR	Dimethyl(+6)@Nterm,Phospho@S:12	HSP74_HUMAN	Heat shock 70 kDa protein 4	85.3	805.369	2	1608.72	-0.621611	35.081	R	C	+		@S:12		S:12
582	AGGIETIANEYSDR	Dimethyl(+6)@Nterm,Phospho@Y:11	HSP74_HUMAN	Heat shock 70 kDa protein 4	96.3	805.369	2	1608.72	-0.870255	33.121	R	C			@Y:11		Y:11
583	AGGIETIANEYSDRCTPACISFGPK	Carbamidomethyl@C:15,Carbamidomethyl@C:19,Dimethyl(+6)@K:25,Dimethyl(+6)@Nterm,Phospho@S:12,Phospho@S:21,Phospho@Y:11	HSP74_HUMAN	Heat shock 70 kDa protein 4	46.8	1008.1	3	3021.27	-0.397184	50.317	R	N	+		@Y:11,@S:12,@S:21		Y:11,S:12,T:16
584	AGGIETIANEYSDRCTPACISFGPK	Carbamidomethyl@C:15,Carbamidomethyl@C:19,Dimethyl(+6)@K:25,Dimethyl(+6)@Nterm,Phospho@S:21	HSP74_HUMAN	Heat shock 70 kDa protein 4	84.7	954.785	3	2861.33	-2.58621	50.136	R	N	+		@S:21
585	AGGIETIANEYSDRCTPACISFGPK	Carbamidomethyl@C:15,Carbamidomethyl@C:19,Dimethyl(+6)@K:25,Dimethyl(+6)@Nterm,Phospho@T:16,Phospho@Y:11	HSP74_HUMAN	Heat shock 70 kDa protein 4	54.5	981.442	3	2941.31	-0.509978	48.387	R	N	+	ambiguous	@T:16	@Y:11orS:12	T:16
586	AGGKPSQSPSQEAAGEAVLGAK	Dimethyl(+6)@K:4,Dimethyl(+6)@K:22,Dimethyl(+6)@Nterm,Phospho@S:8	ABL1_HUMAN	Tyrosine-protein kinase ABL1	89.1	741.402	3	2221.18	-0.0900421	28.787	K	T	+		@S:8		S:8
587	AGGPTTPLSPTR	Dimethyl(+6)@Nterm,Phospho@S:9	LMNB1_HUMAN	Lamin-B1	49.4	634.826	2	1267.64	-0.946643	24.405	R	L	+		@S:9		S:9
588	AGGSPAPGPETPAISPSK	Dimethyl(+6)@K:18,Dimethyl(+6)@Nterm,Phospho@S:15	DUT_HUMAN	Deoxyuridine 5'-triphosphate nucleotidohydrolase, mitochondrial	39.4	884.96	2	1767.91	-1.01815	26.648	K	R	+		@S:15		S:15
589	AGGSPAPGPETPAISPSK	Dimethyl(+6)@K:18,Dimethyl(+6)@Nterm,Phospho@S:4	DUT_HUMAN	Deoxyuridine 5'-triphosphate nucleotidohydrolase, mitochondrial	73	884.959	2	1767.9	-2.14944	28.805	K	R	+		@S:4		S:4
590	AGGSPAPGPETPAISPSK	Dimethyl(+6)@K:18,Dimethyl(+6)@Nterm,Phospho@T:11,Phospho@S:15	DUT_HUMAN	Deoxyuridine 5'-triphosphate nucleotidohydrolase, mitochondrial	65.7	924.945	2	1847.87	0.162349	27.624	K	R	+		@T:11,@S:15		T:11,S:15
591	AGGTEIGKTLAEK	Dimethyl(+6)@K:8,Dimethyl(+6)@K:13,Dimethyl(+6)@Nterm,Phospho@T:4,Phospho@T:9	ZRAB2_HUMAN	Zinc finger Ran-binding domain-containing protein 2	43.2	512.943	3	1535.81	-0.781347	26.231	K	S	+		@T:4,@T:9		T:4,T:9
592	AGHNNANAFDTKGSLENHCTGNPR	Carbamidomethyl@C:19,Dimethyl(+6)@K:12,Dimethyl(+6)@Nterm,Phospho@S:14,Phospho@T:20	HIPK2_HUMAN	Homeodomain-interacting protein kinase 2	51.8	703.309	4	2809.21	0.142389	21.515	R	T	+		@S:14,@T:20		T:20,S:14
593	AGHNNANAFDTKGSLENHCTGNPR	Carbamidomethyl@C:19,Dimethyl(+6)@K:12,Dimethyl(+6)@Nterm,Phospho@T:11	HIPK2_HUMAN	Homeodomain-interacting protein kinase 2	56.8	683.317	4	2729.24	-0.109921	20.854	R	T	+		@T:11
594	AGIIQDTWHK	Dimethyl(+6)@K:10,Dimethyl(+6)@Nterm,Phospho@T:7	RRBP1_HUMAN	Ribosome-binding protein 1	45.3	439.573	3	1315.7	0.152011	31.159	K	A	+		@T:7		T:7
595	AGIPVYAWK	Dimethyl(+6)@K:9,Dimethyl(+6)@Nterm,Phospho@Y:6	SAHH_HUMAN	Adenosylhomocysteinase	51.3	576.828	2	1151.64	-0.34733	42.866	K	G			@Y:6		Y:6
596	AGKPEEDSESSSEESSDSEEETPAAK	Dimethyl(+6)@K:3,Dimethyl(+6)@K:26,Dimethyl(+6)@Nterm,Phospho@S:10	TCOF_HUMAN	Treacle protein	89	965.425	3	2893.25	-2.28117	19.634	K	A	+		@S:10
597	AGKPEEDSESSSEESSDSEEETPAAK	Dimethyl(+6)@K:3,Dimethyl(+6)@K:26,Dimethyl(+6)@Nterm,Phospho@S:15	TCOF_HUMAN	Treacle protein	94.4	965.428	3	2893.26	0.587572	19.522	K	A	+		@S:15
598	AGKPEEDSESSSEESSDSEEETPAAK	Dimethyl(+6)@K:3,Dimethyl(+6)@K:26,Dimethyl(+6)@Nterm,Phospho@S:16	TCOF_HUMAN	Treacle protein	67	965.428	3	2893.26	0.0691261	19.622	K	A	+		@S:16		S:16
599	AGKYTVSVFAK	Dimethyl(+6)@K:3,Dimethyl(+6)@K:11,Dimethyl(+6)@Nterm,Phospho@T:5,Phospho@Y:4	BTK_HUMAN	Tyrosine-protein kinase BTK	40.2	716.89	2	1431.77	-0.0698438	33.816	K	S	+		@Y:4,@T:5		T:5,Y:4
600	AGLESGAEPGDGDSDTTK	Dimethyl(+6)@K:18,Dimethyl(+6)@Nterm,Phospho@S:14	DKC1_HUMAN	H/ACA ribonucleoprotein complex subunit 4	67.2	927.918	2	1853.82	0.269713	22.705	K	K	+	ambiguous		@S:14orT:16
601	AGLESGAEPGDGDSDTTK	Dimethyl(+6)@K:18,Dimethyl(+6)@Nterm,Phospho@S:5	DKC1_HUMAN	H/ACA ribonucleoprotein complex subunit 4	83.7	927.917	2	1853.82	-0.161828	24.109	K	K	+		@S:5		S:5
602	AGLESGAEPGDGDSDTTKK	Dimethyl(+6)@K:18,Dimethyl(+6)@K:19,Dimethyl(+6)@Nterm,Phospho@S:5	DKC1_HUMAN	H/ACA ribonucleoprotein complex subunit 4	33.8	673	3	2015.98	-0.248019	21.502	K	K	+		@S:5		S:5
603	AGLNCSTENMPIK	Carbamidomethyl@C:5,Dimethyl(+6)@K:13,Dimethyl(+6)@Nterm,Oxidation@M:10,Phospho@S:6	IF2A_HUMAN	Eukaryotic translation initiation factor 2 subunit 1	67.3	799.881	2	1597.75	-2.00282	24.48	R	I	+		@S:6		S:6
604	AGLNCSTENMPIK	Carbamidomethyl@C:5,Dimethyl(+6)@K:13,Dimethyl(+6)@Nterm,Phospho@S:6	IF2A_HUMAN	Eukaryotic translation initiation factor 2 subunit 1	70	791.885	2	1581.76	-0.948314	31.818	R	I	+		@S:6		S:6
605	AGLQSLEASGR	Dimethyl(+6)@Nterm,Phospho@S:5	TOM1_HUMAN	Target of Myb protein 1	31	601.803	2	1201.59	0	31.719	R	L	+		@S:5		S:5
606	AGLYGLPR	Dimethyl(+6)@Nterm,Phospho@Y:4	FAS_HUMAN	Fatty acid synthase	61.3	480.76	2	959.505	-0.416882	34.489	K	R			@Y:4		Y:4
607	AGMSSNQSISSPVLDAVPRTPSR	Dimethyl(+6)@Nterm,Oxidation@M:3,Phospho@S:11,Phospho@T:20	SRRM2_HUMAN	Serine/arginine repetitive matrix protein 2	52.8	856.398	3	2566.17	0.0389686	38.722	K	E	+		@S:11,@T:20		T:20
608	AGMSSNQSISSPVLDAVPRTPSR	Dimethyl(+6)@Nterm,Phospho@S:11,Phospho@T:20	SRRM2_HUMAN	Serine/arginine repetitive matrix protein 2	50.3	851.064	3	2550.17	-2.03908	41.429	K	E	+		@S:11,@T:20
609	AGMSSNQSISSPVLDAVPRTPSRER	Dimethyl(+6)@Nterm,Oxidation@M:3,Phospho@S:11,Phospho@T:20	SRRM2_HUMAN	Serine/arginine repetitive matrix protein 2	43.4	713.836	4	2851.32	0.245501	34.754	K	S	+	ambiguous	@S:11	@T:20orS:22	S:11
610	AGNELLESSAGDDASSLR	Dimethyl(+6)@Nterm,Phospho@S:8	MACF4_HUMAN,MACF1_HUMAN	Microtubule-actin cross-linking factor 1, isoform 4	91.2	953.435	2	1904.86	-0.892456	38.589	K	S	+		@S:8		S:8
611	AGNFYVPAEPK	Dimethyl(+6)@K:11,Dimethyl(+6)@Nterm,Phospho@Y:5	RL7_HUMAN	60S ribosomal protein L7	84.8	670.85	2	1339.68	-0.298578	33.456	K	L			@Y:5		Y:5
612	AGNGLLMTPCYTANFVAPEVLK	Carbamidomethyl@C:10,Dimethyl(+6)@K:22,Dimethyl(+6)@Nterm,Oxidation@M:7,Phospho@T:8,Phospho@T:12,Phospho@Y:11	KS6A2_HUMAN	Ribosomal protein S6 kinase alpha-2	40.4	897.409	3	2689.2	1.37587	64.477	R	R	+		@T:8,@Y:11,@T:12		Y:11,T:8,T:12
613	AGNGLLMTPCYTANFVAPEVLK	Carbamidomethyl@C:10,Dimethyl(+6)@K:22,Dimethyl(+6)@Nterm,Phospho@T:8,Phospho@T:12,Phospho@Y:11	KS6A2_HUMAN	Ribosomal protein S6 kinase alpha-2	42.7	892.076	3	2673.21	0.448899	69.152	R	R	+		@T:8,@Y:11,@T:12		Y:11,T:8,T:12
614	AGNILLNTEGHAK	Dimethyl(+6)@K:13,Dimethyl(+6)@Nterm,Phospho@T:8	STK4_HUMAN,STK3_HUMAN	Serine/threonine-protein kinase 4	69.9	495.941	3	1484.8	-0.538793	25.948	K	L	+		@T:8		T:8
615	AGNLGGGVVTIER	Dimethyl(+6)@Nterm,Phospho@T:10	RL22_HUMAN	60S ribosomal protein L22	98.1	678.858	2	1355.7	-0.811388	32.675	K	S	+		@T:10		T:10
616	AGNSDSEEDDANGRVELILEPK	Dimethyl(+6)@K:22,Dimethyl(+6)@Nterm,Phospho@S:4,Phospho@S:6	FA21C_HUMAN,FA21B_HUMAN,FA21A_HUMAN	WASH complex subunit FAM21A	57.9	862.727	3	2585.16	0.773647	47.081	K	D	+		@S:4,@S:6		S:4,S:6
617	AGPNASIISLK	Dimethyl(+6)@K:11,Dimethyl(+6)@Nterm,Phospho@S:6,Phospho@S:9	NAT10_HUMAN	N-acetyltransferase 10	31.8	649.843	2	1297.67	0.0770611	40.637	K	S	+		@S:6,@S:9		S:9,S:6
618	AGPRSTADTRPR	Dimethyl(+6)@Nterm,Phospho@T:9	CS034_HUMAN	Uncharacterized protein C19orf34	33.8	466.908	3	1397.7	2.28947	45.946	R	A	+		@T:9
619	AGPSQHSSPAVSDSLPSNSLK	Dimethyl(+6)@K:21,Dimethyl(+6)@Nterm,Phospho@S:14,Phospho@S:17	MP2K5_HUMAN	Dual specificity mitogen-activated protein kinase kinase 5	44.9	765.363	3	2293.07	-0.174439	28.762	R	K	+		@S:14,@S:17		S:19,S:14
620	AGPSQHSSPAVSDSLPSNSLK	Dimethyl(+6)@K:21,Dimethyl(+6)@Nterm,Phospho@S:17	MP2K5_HUMAN	Dual specificity mitogen-activated protein kinase kinase 5	71.1	738.707	3	2213.1	0	27.111	R	K	+		@S:17		S:19
621	AGPSQHSSPAVSDSLPSNSLKK	Dimethyl(+6)@K:21,Dimethyl(+6)@K:22,Dimethyl(+6)@Nterm,Phospho@S:14,Phospho@S:17	MP2K5_HUMAN	Dual specificity mitogen-activated protein kinase kinase 5	45	819.415	3	2455.22	-0.122188	25.153	R	S	+		@S:14,@S:17		S:19,S:14
622	AGPSQHSSPAVSDSLPSNSLKK	Dimethyl(+6)@K:21,Dimethyl(+6)@K:22,Dimethyl(+6)@Nterm,Phospho@S:19	MP2K5_HUMAN	Dual specificity mitogen-activated protein kinase kinase 5	47.9	594.822	4	2375.26	0.0421007	24.016	R	S	+		@S:19
623	AGPSQHSSPAVSDSLPSNSLKK	Dimethyl(+6)@K:21,Dimethyl(+6)@K:22,Dimethyl(+6)@Nterm,Phospho@S:4,Phospho@S:19	MP2K5_HUMAN	Dual specificity mitogen-activated protein kinase kinase 5	46.8	614.813	4	2455.22	0.0407295	26.36	R	S	+		@S:4,@S:19		S:7
624	AGRDGSFLVR	Dimethyl(+6)@Nterm,Phospho@S:6	SHIP2_HUMAN	Phosphatidylinositol-3,4,5-trisphosphate 5-phosphatase 2	30.7	397.875	3	1190.6	0.419955	27.652	R	D	+		@S:6		S:6
625	AGRGFSLEELR	Dimethyl(+6)@Nterm,Phospho@S:6	RL13_HUMAN	60S ribosomal protein L13	37.8	450.233	3	1347.68	0.148404	36.38	R	V	+		@S:6		S:6
626	AGSAHVWRPGSR	Dimethyl(+6)@Nterm,Phospho@S:3	SPIR2_HUMAN	Protein spire homolog 2	43.9	465.568	3	1393.68	-0.287009	20.723	R	D	+		@S:3		S:3
627	AGSDGESIGNCPFSQR	Carbamidomethyl@C:11,Dimethyl(+6)@Nterm,Phospho@S:3	CLIC4_HUMAN	Chloride intracellular channel protein 4	83.5	898.38	2	1794.75	0.167155	32.387	K	L	+		@S:3		S:3
628	AGSDGESIGNCPFSQR	Carbamidomethyl@C:11,Dimethyl(+6)@Nterm,Phospho@S:3,Phospho@S:7	CLIC4_HUMAN	Chloride intracellular channel protein 4	30.5	938.361	2	1874.71	-2.02698	36.641	K	L	+		@S:3,@S:7		S:7,S:3
629	AGSDGESIGNCPFSQR	Carbamidomethyl@C:11,Dimethyl(+6)@Nterm,Phospho@S:7	CLIC4_HUMAN	Chloride intracellular channel protein 4	81.9	898.378	2	1794.74	-2.45161	31.913	K	L	+		@S:7		S:7
630	AGSISTLDSLDFAR	Dimethyl(+6)@Nterm,Phospho@S:3	K1468_HUMAN	LisH domain and HEAT repeat-containing protein KIAA1468	92	783.885	2	1565.76	0	50.071	R	Y	+		@S:3		S:3
631	AGSISTLDSLDFAR	Dimethyl(+6)@Nterm,Phospho@S:3,Phospho@S:5	K1468_HUMAN	LisH domain and HEAT repeat-containing protein KIAA1468	37.1	823.868	2	1645.72	0.425345	62.095	R	Y	+		@S:3,@S:5		S:3,S:5
632	AGSLCSPLDEPVSPPSR	Carbamidomethyl@C:5,Dimethyl(+6)@Nterm,Phospho@S:3,Phospho@S:13	PI3R5_HUMAN	Phosphoinositide 3-kinase regulatory subunit 5	63.4	981.926	2	1961.84	-2.39571	42.621	R	A	+		@S:3,@S:13		S:13,S:3
633	AGSLCSPLDEPVSPPSR	Carbamidomethyl@C:5,Dimethyl(+6)@Nterm,Phospho@S:3,Phospho@S:6,Phospho@S:13	PI3R5_HUMAN	Phosphoinositide 3-kinase regulatory subunit 5	29.9	1021.91	2	2041.81	-1.22441	43.478	R	A	+		@S:3,@S:6,@S:13		S:13,S:3,S:6
634	AGSPTAPVHDESLVGPVDPSSGQQSR	Dimethyl(+6)@Nterm,Phospho@S:3	PTPRJ_HUMAN	Receptor-type tyrosine-protein phosphatase eta	43.5	897.092	3	2688.25	-2.23193	36.065	R	D	+		@S:3		S:3
635	AGSSGNSCITYQPSVSGEHK	Carbamidomethyl@C:8,Dimethyl(+6)@K:20,Dimethyl(+6)@Nterm,Phospho@S:14	PI51A_HUMAN	Phosphatidylinositol-4-phosphate 5-kinase type-1 alpha	56.6	738.678	3	2213.01	1.67193	24.03	R	A	+		@S:14		S:14
636	AGSSGNSCITYQPSVSGEHK	Carbamidomethyl@C:8,Dimethyl(+6)@K:20,Dimethyl(+6)@Nterm,Phospho@S:3	PI51A_HUMAN	Phosphatidylinositol-4-phosphate 5-kinase type-1 alpha	57.7	738.678	3	2213.01	0.903746	25.794	R	A	+		@S:3		S:3
637	AGSSGNSCITYQPSVSGEHK	Carbamidomethyl@C:8,Dimethyl(+6)@K:20,Dimethyl(+6)@Nterm,Phospho@S:7	PI51A_HUMAN	Phosphatidylinositol-4-phosphate 5-kinase type-1 alpha	45.7	738.675	3	2213	-2.71125	24.745	R	A	+		@S:7		S:7
638	AGSSTPGDAPPAVAEVQGR	Dimethyl(+6)@Nterm,Phospho@S:3	HUWE1_HUMAN	E3 ubiquitin-protein ligase HUWE1	89	940.95	2	1879.88	-2.23418	32.342	R	S	+		@S:3		S:3
639	AGSSTPGDAPPAVAEVQGR	Dimethyl(+6)@Nterm,Phospho@S:3,Phospho@T:5	HUWE1_HUMAN	E3 ubiquitin-protein ligase HUWE1	51.6	654.293	3	1959.86	0.459217	35.277	R	S	+		@S:3,@T:5
640	AGSSTPGDAPPAVAEVQGR	Dimethyl(+6)@Nterm,Phospho@S:4	HUWE1_HUMAN	E3 ubiquitin-protein ligase HUWE1	85.6	940.95	2	1879.89	-1.80862	30.527	R	S	+	ambiguous		@S:3orS:4	S:3
641	AGSSTPGDAPPAVAEVQGR	Dimethyl(+6)@Nterm,Phospho@T:5	HUWE1_HUMAN	E3 ubiquitin-protein ligase HUWE1	92.9	940.949	2	1879.88	-2.44696	30.404	R	S	+		@T:5		T:5
642	AGTATSPAGSSPAVAGGTQRPAEDSSSSEESDSEEEK	Dimethyl(+6)@K:37,Dimethyl(+6)@Nterm,Phospho@S:10,Phospho@S:11	TCOF_HUMAN	Treacle protein	49.6	949.407	4	3793.6	-0.237242	23.494	K	T			@S:10,@S:11
643	AGTEDEEEEEEGRRETPEDR	Dimethyl(+6)@Nterm,Phospho@T:3	PSMG1_HUMAN	Proteasome assembly chaperone 1	33.7	826.344	3	2476.01	0.16155	20.466	R	E	+		@T:3		T:3
644	AGTEEAIVYSDIDLK	Dimethyl(+6)@K:15,Dimethyl(+6)@Nterm,Phospho@S:10	NIT2_HUMAN	Omega-amidase NIT2	88.4	886.455	2	1770.9	-0.451749	45.017	K	K	+		@S:10		S:10
645	AGTGVDNVDLEAATR	Dimethyl(+6)@Nterm,Phospho@T:3	SERA_HUMAN	D-3-phosphoglycerate dehydrogenase	73.4	801.883	2	1601.75	-0.37459	34.874	R	K	+		@T:3		T:3
646	AGTGVDNVDLEAATRK	Dimethyl(+6)@K:16,Dimethyl(+6)@Nterm,Phospho@T:14	SERA_HUMAN	D-3-phosphoglycerate dehydrogenase	80.2	588.977	3	1763.91	-0.623615	27.306	R	G	+		@T:14		T:14
647	AGTGVDNVDLEAATRK	Dimethyl(+6)@K:16,Dimethyl(+6)@Nterm,Phospho@T:3	SERA_HUMAN	D-3-phosphoglycerate dehydrogenase	68.3	588.977	3	1763.91	-0.340154	31.146	R	G	+		@T:3		T:3
648	AGTGVDNVDLEAATRK	Dimethyl(+6)@K:16,Dimethyl(+6)@Nterm,Phospho@T:3,Phospho@T:14	SERA_HUMAN	D-3-phosphoglycerate dehydrogenase	53	615.633	3	1843.88	0.379635	29.988	R	G	+		@T:3,@T:14		T:14,T:3
649	AGTQIENIDEDFR	Dimethyl(+6)@Nterm,Phospho@T:3	ACTN4_HUMAN	Alpha-actinin-4	51.4	811.369	2	1620.72	-0.802111	43.914	K	D	+		@T:3		T:3
650	AGTQIENIDEDFRDGLK	Dimethyl(+6)@K:17,Dimethyl(+6)@Nterm,Phospho@T:3	ACTN4_HUMAN	Alpha-actinin-4	77.8	690.345	3	2068.01	-1.11218	47.635	K	L	+		@T:3		T:3
651	AGTQIENIEEDFRDGLK	Dimethyl(+6)@K:17,Dimethyl(+6)@Nterm,Phospho@T:3	ACTN1_HUMAN	Alpha-actinin-1	52.6	695.018	3	2082.03	0.0960601	53.589	K	L	+		@T:3		T:3
652	AGTRNIYYLCAPNR	Carbamidomethyl@C:10,Dimethyl(+6)@Nterm,Phospho@Y:7	TRAP1_HUMAN	Heat shock protein 75 kDa, mitochondrial	32	594.957	3	1781.85	-0.673458	32.609	R	H	+	ambiguous		@T:3orY:7	T:3
653	AGTRNIYYLCAPNR	Carbamidomethyl@C:10,Dimethyl(+6)@Nterm,Phospho@T:3	TRAP1_HUMAN	Heat shock protein 75 kDa, mitochondrial	50.3	594.958	3	1781.85	0.841821	33.526	R	H	+		@T:3		T:3
654	AGVNTVTTLVENK	Dimethyl(+6)@K:13,Dimethyl(+6)@Nterm,Phospho@T:5,Phospho@T:7	RL7A_HUMAN	60S ribosomal protein L7a	32.5	787.398	2	1572.78	-1.52596	43.224	R	K	+		@T:5,@T:7		T:5
655	AGVNTVTTLVENK	Dimethyl(+6)@K:13,Dimethyl(+6)@Nterm,Phospho@T:5,Phospho@T:8	RL7A_HUMAN	60S ribosomal protein L7a	64.5	787.398	2	1572.78	-1.84387	42.591	R	K	+		@T:5,@T:8		T:5,T:8
656	AGVNTVTTLVENKK	Dimethyl(+6)@K:13,Dimethyl(+6)@K:14,Dimethyl(+6)@Nterm,Phospho@T:5,Phospho@T:7	RL7A_HUMAN	60S ribosomal protein L7a	56	868.476	2	1734.94	-2.70903	37.277	R	A	+		@T:5,@T:7		T:5
657	AGVNTVTTLVENKK	Dimethyl(+6)@K:13,Dimethyl(+6)@K:14,Dimethyl(+6)@Nterm,Phospho@T:5,Phospho@T:8	RL7A_HUMAN	60S ribosomal protein L7a	57.5	579.321	3	1734.94	-0.230555	37.593	R	A	+		@T:5,@T:8		T:5
658	AGVNTVTTLVENKK	Dimethyl(+6)@K:13,Dimethyl(+6)@K:14,Dimethyl(+6)@Nterm,Phospho@T:7,Phospho@T:8	RL7A_HUMAN	60S ribosomal protein L7a	49.7	579.321	3	1734.94	-0.576389	37.561	R	A	+		@T:7,@T:8		T:5
659	AGVRPSSSGSAWEACSEAPSK	Carbamidomethyl@C:15,Dimethyl(+6)@K:21,Dimethyl(+6)@Nterm,Phospho@S:10	TF3C1_HUMAN	General transcription factor 3C polypeptide 1	60.1	757.024	3	2268.05	-1.455	26.924	R	G	+		@S:10
660	AGVRPSSSGSAWEACSEAPSK	Carbamidomethyl@C:15,Dimethyl(+6)@K:21,Dimethyl(+6)@Nterm,Phospho@S:6	TF3C1_HUMAN	General transcription factor 3C polypeptide 1	63	757.025	3	2268.05	0.0440907	27.584	R	G	+		@S:6
661	AGVRPSSSGSAWEACSEAPSK	Carbamidomethyl@C:15,Dimethyl(+6)@K:21,Dimethyl(+6)@Nterm,Phospho@S:7,Phospho@S:8	TF3C1_HUMAN	General transcription factor 3C polypeptide 1	66.4	783.68	3	2348.02	-0.51107	31.898	R	G	+		@S:7,@S:8		S:7,S:6
662	AGVRPSSSGSAWEACSEAPSK	Carbamidomethyl@C:15,Dimethyl(+6)@K:21,Dimethyl(+6)@Nterm,Phospho@S:8	TF3C1_HUMAN	General transcription factor 3C polypeptide 1	62.6	757.025	3	2268.05	0.749541	27.178	R	G	+		@S:8
663	AGVSQVLNR	Dimethyl(+6)@Nterm,Phospho@S:4	RPB2_HUMAN	DNA-directed RNA polymerase II subunit RPB2	30.6	529.284	2	1056.55	-0.0946473	33.091	R	L	+		@S:4		S:4
664	AGYSTDESSSSSLHATR	Dimethyl(+6)@Nterm,Phospho@S:4	FXR2_HUMAN	Fragile X mental retardation syndrome-related protein 2	62.5	623.941	3	1868.8	0.642123	21.331	K	T	+	ambiguous		@S:4orT:5
665	AGYSTDESSSSSLHATR	Dimethyl(+6)@Nterm,Phospho@S:4,Phospho@T:5	FXR2_HUMAN	Fragile X mental retardation syndrome-related protein 2	73.8	975.39	2	1948.77	-0.513145	24.197	K	T	+		@S:4,@T:5		T:5,S:4
666	AHAAIRENPVYEK	Dimethyl(+6)@K:13,Dimethyl(+6)@Nterm,Phospho@Y:11	RL5_HUMAN	60S ribosomal protein L5	66.8	823.441	2	1644.87	0.668747	19.791	K	K	+		@Y:11		Y:11
667	AHAAQVTCVAASPHK	Carbamidomethyl@C:8,Dimethyl(+6)@K:15,Dimethyl(+6)@Nterm,Phospho@S:12	MEP50_HUMAN	Methylosome protein 50	46.2	565.96	3	1694.86	-0.767026	18.415	R	D	+		@S:12		S:12
668	AHCGPAELCEFYSR	Carbamidomethyl@C:3,Carbamidomethyl@C:9,Dimethyl(+6)@Nterm,Phospho@Y:12	ZAP70_HUMAN	Tyrosine-protein kinase ZAP-70	28.3	604.255	3	1809.74	0.221026	33.224	K	D			@Y:12		Y:12
669	AHCGPAELCEFYSRDPDGLPCNLR	Carbamidomethyl@C:3,Carbamidomethyl@C:9,Carbamidomethyl@C:21,Dimethyl(+6)@Nterm,Phospho@Y:12	ZAP70_HUMAN	Tyrosine-protein kinase ZAP-70	35.5	983.429	3	2947.27	-0.508946	41.346	K	K	+	ambiguous		@Y:12orS:13
670	AHDERSEASGPQLLPVR	Dimethyl(+6)@Nterm,Phospho@S:6	CE033_HUMAN	UPF0465 protein C5orf33	44.1	659.332	3	1974.97	-0.506336	29.759	R	A	+		@S:6		S:6
671	AHDERSEASGPQLLPVR	Dimethyl(+6)@Nterm,Phospho@S:6,Phospho@S:9	CE033_HUMAN	UPF0465 protein C5orf33	40.4	685.987	3	2054.94	-0.243316	33.591	R	A	+		@S:6,@S:9		S:9,S:6
672	AHEEQDEESQDNLFSSDR	Dimethyl(+6)@Nterm,Phospho@S:9	KIF14_HUMAN	Kinesin-like protein KIF14	66.4	750.639	3	2248.9	-0.35573	29.93	K	A	+		@S:9		S:9
673	AHEGVQLSVPEYR	Dimethyl(+6)@Nterm,Phospho@S:8	MK15_HUMAN	Mitogen-activated protein kinase 15	77.9	799.891	2	1597.77	-2.56608	33.267	R	S	+		@S:8		S:8
674	AHEGVQLSVPEYR	Dimethyl(+6)@Nterm,Phospho@S:8,Phospho@Y:12	MK15_HUMAN	Mitogen-activated protein kinase 15	42.6	560.253	3	1677.74	-0.655645	33.165	R	S	+		@S:8,@Y:12		S:8,Y:12
675	AHEGVQLSVPEYR	Dimethyl(+6)@Nterm,Phospho@Y:12	MK15_HUMAN	Mitogen-activated protein kinase 15	61.7	799.892	2	1597.77	-1.12657	30.038	R	S	+		@Y:12		Y:12
676	AHEILPNLVCCSAK	Carbamidomethyl@C:10,Carbamidomethyl@C:11,Dimethyl(+6)@K:14,Dimethyl(+6)@Nterm,Phospho@S:12	TCPQ_HUMAN	T-complex protein 1 subunit theta	31	587.302	3	1758.88	0.227417	37.689	K	N	+		@S:12		S:12
677	AHGDPVSESFVQR	Dimethyl(+6)@Nterm,Phospho@S:9	EGFL7_HUMAN	Epidermal growth factor-like protein 7	39.1	514.91	3	1541.71	-0.843221	27.808	R	V	+		@S:9		S:9
678	AHGGYSVFAGVGER	Dimethyl(+6)@Nterm,Phospho@S:6	ATPB_HUMAN	ATP synthase subunit beta, mitochondrial	31.6	507.575	3	1519.7	-0.789628	30.862	K	T		ambiguous		@Y:5orS:6
679	AHGVSSYDTVISR	Dimethyl(+6)@Nterm,Phospho@Y:7	LDLR_HUMAN	Low-density lipoprotein receptor	71.6	753.364	2	1504.71	-0.265831	25.188	R	D			@Y:7		Y:7
680	AHLGSSDNVATMSNEER	Dimethyl(+6)@Nterm,Oxidation@M:12,Phospho@S:6	F169A_HUMAN	Protein FAM169A	46.9	649.949	3	1946.83	0.256828	20.672	K	S	+	ambiguous		@S:5orS:6
681	AHLGTALK	Dimethyl(+6)@K:8,Dimethyl(+6)@Nterm,Phospho@T:5	RS23_HUMAN	40S ribosomal protein S23	54.5	479.791	2	957.568	-0.417725	22.981	K	A	+		@T:5		T:5
682	AHLMEIQVNGGTVAEK	Dimethyl(+6)@K:16,Dimethyl(+6)@Nterm,Oxidation@M:4,Phospho@T:12	RL3_HUMAN	60S ribosomal protein L3	47.8	620.991	3	1859.95	0.591414	27.819	K	L	+		@T:12		T:12
683	AHLSENELEALEK	Dimethyl(+6)@K:13,Dimethyl(+6)@Nterm,Phospho@S:4	RBM10_HUMAN	RNA-binding protein 10	70.4	815.92	2	1629.83	-1.47255	39.443	R	N	+		@S:4		S:4
684	AHLTNQYMQR	Dimethyl(+6)@Nterm,Oxidation@M:8,Phospho@Y:7	PABP4_HUMAN	Polyadenylate-binding protein 4	31.6	464.55	3	1390.63	-0.57528	16.531	K	V			@Y:7		Y:7
685	AHLTNQYMQR	Dimethyl(+6)@Nterm,Oxidation@M:8,Phospho@T:4	PABP4_HUMAN	Polyadenylate-binding protein 4	31	696.321	2	1390.63	0	19.469	K	V	+		@T:4		T:4
686	AHLTNQYMQR	Dimethyl(+6)@Nterm,Phospho@Y:7	PABP4_HUMAN	Polyadenylate-binding protein 4	34.2	459.218	3	1374.63	-0.21824	20.793	K	V			@Y:7		Y:7
687	AHLTNQYMQR	Dimethyl(+6)@Nterm,Phospho@T:4	PABP4_HUMAN	Polyadenylate-binding protein 4	41	688.323	2	1374.63	-0.581974	23.035	K	V	+		@T:4		T:4
688	AHNAFGGEGVYAIAR	Dimethyl(+6)@Nterm,Phospho@Y:11	PCSK9_HUMAN	Proprotein convertase subtilisin/kexin type 9	77.9	549.601	3	1645.78	-0.364568	33.6	R	C			@Y:11		Y:11
689	AHQITDESLESTRR	Dimethyl(+6)@Nterm,Phospho@S:11	SNP23_HUMAN	Synaptosomal-associated protein 23	34.9	439.966	4	1755.84	0	20.848	R	I	+		@S:11
690	AHRRSSSSGDQSSDSLNSPTLLAL	Dimethyl(+6)@Nterm,Phospho@S:7,Phospho@S:8	FOSL2_HUMAN	Fos-related antigen 2	41	894.078	3	2679.21	0.111973	44.908	K	-	+		@S:7,@S:8
691	AHRSPASPRVPPVPDYVAHPER	Dimethyl(+6)@Nterm,Phospho@S:4,Phospho@S:7	TSSC4_HUMAN	Protein TSSC4	37	658.071	4	2628.25	-1.59802	32.21	R	W	+		@S:4,@S:7		S:7,S:4
692	AHSGAAPWQPLAAPSGASAQAAEQLQR	Dimethyl(+6)@Nterm,Phospho@S:3,Phospho@S:15	IRAK1_HUMAN	Interleukin-1 receptor-associated kinase 1	51.9	955.781	3	2864.32	-0.209474	46.561	R	G	+		@S:3,@S:15		S:15,S:3
693	AHSGAAPWQPLAAPSGASAQAAEQLQR	Dimethyl(+6)@Nterm,Phospho@S:3,Phospho@S:15,Phospho@S:18	IRAK1_HUMAN	Interleukin-1 receptor-associated kinase 1	62.8	982.437	3	2944.29	-0.101892	49.746	R	G	+		@S:3,@S:15,@S:18		S:15,S:3,S:18
694	AHSIQIMK	Dimethyl(+6)@K:8,Dimethyl(+6)@Nterm,Oxidation@M:7,Phospho@S:3	RL18A_HUMAN	60S ribosomal protein L18a	44.8	546.301	2	1090.59	-0.916937	19.774	R	V	+		@S:3		S:3
695	AHSIQIMK	Dimethyl(+6)@K:8,Dimethyl(+6)@Nterm,Phospho@S:3	RL18A_HUMAN	60S ribosomal protein L18a	63.5	538.303	2	1074.59	-1.1167	23.019	R	V	+		@S:3		S:3
696	AHSNPMADHTLR	Dimethyl(+6)@Nterm,Oxidation@M:6,Phospho@S:3	TRMB_HUMAN	tRNA (guanine-N(7)-)-methyltransferase	51.3	493.892	3	1478.65	-1.28495	11.488	R	Y	+		@S:3		S:3
697	AHSNPMADHTLR	Dimethyl(+6)@Nterm,Phospho@S:3	TRMB_HUMAN	tRNA (guanine-N(7)-)-methyltransferase	60.4	488.561	3	1462.66	0.205106	20.603	R	Y	+		@S:3		S:3
698	AHSPALGVHSFSGVQR	Dimethyl(+6)@Nterm,Phospho@S:3,Phospho@S:10	APC1_HUMAN	Anaphase-promoting complex subunit 1	55.3	615.287	3	1842.84	-0.271321	31.699	R	F	+		@S:3,@S:10		S:3,S:10
699	AHSPALGVHSFSGVQR	Dimethyl(+6)@Nterm,Phospho@S:3,Phospho@S:12	APC1_HUMAN	Anaphase-promoting complex subunit 1	33.9	615.287	3	1842.84	-0.596905	31.347	R	F	+		@S:3,@S:12		S:3
700	AHSSMVGVNLPQK	Dimethyl(+6)@K:13,Dimethyl(+6)@Nterm,Oxidation@M:5,Phospho@S:3	PGK1_HUMAN	Phosphoglycerate kinase 1	52.2	766.401	2	1530.79	-1.7638	24.956	R	A	+		@S:3		S:3
701	AHSSMVGVNLPQK	Dimethyl(+6)@K:13,Dimethyl(+6)@Nterm,Oxidation@M:5,Phospho@S:3,Phospho@S:4	PGK1_HUMAN	Phosphoglycerate kinase 1	54.5	806.385	2	1610.76	-0.310413	27.612	R	A	+		@S:3,@S:4		S:3,S:4
702	AHSSMVGVNLPQK	Dimethyl(+6)@K:13,Dimethyl(+6)@Nterm,Oxidation@M:5,Phospho@S:4	PGK1_HUMAN	Phosphoglycerate kinase 1	86	766.401	2	1530.79	-1.82912	23.421	R	A	+		@S:4		S:4
703	AHSSMVGVNLPQK	Dimethyl(+6)@K:13,Dimethyl(+6)@Nterm,Phospho@S:3	PGK1_HUMAN	Phosphoglycerate kinase 1	64.4	758.404	2	1514.79	-1.45234	30.06	R	A	+		@S:3		S:3
704	AHSSMVGVNLPQK	Dimethyl(+6)@K:13,Dimethyl(+6)@Nterm,Phospho@S:3,Phospho@S:4	PGK1_HUMAN	Phosphoglycerate kinase 1	65.2	798.386	2	1594.76	-2.50822	32.798	R	A	+		@S:3,@S:4		S:3,S:4
705	AHSSMVGVNLPQK	Dimethyl(+6)@K:13,Dimethyl(+6)@Nterm,Phospho@S:4	PGK1_HUMAN	Phosphoglycerate kinase 1	83	758.403	2	1514.79	-2.57461	27.812	R	A	+		@S:4		S:4
706	AHTSSTQLQEELEK	Dimethyl(+6)@K:14,Dimethyl(+6)@Nterm,Phospho@S:4	S23IP_HUMAN	SEC23-interacting protein	75.3	874.939	2	1747.86	-1.88802	28.191	R	V	+		@S:4
707	AHTSSTQLQEELEK	Dimethyl(+6)@K:14,Dimethyl(+6)@Nterm,Phospho@T:3	S23IP_HUMAN	SEC23-interacting protein	42.9	583.63	3	1747.87	0.514913	28.611	R	V	+		@T:3		T:3
708	AHTSSTQLQEELEK	Dimethyl(+6)@K:14,Dimethyl(+6)@Nterm,Phospho@T:6	S23IP_HUMAN	SEC23-interacting protein	51	583.63	3	1747.87	0.114425	28.878	R	V	+	ambiguous		@S:5orT:6
709	AIADTGANVVVTGGK	Dimethyl(+6)@K:15,Dimethyl(+6)@Nterm,Phospho@T:5	TCPQ_HUMAN	T-complex protein 1 subunit theta	98.1	760.921	2	1519.83	-0.657969	32.413	K	V	+		@T:5		T:5
710	AIADTGANVVVTGGK	Dimethyl(+6)@K:15,Dimethyl(+6)@Nterm,Phospho@T:5,Phospho@T:12	TCPQ_HUMAN	T-complex protein 1 subunit theta	46.6	800.905	2	1599.8	0.687588	31.025	K	V	+		@T:5,@T:12		T:5,T:12
711	AIADYLR	Dimethyl(+6)@Nterm,Phospho@Y:5	LIS1_HUMAN	Platelet-activating factor acetylhydrolase IB subunit alpha	52.7	468.244	2	934.473	-0.214024	35.181	R	S			@Y:5		Y:5
712	AIAELGIYPAVDPLDSTSR	Dimethyl(+6)@Nterm,Phospho@S:18	ATPB_HUMAN	ATP synthase subunit beta, mitochondrial	76.8	1051.53	2	2101.05	-2.71293	60.615	R	I		ambiguous		@S:16orT:17orS:18
713	AIAESLNSCRPSDASATR	Carbamidomethyl@C:9,Dimethyl(+6)@Nterm,Phospho@S:12	UIMC1_HUMAN	BRCA1-A complex subunit RAP80	32.8	673.984	3	2018.93	-0.148594	27.569	K	S	+		@S:12
714	AIAHYEQSADYYKGEESNSSANK	Dimethyl(+6)@K:13,Dimethyl(+6)@K:23,Dimethyl(+6)@Nterm,Phospho@S:17,Phospho@Y:11	SNAB_HUMAN,SNAA_HUMAN	Beta-soluble NSF attachment protein	34.4	706.819	4	2823.25	-1.45223	23.147	K	C	+		@Y:11,@S:17		Y:11,Y:12
715	AIAHYEQSADYYKGEESNSSANK	Dimethyl(+6)@K:13,Dimethyl(+6)@K:23,Dimethyl(+6)@Nterm,Phospho@Y:11	SNAB_HUMAN,SNAA_HUMAN	Alpha-soluble NSF attachment protein	42.3	686.828	4	2743.28	-0.437432	25.199	K	C		ambiguous		@Y:11orY:12
716	AIAHYEQSADYYKGEESNSSANK	Dimethyl(+6)@K:13,Dimethyl(+6)@K:23,Dimethyl(+6)@Nterm,Phospho@Y:11,Phospho@Y:12	SNAB_HUMAN,SNAA_HUMAN	Alpha-soluble NSF attachment protein	43.4	706.82	4	2823.25	-1.06261	23.305	K	C	+		@Y:11,@Y:12		Y:11,S:17
717	AICIDPAYSK	Carbamidomethyl@C:3,Dimethyl(+6)@K:10,Dimethyl(+6)@Nterm,Phospho@Y:8	SGTA_HUMAN	Small glutamine-rich tetratricopeptide repeat-containing protein alpha	52.9	643.33	2	1284.65	-0.700583	32.903	R	A			@Y:8		Y:8
718	AIDDNMSLDEIEK	Dimethyl(+6)@K:13,Dimethyl(+6)@Nterm,Oxidation@M:6,Phospho@S:7	CPSM_HUMAN	Carbamoyl-phosphate synthase [ammonia], mitochondrial	95.8	828.889	2	1655.76	-0.422766	34.159	K	L	+		@S:7		S:7
719	AIDDNMSLDEIEK	Dimethyl(+6)@K:13,Dimethyl(+6)@Nterm,Phospho@S:7	CPSM_HUMAN	Carbamoyl-phosphate synthase [ammonia], mitochondrial	51.6	820.891	2	1639.77	-0.548858	42.438	K	L	+		@S:7		S:7
720	AIEEGTLEEIEEEVR	Dimethyl(+6)@Nterm,Phospho@T:6	SMCA4_HUMAN	Transcription activator BRG1	64	930.439	2	1858.86	-1.3987	53.488	K	Q	+		@T:6		T:6
721	AIEENNNFSK	Dimethyl(+6)@K:10,Dimethyl(+6)@Nterm,Phospho@S:9	STMN1_HUMAN	Stathmin	51.1	657.323	2	1312.63	-1.06656	23.174	K	M	+		@S:9		S:9
722	AIEINPDSAQPYK	Dimethyl(+6)@K:13,Dimethyl(+6)@Nterm,Phospho@S:8	F10A1_HUMAN,F10A5_HUMAN,F10A4_HUMAN	Hsc70-interacting protein	81.2	797.413	2	1592.81	-0.251128	34.759	R	W	+		@S:8		S:8
723	AIEINPDSAQPYK	Dimethyl(+6)@K:13,Dimethyl(+6)@Nterm,Phospho@S:8,Phospho@Y:12	F10A1_HUMAN,F10A5_HUMAN,F10A4_HUMAN	Hsc70-interacting protein	47.8	837.397	2	1672.78	0.298904	34.571	R	W	+		@S:8,@Y:12		S:8,Y:12
724	AIEINPDSAQPYK	Dimethyl(+6)@K:13,Dimethyl(+6)@Nterm,Phospho@Y:12	F10A1_HUMAN,F10A5_HUMAN,F10A4_HUMAN	Hsc70-interacting protein	86.5	797.412	2	1592.81	-1.31842	32.422	R	W			@Y:12		Y:12
725	AIENCEYAFNLK	Carbamidomethyl@C:5,Dimethyl(+6)@K:12,Dimethyl(+6)@Nterm,Phospho@Y:7	SMAD2_HUMAN	Mothers against decapentaplegic homolog 2	86.7	810.394	2	1618.77	0.12355	41.139	K	K	+		@Y:7		Y:7
726	AIEPNDYTGKVSEEIEDIIK	Dimethyl(+6)@K:10,Dimethyl(+6)@K:20,Dimethyl(+6)@Nterm,Phospho@Y:7	GGCT_HUMAN	Gamma-glutamylcyclotransferase	66	815.768	3	2444.28	0.245471	60.046	K	K			@Y:7
727	AIEPNDYTGKVSEEIEDIIK	Dimethyl(+6)@K:10,Dimethyl(+6)@K:20,Dimethyl(+6)@Nterm,Phospho@T:8,Phospho@Y:7	GGCT_HUMAN	Gamma-glutamylcyclotransferase	50.1	842.423	3	2524.25	-0.237695	59.938	K	K	+		@Y:7,@T:8		T:8,Y:7
728	AIEPQKEEADENYNSVNTR	Dimethyl(+6)@K:6,Dimethyl(+6)@Nterm,Phospho@S:15	STX4_HUMAN	Syntaxin-4	54.5	785.709	3	2354.1	-0.934538	24.6	K	M	+		@S:15		S:15
729	AIEPQKEEADENYNSVNTR	Dimethyl(+6)@K:6,Dimethyl(+6)@Nterm,Phospho@Y:13	STX4_HUMAN	Syntaxin-4	67.2	785.71	3	2354.11	0.594705	24.533	K	M	+		@Y:13		Y:13
730	AIETDKEYYTVK	Dimethyl(+6)@K:6,Dimethyl(+6)@K:12,Dimethyl(+6)@Nterm,Phospho@Y:8	JAK1_HUMAN	Tyrosine-protein kinase JAK1	32.4	821.446	2	1640.88	-1.15792	26.613	K	D	+		@Y:8		Y:8
731	AIETDKEYYTVK	Dimethyl(+6)@K:6,Dimethyl(+6)@K:12,Dimethyl(+6)@Nterm,Phospho@Y:9	JAK1_HUMAN	Tyrosine-protein kinase JAK1	38.3	547.967	3	1640.88	-0.426601	26.584	K	D			@Y:9
732	AIFAGYK	Dimethyl(+6)@K:7,Dimethyl(+6)@Nterm,Phospho@Y:6	RL35A_HUMAN	60S ribosomal protein L35a	35.6	459.262	2	916.51	0	27.323	K	R			@Y:6		Y:6
733	AIFQTIQNR	Dimethyl(+6)@Nterm,Phospho@T:5	IPO7_HUMAN	Importin-7	60.7	602.818	2	1203.62	-0.498495	33.666	K	N	+		@T:5		T:5
734	AIFSGISQR	Dimethyl(+6)@Nterm,Phospho@S:4	MLL2_HUMAN	Histone-lysine N-methyltransferase MLL2	33.2	546.787	2	1091.56	-0.183224	39.011	K	C	+		@S:4		S:4
735	AIGDHFYK	Dimethyl(+6)@K:8,Dimethyl(+6)@Nterm,Phospho@Y:7	PPM1G_HUMAN	Protein phosphatase 1G	33.6	366.86	3	1097.56	0.182223	23.663	R	R			@Y:7		Y:7
736	AIGSASEGAQSSLQEVYHK	Dimethyl(+6)@K:19,Dimethyl(+6)@Nterm,Phospho@S:11	PSA5_HUMAN	Proteasome subunit alpha type-5	76	704.021	3	2109.04	-0.0474149	34.055	R	S	+		@S:11		S:11
737	AIGSASEGAQSSLQEVYHK	Dimethyl(+6)@K:19,Dimethyl(+6)@Nterm,Phospho@S:11,Phospho@S:12	PSA5_HUMAN	Proteasome subunit alpha type-5	47.1	730.676	3	2189.01	-0.182731	32.972	R	S	+		@S:11,@S:12		S:11,S:12
738	AIGSASEGAQSSLQEVYHK	Dimethyl(+6)@K:19,Dimethyl(+6)@Nterm,Phospho@S:12	PSA5_HUMAN	Proteasome subunit alpha type-5	69	704.02	3	2109.04	-1.42245	30.303	R	S	+		@S:12
739	AIGSASEGAQSSLQEVYHK	Dimethyl(+6)@K:19,Dimethyl(+6)@Nterm,Phospho@S:4	PSA5_HUMAN	Proteasome subunit alpha type-5	90.3	704.021	3	2109.04	0.0948298	38.265	R	S	+		@S:4		S:4
740	AIGSASEGAQSSLQEVYHK	Dimethyl(+6)@K:19,Dimethyl(+6)@Nterm,Phospho@S:4,Phospho@S:11	PSA5_HUMAN	Proteasome subunit alpha type-5	84.8	730.677	3	2189.01	0.0913656	39.285	R	S	+		@S:4,@S:11		S:4,S:6
741	AIGSASEGAQSSLQEVYHK	Dimethyl(+6)@K:19,Dimethyl(+6)@Nterm,Phospho@S:4,Phospho@S:12	PSA5_HUMAN	Proteasome subunit alpha type-5	65.5	730.677	3	2189.01	0	36.35	R	S	+		@S:4,@S:12		S:12,S:4
742	AIGSASEGAQSSLQEVYHK	Dimethyl(+6)@K:19,Dimethyl(+6)@Nterm,Phospho@S:4,Phospho@S:6	PSA5_HUMAN	Proteasome subunit alpha type-5	39.4	730.676	3	2189.01	-0.913657	38.692	R	S	+		@S:4,@S:6		S:4,S:6
743	AIGSASEGAQSSLQEVYHK	Dimethyl(+6)@K:19,Dimethyl(+6)@Nterm,Phospho@S:6	PSA5_HUMAN	Proteasome subunit alpha type-5	74	704.021	3	2109.04	0.0474149	36.372	R	S	+		@S:6		S:6
744	AIGSASEGAQSSLQEVYHK	Dimethyl(+6)@K:19,Dimethyl(+6)@Nterm,Phospho@S:6,Phospho@S:11	PSA5_HUMAN	Proteasome subunit alpha type-5	53.1	730.677	3	2189.01	-0.137048	37.702	R	S	+		@S:6,@S:11
745	AIGSASEGAQSSLQEVYHK	Dimethyl(+6)@K:19,Dimethyl(+6)@Nterm,Phospho@S:6,Phospho@S:12	PSA5_HUMAN	Proteasome subunit alpha type-5	51.1	730.676	3	2189.01	-0.913657	34.519	R	S	+		@S:6,@S:12		S:12,S:4
746	AIGSASEGAQSSLQEVYHK	Dimethyl(+6)@K:19,Dimethyl(+6)@Nterm,Phospho@Y:17	PSA5_HUMAN	Proteasome subunit alpha type-5	86.3	704.021	3	2109.04	-0.0948298	30.222	R	S			@Y:17		Y:17
747	AIGYLNTGYQR	Dimethyl(+6)@Nterm,Phospho@Y:4	A2MG_HUMAN	Alpha-2-macroglobulin	41.1	685.34	2	1368.66	-0.511447	34.319	K	Q			@Y:4		Y:4
748	AIIAPHAGYTYCGSCAAHAYK	Carbamidomethyl@C:12,Carbamidomethyl@C:15,Dimethyl(+6)@K:21,Dimethyl(+6)@Nterm,Phospho@Y:9,Phospho@Y:11	MEMO1_HUMAN	Protein MEMO1	62.4	628.282	4	2509.1	-0.438404	28.598	R	Q	+		@Y:9,@Y:11
749	AIIEEYLHLNDMK	Dimethyl(+6)@K:13,Dimethyl(+6)@Nterm,Oxidation@M:12,Phospho@Y:6	IF4G1_HUMAN	Eukaryotic translation initiation factor 4 gamma 1	32.2	584.969	3	1751.88	0.285407	40.221	K	E			@Y:6		Y:6
750	AIIEEYLHLNDMK	Dimethyl(+6)@K:13,Dimethyl(+6)@Nterm,Phospho@Y:6	IF4G1_HUMAN	Eukaryotic translation initiation factor 4 gamma 1	40.5	579.637	3	1735.89	0.0576074	47.139	K	E			@Y:6		Y:6
751	AIIREGSLEGS	Dimethyl(+6)@Nterm,Phospho@S:7	NUP85_HUMAN	Nuclear pore complex protein Nup85	46.1	623.319	2	1244.62	0	29.543	R	-	+		@S:7		S:7
752	AILVDLEPGTMDSVR	Dimethyl(+6)@Nterm,Oxidation@M:11,Phospho@S:13	TBB2B_HUMAN,TBB3_HUMAN,TBB2A_HUMAN,TBB5_HUMAN	Tubulin beta chain	88	873.432	2	1744.85	-1.94859	47.086	R	S	+		@S:13		S:13
753	AILVDLEPGTMDSVR	Dimethyl(+6)@Nterm,Oxidation@M:11,Phospho@T:10	TBB2B_HUMAN,TBB3_HUMAN,TBB2A_HUMAN,TBB5_HUMAN	Tubulin beta chain	84.3	873.432	2	1744.85	-1.94859	47.213	R	S	+		@T:10		T:10
754	AILVDLEPGTMDSVR	Dimethyl(+6)@Nterm,Oxidation@M:11,Phospho@T:10,Phospho@S:13	TBB2B_HUMAN,TBB3_HUMAN,TBB2A_HUMAN,TBB5_HUMAN	Tubulin beta chain	65.3	913.417	2	1824.82	0.1096	53.684	R	S	+		@T:10,@S:13		S:13,T:10
755	AILVDLEPGTMDSVR	Dimethyl(+6)@Nterm,Phospho@S:13	TBB2B_HUMAN,TBB3_HUMAN,TBB2A_HUMAN,TBB5_HUMAN	Tubulin beta-2A chain	78.7	865.437	2	1728.86	0.404891	51.269	R	S	+		@S:13		S:13
756	AILVDLEPGTMDSVR	Dimethyl(+6)@Nterm,Phospho@T:10	TBB2B_HUMAN,TBB3_HUMAN,TBB2A_HUMAN,TBB5_HUMAN	Tubulin beta chain	86.9	865.435	2	1728.86	-1.56173	50.288	R	S	+		@T:10		T:10
757	AILVDLEPGTMDSVR	Dimethyl(+6)@Nterm,Phospho@T:10,Phospho@S:13	TBB2B_HUMAN,TBB3_HUMAN,TBB2A_HUMAN,TBB5_HUMAN	Tubulin beta chain	70.2	905.421	2	1808.83	1.21626	57.527	R	S	+		@T:10,@S:13		S:13,T:10
758	AILVKSTEDGR	Dimethyl(+6)@K:5,Dimethyl(+6)@Nterm,Phospho@S:6,Phospho@T:7	NEK1_HUMAN	Serine/threonine-protein kinase Nek1	46.1	708.861	2	1415.71	-1.7659	24.701	K	Q	+		@S:6,@T:7		S:6,T:7
759	AILYK	Dimethyl(+6)@K:5,Dimethyl(+6)@Nterm,Phospho@Y:4	M3K15_HUMAN,RL7A_HUMAN	60S ribosomal protein L7a	24.1	378.241	2	754.467	0	24.081	R	R			@Y:4		Y:4
760	AIMTYVSSFYHAFSGAQK	Dimethyl(+6)@K:18,Dimethyl(+6)@Nterm,Phospho@Y:5,Phospho@Y:10	ACTN4_HUMAN,ACTN1_HUMAN	Alpha-actinin-4	55.2	746.012	3	2235.02	0.17897	59.772	K	A			@Y:5,@Y:10		Y:5,Y:10
761	AINEGSMSEEDFIEEAK	Dimethyl(+6)@K:17,Dimethyl(+6)@Nterm,Oxidation@M:7,Phospho@S:6	TXK_HUMAN	Tyrosine-protein kinase TXK	53.8	1031.96	2	2061.91	0.484986	43.466	K	V	+		@S:6
762	AINEGSMSEEDFIEEAK	Dimethyl(+6)@K:17,Dimethyl(+6)@Nterm,Phospho@S:6	TXK_HUMAN	Tyrosine-protein kinase TXK	36.3	682.98	3	2045.92	-0.439901	45.008	K	V	+		@S:6		S:6
763	AINTLNGLK	Dimethyl(+6)@K:9,Dimethyl(+6)@Nterm,Phospho@T:4	ELAV3_HUMAN	ELAV-like protein 3	28.3	546.329	2	1090.64	1.74209	44.734	K	L			@T:4		T:4
764	AIPGDQHPESPVHTEPMGIQGR	Dimethyl(+6)@Nterm,Phospho@S:10	MDC1_HUMAN	Mediator of DNA damage checkpoint protein 1	40.3	823.059	3	2466.15	-1.37866	30.715	R	G	+		@S:10		S:10
765	AIPGDQHPESPVHTEPMGIQGR	Dimethyl(+6)@Nterm,Phospho@T:14	MDC1_HUMAN	Mediator of DNA damage checkpoint protein 1	34.3	617.546	4	2466.16	-0.324391	30.343	R	G			@T:14		S:10
766	AIPTTGRGSSGVGLTAAVTTDQETGER	Dimethyl(+6)@Nterm,Phospho@T:4,Phospho@T:5	MCM3_HUMAN	DNA replication licensing factor MCM3	85.4	942.776	3	2825.31	-0.212366	40.342	R	R			@T:4,@T:5
767	AIPVSPSAVEEDEDEDGHTVVATAR	Dimethyl(+6)@Nterm,Phospho@S:5	ZO1_HUMAN	Tight junction protein ZO-1	96.4	903.422	3	2707.24	-0.0369379	40.244	K	G	+		@S:5
768	AIPVSPSAVEEDEDEDGHTVVATAR	Dimethyl(+6)@Nterm,Phospho@S:7	ZO1_HUMAN	Tight junction protein ZO-1	65.6	903.421	3	2707.24	-0.812635	41.4	K	G	+		@S:7
769	AIQLNPSYIR	Dimethyl(+6)@Nterm,Phospho@S:7	TTC1_HUMAN	Tetratricopeptide repeat protein 1	39.1	644.847	2	1287.68	0.077659	38.294	K	A			@S:7
770	AIQLNPSYIR	Dimethyl(+6)@Nterm,Phospho@Y:8	TTC1_HUMAN	Tetratricopeptide repeat protein 1	42.7	644.847	2	1287.68	0	39.057	K	A		ambiguous		@S:7orY:8
771	AIQLSMQGSSR	Dimethyl(+6)@Nterm,Oxidation@M:6,Phospho@S:5	ATX3_HUMAN	Ataxin-3	41.9	654.316	2	1306.62	0.765335	22.943	R	N	+		@S:5		S:5
772	AIQLSMQGSSR	Dimethyl(+6)@Nterm,Oxidation@M:6,Phospho@S:9	ATX3_HUMAN	Ataxin-3	61.1	654.316	2	1306.62	0.153067	23.223	R	N	+		@S:9		S:9
773	AIQLSMQGSSR	Dimethyl(+6)@Nterm,Phospho@S:10	ATX3_HUMAN	Ataxin-3	42.4	646.318	2	1290.62	-0.154964	33.799	R	N	+	ambiguous		@S:9orS:10
774	AIQLSMQGSSR	Dimethyl(+6)@Nterm,Phospho@S:9	ATX3_HUMAN	Ataxin-3	64.4	646.318	2	1290.62	0.232446	34.193	R	N	+		@S:9		S:9
775	AIRDGVIEASINHEK	Dimethyl(+6)@K:15,Dimethyl(+6)@Nterm,Phospho@S:10	PSMD3_HUMAN	26S proteasome non-ATPase regulatory subunit 3	43.4	600.66	3	1798.96	-0.944991	25.959	K	G	+		@S:10		S:10
776	AISDLAVR	Dimethyl(+6)@Nterm,Phospho@S:3	MAST2_HUMAN	Microtubule-associated serine/threonine-protein kinase 2	56.9	479.762	2	957.51	-0.522188	33.273	K	R	+		@S:3		S:3
777	AISEELDHALNDMTSI	Dimethyl(+6)@Nterm,Phospho@T:14	TPM1_HUMAN,TPM3_HUMAN	Tropomyosin alpha-3 chain	36	936.929	2	1871.84	-0.16027	57.56	K	-	+		@T:14
778	AISEELDNALNDITSL	Dimethyl(+6)@Nterm,Phospho@S:15	TPM2_HUMAN	Tropomyosin beta chain	49.1	916.442	2	1830.87	-0.49157	71.245	K	-	+	ambiguous		@T:14orS:15
779	AISEELDNALNDITSL	Dimethyl(+6)@Nterm,Phospho@S:3	TPM2_HUMAN	Tropomyosin beta chain	32.6	916.442	2	1830.87	-1.147	80.719	K	-	+		@S:3		S:3
780	AISEELDNALNDITSL	Dimethyl(+6)@Nterm,Phospho@T:14	TPM2_HUMAN	Tropomyosin beta chain	45.7	611.298	3	1830.87	0.109238	66.776	K	-	+		@T:14
781	AISSDMFFGR	Dimethyl(+6)@Nterm,Oxidation@M:6,Phospho@S:3	ARFG2_HUMAN	ADP-ribosylation factor GTPase-activating protein 2	62.4	630.781	2	1259.55	-0.317575	41.834	K	E	+		@S:3		S:3
782	AISSDMFFGR	Dimethyl(+6)@Nterm,Phospho@S:3	ARFG2_HUMAN	ADP-ribosylation factor GTPase-activating protein 2	65.5	622.783	2	1243.55	-0.643319	49.627	K	E	+		@S:3		S:3
783	AISSDMYFGR	Dimethyl(+6)@Nterm,Oxidation@M:6,Phospho@S:4	ARFG3_HUMAN	ADP-ribosylation factor GTPase-activating protein 3	53.5	638.779	2	1275.54	0.470388	34.328	K	Q	+		@S:4		S:4
784	AISSDMYFGR	Dimethyl(+6)@Nterm,Oxidation@M:6,Phospho@Y:7	ARFG3_HUMAN	ADP-ribosylation factor GTPase-activating protein 3	41.9	638.778	2	1275.54	-1.01918	27.896	K	Q			@Y:7		Y:7
785	AISSDMYFGR	Dimethyl(+6)@Nterm,Phospho@S:4	ARFG3_HUMAN	ADP-ribosylation factor GTPase-activating protein 3	62	630.781	2	1259.55	-0.238181	43.121	K	Q	+		@S:4		S:4
786	AISSDMYFGR	Dimethyl(+6)@Nterm,Phospho@Y:7	ARFG3_HUMAN	ADP-ribosylation factor GTPase-activating protein 3	75.5	630.78	2	1259.55	-0.793937	36.939	K	Q	+		@Y:7		Y:7
787	AISSDMYFGRQSQADYETR	Dimethyl(+6)@Nterm,Oxidation@M:6,Phospho@S:12	ARFG3_HUMAN	ADP-ribosylation factor GTPase-activating protein 3	36.8	785.677	3	2354.01	-0.807134	33.908	K	A	+		@S:12		S:12
788	AISTTCIPNYPDR	Carbamidomethyl@C:6,Dimethyl(+6)@Nterm,Phospho@S:3	PDCL3_HUMAN	Phosducin-like protein 3	66.2	811.379	2	1620.74	0.3085	38.632	K	N	+		@S:3		S:3
789	AISTTCIPNYPDR	Carbamidomethyl@C:6,Dimethyl(+6)@Nterm,Phospho@T:4	PDCL3_HUMAN	Phosducin-like protein 3	71.2	811.376	2	1620.74	-2.96161	36.708	K	N	+	ambiguous		@S:3orT:4
790	AITDGQAGFGNDTLSK	Dimethyl(+6)@K:16,Dimethyl(+6)@Nterm,Phospho@T:13	YTHD3_HUMAN	YTH domain family protein 3	83.7	871.933	2	1741.85	-2.41123	34.162	R	V	+		@T:13		T:13
791	AITGASLADIMAK	Dimethyl(+6)@K:13,Dimethyl(+6)@Nterm,Oxidation@M:11,Phospho@S:6	RL24_HUMAN	60S ribosomal protein L24	80.7	713.388	2	1424.76	-0.982621	39.6	R	R	+		@S:6		S:6
792	AITGASLADIMAK	Dimethyl(+6)@K:13,Dimethyl(+6)@Nterm,Oxidation@M:11,Phospho@T:3	RL24_HUMAN	60S ribosomal protein L24	82.3	713.388	2	1424.76	-0.982621	39.941	R	R	+		@T:3		T:3
793	AITGASLADIMAK	Dimethyl(+6)@K:13,Dimethyl(+6)@Nterm,Oxidation@M:11,Phospho@T:3,Phospho@S:6	RL24_HUMAN	60S ribosomal protein L24	74.3	753.371	2	1504.73	-0.797487	45.166	R	R	+		@T:3,@S:6		T:3,S:6
794	AITGASLADIMAK	Dimethyl(+6)@K:13,Dimethyl(+6)@Nterm,Phospho@S:6	RL24_HUMAN	60S ribosomal protein L24	79.8	705.391	2	1408.77	0.638856	52.195	R	R	+		@S:6		S:6
795	AITGASLADIMAK	Dimethyl(+6)@K:13,Dimethyl(+6)@Nterm,Phospho@T:3	RL24_HUMAN	60S ribosomal protein L24	77.5	705.391	2	1408.77	-0.425904	53.092	R	R	+		@T:3		T:3
796	AITGASLADIMAK	Dimethyl(+6)@K:13,Dimethyl(+6)@Nterm,Phospho@T:3,Phospho@S:6	RL24_HUMAN	60S ribosomal protein L24	79	745.372	2	1488.73	-2.8212	54.681	R	R	+		@T:3,@S:6		T:3,S:6
797	AITVFSPDGHLFQVEYAQEAVK	Dimethyl(+6)@K:22,Dimethyl(+6)@Nterm,Phospho@T:3,Phospho@S:6	PSA7_HUMAN,PSA7L_HUMAN	Proteasome subunit alpha type-7-like	60.9	893.104	3	2676.29	-0.224191	58.442	R	K	+		@T:3,@S:6		T:3,S:6
798	AIVAGDQNVEYK	Dimethyl(+6)@K:12,Dimethyl(+6)@Nterm,Phospho@Y:11	FHL1_HUMAN	Four and a half LIM domains protein 1	90.3	727.882	2	1453.75	0.412726	27.343	K	G	+		@Y:11		Y:11
799	AIVAIENPADVSVISSR	Dimethyl(+6)@Nterm,Phospho@S:12	RSSA_HUMAN	40S ribosomal protein SA	36.7	618.999	3	1853.97	1.29452	46.807	R	N	+		@S:12		S:12
800	AIVAIENPADVSVISSR	Dimethyl(+6)@Nterm,Phospho@S:12,Phospho@S:15	RSSA_HUMAN	40S ribosomal protein SA	52.5	645.654	3	1933.94	0.930743	50.294	R	N	+		@S:12,@S:15		S:15,S:12
801	AIVAIENPADVSVISSR	Dimethyl(+6)@Nterm,Phospho@S:12,Phospho@S:16	RSSA_HUMAN	40S ribosomal protein SA	53.1	967.977	2	1933.94	0.775619	49.997	R	N	+	ambiguous	@S:12	@S:15orS:16	S:12
802	AIVAIENPADVSVISSR	Dimethyl(+6)@Nterm,Phospho@S:15	RSSA_HUMAN	40S ribosomal protein SA	60.1	618.997	3	1853.97	-0.377568	49.771	R	N	+		@S:15
803	AIVAIENPADVSVISSR	Dimethyl(+6)@Nterm,Phospho@S:15,Phospho@S:16	RSSA_HUMAN	40S ribosomal protein SA	36.6	967.977	2	1933.94	0.723911	50.342	R	N	+		@S:15,@S:16		S:15,S:16
804	AIVAIENPADVSVISSR	Dimethyl(+6)@Nterm,Phospho@S:16	RSSA_HUMAN	40S ribosomal protein SA	41.5	927.99	2	1853.97	-2.69692	49.955	R	N	+	ambiguous		@S:15orS:16
805	AIVAIENPADVSVISSRNTGQR	Dimethyl(+6)@Nterm,Phospho@S:12,Phospho@S:16	RSSA_HUMAN	40S ribosomal protein SA	44.8	831.077	3	2490.21	-0.321258	44.75	R	A	+		@S:12,@S:16		S:12
806	AIVAIENPADVSVISSRNTGQR	Dimethyl(+6)@Nterm,Phospho@S:12,Phospho@T:19	RSSA_HUMAN	40S ribosomal protein SA	47.5	831.077	3	2490.21	-0.321258	44.148	R	A	+		@S:12,@T:19		S:12
807	AIVAIENPADVSVISSRNTGQR	Dimethyl(+6)@Nterm,Phospho@S:15,Phospho@S:16,Phospho@T:19	RSSA_HUMAN	40S ribosomal protein SA	38.6	857.732	3	2570.18	-0.194539	51.996	R	A	+		@S:15,@S:16,@T:19		S:16,T:19
808	AIVAIENPADVSVISSRNTGQR	Dimethyl(+6)@Nterm,Phospho@S:15,Phospho@T:19	RSSA_HUMAN	40S ribosomal protein SA	43.6	831.076	3	2490.21	-1.56614	48.325	R	A	+		@S:15,@T:19
809	AIVAIENPADVSVISSRNTGQR	Dimethyl(+6)@Nterm,Phospho@S:16,Phospho@T:19	RSSA_HUMAN	40S ribosomal protein SA	33.2	831.077	3	2490.21	0.200786	45.514	R	A	+		@S:16,@T:19		S:12
810	AIVDALPPPCESACTVPTDVDK	Carbamidomethyl@C:10,Carbamidomethyl@C:14,Dimethyl(+6)@K:22,Dimethyl(+6)@Nterm,Phospho@S:12	IPYR_HUMAN	Inorganic pyrophosphatase	33.8	835.076	3	2502.21	0.0399647	46.22	R	W			@S:12		S:12
811	AIVEYRDLDAPDDVDFF	Dimethyl(+6)@Nterm,Phospho@Y:5	SRRT_HUMAN	Serrate RNA effector molecule homolog	63.4	1057.48	2	2112.94	-2.74498	59.288	R	-			@Y:5		Y:5
812	AIVICPTDEDLK	Carbamidomethyl@C:5,Dimethyl(+6)@K:12,Dimethyl(+6)@Nterm,Phospho@T:7	HNRL1_HUMAN	Heterogeneous nuclear ribonucleoprotein U-like protein 1	49.4	761.399	2	1520.78	0.0657556	38.643	K	D	+		@T:7		T:7
813	AIVSSSNQALLR	Dimethyl(+6)@Nterm,Phospho@S:6	ULK3_HUMAN	Serine/threonine-protein kinase ULK3	91.6	686.874	2	1371.73	-0.729005	34.612	K	Q	+		@S:6		S:6
814	AIYDFTDTVIR	Dimethyl(+6)@Nterm,Phospho@Y:3	PDK1_HUMAN	[Pyruvate dehydrogenase [lipoamide]] kinase isozyme 1, mitochondrial	86.5	714.355	2	1426.7	-0.070092	48.176	K	I			@Y:3		Y:3
815	AIYDTPCIQAESEK	Carbamidomethyl@C:7,Dimethyl(+6)@K:14,Dimethyl(+6)@Nterm,Phospho@Y:3	PSD12_HUMAN	26S proteasome non-ATPase regulatory subunit 12	85.8	886.926	2	1771.84	0.338631	34.118	R	W	+		@Y:3		Y:3
816	AIYHDLEQSIR	Dimethyl(+6)@Nterm,Phospho@S:9	PACN2_HUMAN	Protein kinase C and casein kinase substrate in neurons protein 2	46.8	486.911	3	1457.71	-0.480205	29.81	K	A	+		@S:9		S:9
817	AIYHDLEQSIR	Dimethyl(+6)@Nterm,Phospho@Y:3	PACN2_HUMAN	Protein kinase C and casein kinase substrate in neurons protein 2	60	486.911	3	1457.71	-0.411604	34.573	K	A			@Y:3		Y:3
818	AIYNSGQDHVQNEENYAQVLDK	Dimethyl(+6)@K:22,Dimethyl(+6)@Nterm,Phospho@Y:16	ASAP1_HUMAN	Arf-GAP with SH3 domain, ANK repeat and PH domain-containing protein 1	50.4	895.093	3	2682.26	-0.633794	34.669	K	F	+		@Y:16		Y:16
819	AIYQVYNALQEK	Dimethyl(+6)@K:12,Dimethyl(+6)@Nterm,Phospho@Y:3,Phospho@Y:6	F175B_HUMAN	BRISC complex subunit Abro1	83.9	834.41	2	1666.81	0.539955	41.672	R	V	+		@Y:3,@Y:6		Y:3,Y:6
820	AKESWEMNSEEK	Dimethyl(+6)@K:2,Dimethyl(+6)@K:12,Dimethyl(+6)@Nterm,Oxidation@M:7,Phospho@S:4	FKBP4_HUMAN	Peptidyl-prolyl cis-trans isomerase FKBP4	41.2	555.935	3	1664.78	-0.961086	19.547	K	L	+		@S:4		S:4
821	AKESWEMNSEEK	Dimethyl(+6)@K:2,Dimethyl(+6)@K:12,Dimethyl(+6)@Nterm,Phospho@S:9	FKBP4_HUMAN	Peptidyl-prolyl cis-trans isomerase FKBP4	39.8	550.604	3	1648.79	0.0606505	24.496	K	L	+		@S:9		S:9
822	AKHDELTYF	Dimethyl(+6)@K:2,Dimethyl(+6)@Nterm,Phospho@Y:8	CYTB_HUMAN	Cystatin-B	44.9	636.321	2	1270.63	0.314805	31.776	K	-			@Y:8		Y:8
823	AKHDELTYF	Dimethyl(+6)@K:2,Dimethyl(+6)@Nterm,Phospho@T:7	CYTB_HUMAN	Cystatin-B	29.9	636.32	2	1270.63	-1.10182	32.551	K	-	+		@T:7		T:7
824	AKISQGTKVPEEK	Dimethyl(+6)@K:2,Dimethyl(+6)@K:8,Dimethyl(+6)@K:13,Dimethyl(+6)@Nterm,Phospho@S:4,Phospho@T:7	KPCB_HUMAN	Protein kinase C beta type	29.4	570.996	3	1709.97	-1.22809	19.805	R	T	+		@S:4,@T:7		S:4,T:7
825	AKPAMPQDSVPSPR	Dimethyl(+6)@K:2,Dimethyl(+6)@Nterm,Oxidation@M:5,Phospho@S:12	ACLY_HUMAN	ATP-citrate synthase	39.6	548.953	3	1643.84	-0.669166	19.943	K	S	+		@S:12		S:12
826	AKPAMPQDSVPSPR	Dimethyl(+6)@K:2,Dimethyl(+6)@Nterm,Oxidation@M:5,Phospho@S:9	ACLY_HUMAN	ATP-citrate synthase	33.4	548.953	3	1643.84	-0.9125	19.743	K	S	+		@S:9		S:9
827	AKPAMPQDSVPSPR	Dimethyl(+6)@K:2,Dimethyl(+6)@Nterm,Phospho@S:12	ACLY_HUMAN	ATP-citrate synthase	40	543.621	3	1627.84	-0.061431	25.793	K	S	+		@S:12		S:12
828	AKPAMPQDSVPSPR	Dimethyl(+6)@K:2,Dimethyl(+6)@Nterm,Phospho@S:9	ACLY_HUMAN	ATP-citrate synthase	33.4	543.622	3	1627.84	0.67574	24.784	K	S	+		@S:9		S:9
829	AKPPADPAAAASPCR	Carbamidomethyl@C:14,Dimethyl(+6)@K:2,Dimethyl(+6)@Nterm,Phospho@S:12	EGLN1_HUMAN	Egl nine homolog 1	37.2	543.281	3	1626.82	-0.245878	19.746	K	A	+		@S:12		S:12
830	AKQTLENERGELANEVK	Dimethyl(+6)@K:2,Dimethyl(+6)@K:17,Dimethyl(+6)@Nterm,Phospho@T:4	MYH9_HUMAN	Myosin-9	42.6	704.39	3	2110.15	-1.18475	27.4	K	V	+		@T:4		T:4
831	AKRSGVAYIAAPSGSAADK	Dimethyl(+6)@K:2,Dimethyl(+6)@K:19,Dimethyl(+6)@Nterm,Phospho@S:4	PUR9_HUMAN	Bifunctional purine biosynthesis protein PURH	63.5	668.045	3	2001.11	-0.199889	24.511	R	V	+		@S:4		S:4
832	AKSELTLTPDPAPPMAHSPLHR	Dimethyl(+6)@K:2,Dimethyl(+6)@Nterm,Oxidation@M:15,Phospho@S:3,Phospho@T:6,Phospho@T:8,Phospho@S:18	SPHK2_HUMAN	Sphingosine kinase 2	42.1	924.075	3	2769.2	-1.48057	34.76	R	S	+		@S:3,@T:6,@T:8,@S:18		T:8,T:6,S:3,S:18
833	AKSELTLTPDPAPPMAHSPLHR	Dimethyl(+6)@K:2,Dimethyl(+6)@Nterm,Oxidation@M:15,Phospho@T:6,Phospho@T:8,Phospho@S:18	SPHK2_HUMAN	Sphingosine kinase 2	53	673.317	4	2689.24	-0.929631	34.087	R	S	+	ambiguous	@T:8,@S:18	@S:3orT:6	T:8,S:18
834	AKSELTLTPDPAPPMAHSPLHR	Dimethyl(+6)@K:2,Dimethyl(+6)@Nterm,Phospho@S:3,Phospho@T:8,Phospho@S:18	SPHK2_HUMAN	Sphingosine kinase 2	42.1	892.089	3	2673.25	-0.149631	37.339	R	S	+		@S:3,@T:8,@S:18		S:18
835	AKSELTLTPDPAPPMAHSPLHR	Dimethyl(+6)@K:2,Dimethyl(+6)@Nterm,Phospho@T:6,Phospho@T:8,Phospho@S:18	SPHK2_HUMAN	Sphingosine kinase 2	41.3	669.318	4	2673.24	-1.04742	37.395	R	S	+	ambiguous	@T:8,@S:18	@S:3orT:6	T:8,S:18
836	AKSETVLTCATGR	Carbamidomethyl@C:9,Dimethyl(+6)@K:2,Dimethyl(+6)@Nterm,Phospho@S:3	ITA3_HUMAN	Integrin alpha-3	52.3	771.404	2	1540.79	-1.49274	23.384	K	A	+		@S:3		S:3
837	AKSHLEVPLEENVNR	Dimethyl(+6)@K:2,Dimethyl(+6)@Nterm,Phospho@S:3	CC124_HUMAN	Coiled-coil domain-containing protein 124	53	628.34	3	1882	-0.10627	28.644	K	R	+		@S:3		S:3
838	AKSHLEVPLEENVNRR	Dimethyl(+6)@K:2,Dimethyl(+6)@Nterm,Phospho@S:3	CC124_HUMAN	Coiled-coil domain-containing protein 124	45.7	510.532	4	2038.1	-0.245327	28.679	K	V	+		@S:3		S:3
839	AKSIVFHR	Dimethyl(+6)@K:2,Dimethyl(+6)@Nterm,Phospho@S:3	RAN_HUMAN	GTP-binding nuclear protein Ran	45.9	369.223	3	1104.65	0.27158	20.615	K	K	+		@S:3		S:3
840	AKSTCSCPDLQPNGQDLGENSR	Carbamidomethyl@C:5,Carbamidomethyl@C:7,Dimethyl(+6)@K:2,Dimethyl(+6)@Nterm,Phospho@T:4	NRDC_HUMAN	Nardilysin	57.2	861.392	3	2581.15	-1.58844	27.377	K	V			@T:4
841	AKSVEDDAEGHLIYHVGDWLQER	Dimethyl(+6)@K:2,Dimethyl(+6)@Nterm,Phospho@S:3	CLK2_HUMAN	Dual specificity protein kinase CLK2	44.6	704.598	4	2814.36	-0.142128	49.228	R	Y	+		@S:3		S:3
842	AKTLATWATK	Dimethyl(+6)@K:2,Dimethyl(+6)@K:10,Dimethyl(+6)@Nterm,Phospho@T:3,Phospho@T:6	IMB1_HUMAN	Importin subunit beta-1	31.1	676.877	2	1351.74	-0.59183	30.409	K	E	+		@T:3,@T:6		T:6,T:3
843	AKTQTPPVSPAPQPTEER	Dimethyl(+6)@K:2,Dimethyl(+6)@Nterm,Phospho@T:3,Phospho@T:5,Phospho@S:9	SRC8_HUMAN	Src substrate cortactin	48	748.013	3	2241.02	0.0446226	23.624	R	L	+		@T:3,@T:5,@S:9		T:5,S:9,T:3
844	AKTQTPPVSPAPQPTEER	Dimethyl(+6)@K:2,Dimethyl(+6)@Nterm,Phospho@T:5	SRC8_HUMAN	Src substrate cortactin	69.9	694.702	3	2081.08	0.0480519	21.808	R	L			@T:5		T:5
845	AKTRSAGCAAYMAPER	Carbamidomethyl@C:8,Dimethyl(+6)@K:2,Dimethyl(+6)@Nterm,Phospho@T:3,Phospho@S:5	MP2K7_HUMAN	Dual specificity mitogen-activated protein kinase kinase 7	35.9	656.634	3	1966.88	-1.32189	21.833	K	I	+		@T:3,@S:5		T:3,S:5
846	AKYPDYEVTWANDGY	Dimethyl(+6)@K:2,Dimethyl(+6)@Nterm,Phospho@Y:15	PHP14_HUMAN	14 kDa phosphohistidine phosphatase	62.8	970.442	2	1938.87	-0.979953	44.371	K	-			@Y:15		Y:15
847	AKYPDYEVTWANDGY	Dimethyl(+6)@K:2,Dimethyl(+6)@Nterm,Phospho@Y:3	PHP14_HUMAN	14 kDa phosphohistidine phosphatase	62.9	647.298	3	1938.87	0.309458	44.512	K	-			@Y:3		Y:3
848	AKYPDYEVTWANDGY	Dimethyl(+6)@K:2,Dimethyl(+6)@Nterm,Phospho@Y:6	PHP14_HUMAN	14 kDa phosphohistidine phosphatase	69.1	647.298	3	1938.87	-0.0515764	46.778	K	-	+	ambiguous		@Y:3orY:6	Y:3
849	AKYPDYEVTWANDGY	Dimethyl(+6)@K:2,Dimethyl(+6)@Nterm,Phospho@Y:6,Phospho@Y:15	PHP14_HUMAN	14 kDa phosphohistidine phosphatase	50.2	1010.43	2	2018.84	-0.0990669	47.147	K	-			@Y:6,@Y:15
850	AKYPDYEVTWANDGY	Dimethyl(+6)@K:2,Dimethyl(+6)@Nterm,Phospho@T:9	PHP14_HUMAN	14 kDa phosphohistidine phosphatase	64	970.444	2	1938.87	0.722069	47.276	K	-	+		@T:9		T:9
851	ALAAAGYDVEK	Dimethyl(+6)@K:11,Dimethyl(+6)@Nterm,Phospho@Y:7	H14_HUMAN,H12_HUMAN,H13_HUMAN,H1T_HUMAN,H11_HUMAN	Histone H1.1	83.8	628.334	2	1254.65	-0.398517	27.583	K	N			@Y:7		Y:7
852	ALAAASSVKSEVK	Dimethyl(+6)@K:9,Dimethyl(+6)@K:13,Dimethyl(+6)@Nterm,Phospho@S:10	DCLK2_HUMAN	Serine/threonine-protein kinase DCLK2	37.1	481.629	3	1441.86	0.208064	23.362	R	E	+		@S:10
853	ALAAASSVKSEVK	Dimethyl(+6)@K:9,Dimethyl(+6)@K:13,Dimethyl(+6)@Nterm,Phospho@S:6,Phospho@S:10	DCLK2_HUMAN	Serine/threonine-protein kinase DCLK2	47.7	761.923	2	1521.83	0.788523	27.704	R	E	+		@S:6,@S:10		S:10
854	ALAAASSVKSEVK	Dimethyl(+6)@K:9,Dimethyl(+6)@K:13,Dimethyl(+6)@Nterm,Phospho@S:7,Phospho@S:10	DCLK2_HUMAN	Serine/threonine-protein kinase DCLK2	55.1	761.922	2	1521.83	-0.328552	24.775	R	E	+		@S:7,@S:10		S:7,S:10
855	ALADDDFLTVTGKTVR	Dimethyl(+6)@K:13,Dimethyl(+6)@Nterm,Phospho@T:11,Phospho@T:14	MCM4_HUMAN	DNA replication licensing factor MCM4	34.3	650.659	3	1948.96	-1.0775	47.233	R	L	+		@T:11,@T:14		T:11,T:14
856	ALADDDFLTVTGKTVR	Dimethyl(+6)@K:13,Dimethyl(+6)@Nterm,Phospho@T:9,Phospho@T:11	MCM4_HUMAN	DNA replication licensing factor MCM4	45.5	650.66	3	1948.96	-0.667023	46.018	R	L	+		@T:9,@T:11		T:14,T:9
857	ALADDDFLTVTGKTVR	Dimethyl(+6)@K:13,Dimethyl(+6)@Nterm,Phospho@T:9,Phospho@T:14	MCM4_HUMAN	DNA replication licensing factor MCM4	62.2	650.66	3	1948.96	-0.256547	46.061	R	L	+		@T:9,@T:14		T:14,T:9
858	ALADVEVTYTVQR	Dimethyl(+6)@Nterm,Phospho@Y:9	THOP1_HUMAN	Thimet oligopeptidase	66	789.902	2	1577.79	-0.697178	36.768	K	N	+		@Y:9		Y:9
859	ALADVEVTYTVQR	Dimethyl(+6)@Nterm,Phospho@T:10	THOP1_HUMAN	Thimet oligopeptidase	66.7	789.903	2	1577.79	0	38.556	K	N			@T:10		Y:9
860	ALADVEVTYTVQR	Dimethyl(+6)@Nterm,Phospho@T:8	THOP1_HUMAN	Thimet oligopeptidase	40.8	789.903	2	1577.79	0.380278	38.693	K	N			@T:8		T:8
861	ALADYIR	Dimethyl(+6)@Nterm,Phospho@Y:5	ERP44_HUMAN	Endoplasmic reticulum resident protein 44	44.2	468.244	2	934.473	-0.321036	35.104	K	Q			@Y:5		Y:5
862	ALAEDATVYEYDSIYDEMQK	Dimethyl(+6)@K:20,Dimethyl(+6)@Nterm,Phospho@Y:15	CCD55_HUMAN	Coiled-coil domain-containing protein 55	74.5	834.716	3	2501.12	0.519766	57.062	K	K			@Y:15		Y:15
863	ALAEDATVYEYDSIYDEMQK	Dimethyl(+6)@K:20,Dimethyl(+6)@Nterm,Phospho@Y:9	CCD55_HUMAN	Coiled-coil domain-containing protein 55	46.4	834.715	3	2501.12	0.0799641	57.153	K	K			@Y:9		Y:9
864	ALAEDATVYEYDSIYDEMQK	Dimethyl(+6)@K:20,Dimethyl(+6)@Nterm,Phospho@Y:9,Phospho@Y:15	CCD55_HUMAN	Coiled-coil domain-containing protein 55	49.2	861.371	3	2581.09	0.154973	61.377	K	K			@Y:9,@Y:15		Y:15,Y:9
865	ALAESWNAAFLESSAK	Dimethyl(+6)@K:16,Dimethyl(+6)@Nterm,Phospho@S:5,Phospho@S:13	RHEB_HUMAN	GTP-binding protein Rheb	39.9	961.951	2	1921.89	-1.3008	57.658	K	E	+		@S:5,@S:13		S:5,S:14
866	ALANSLACQGK	Carbamidomethyl@C:8,Dimethyl(+6)@K:11,Dimethyl(+6)@Nterm,Phospho@S:5	ALDOA_HUMAN	Fructose-bisphosphate aldolase A	89	640.838	2	1279.66	-1.01589	23.52	R	Y	+		@S:5		S:5
867	ALAPEYAK	Dimethyl(+6)@K:8,Dimethyl(+6)@Nterm,Phospho@Y:6	PDIA1_HUMAN	Protein disulfide-isomerase	39.6	505.783	2	1009.55	-0.495269	22.874	K	A			@Y:6		Y:6
868	ALAQLSLSR	Dimethyl(+6)@Nterm,Phospho@S:6	PNCB_HUMAN	Nicotinate phosphoribosyltransferase	38.3	536.802	2	1071.59	-0.559916	35.71	R	L	+		@S:6		S:6
869	ALASGGSALDAVESGCAMCER	Carbamidomethyl@C:16,Carbamidomethyl@C:19,Dimethyl(+6)@Nterm,Oxidation@M:18,Phospho@S:14	ASPG_HUMAN	N(4)-(beta-N-acetylglucosaminyl)-L-asparaginase	51.8	747.984	3	2240.93	-0.490867	36.52	R	E	+		@S:14		S:14
870	ALASGGSALDAVESGCAMCER	Carbamidomethyl@C:16,Carbamidomethyl@C:19,Dimethyl(+6)@Nterm,Phospho@S:4	ASPG_HUMAN	N(4)-(beta-N-acetylglucosaminyl)-L-asparaginase	69.1	742.653	3	2224.94	-0.269671	44.658	R	E			@S:4
871	ALASQLQDSLK	Dimethyl(+6)@K:11,Dimethyl(+6)@Nterm,Phospho@S:9	VINC_HUMAN	Vinculin	78.8	661.374	2	1320.73	0	33.162	R	D	+		@S:9		S:9
872	ALAVVYGPHEIR	Dimethyl(+6)@Nterm,Phospho@Y:6	EXOS4_HUMAN	Exosome complex exonuclease RRP41	63.8	480.26	3	1437.76	-0.278211	33.03	K	G			@Y:6		Y:6
873	ALCATRQEPLLIGSTK	Carbamidomethyl@C:3,Dimethyl(+6)@K:16,Dimethyl(+6)@Nterm,Phospho@T:5,Phospho@S:14	FAS_HUMAN	Fatty acid synthase	43.5	662.677	3	1985.01	-0.806042	39.286	R	S	+		@T:5,@S:14		T:5,S:14
874	ALDADIYSAIPTEK	Dimethyl(+6)@K:14,Dimethyl(+6)@Nterm,Phospho@S:8	CL029_HUMAN	Uncharacterized protein C12orf29	41.8	827.935	2	1653.86	1.14883	48.71	K	V	+		@S:8
875	ALDADIYSAIPTEK	Dimethyl(+6)@K:14,Dimethyl(+6)@Nterm,Phospho@Y:7	CL029_HUMAN	Uncharacterized protein C12orf29	99.7	827.934	2	1653.85	-0.12093	46.484	K	V	+		@Y:7		Y:7
876	ALDCSEVTVR	Carbamidomethyl@C:4,Dimethyl(+6)@Nterm,Phospho@S:5	PNCB_HUMAN	Nicotinate phosphoribosyltransferase	45.5	632.297	2	1262.58	-0.316812	29.335	R	A	+		@S:5		S:5
877	ALDDFVLGSAR	Dimethyl(+6)@Nterm,Phospho@S:9	PRAF2_HUMAN	PRA1 family protein 2	35.5	639.321	2	1276.63	-0.861646	46.799	R	L	+		@S:9		S:9
878	ALDDISESIK	Dimethyl(+6)@K:10,Dimethyl(+6)@Nterm,Phospho@S:6	ORN_HUMAN	Oligoribonuclease, mitochondrial	42.8	619.831	2	1237.65	-0.403992	36.974	R	E	+		@S:6		S:6
879	ALDDISESIK	Dimethyl(+6)@K:10,Dimethyl(+6)@Nterm,Phospho@S:6,Phospho@S:8	ORN_HUMAN	Oligoribonuclease, mitochondrial	40.6	659.814	2	1317.61	0	37.441	R	E	+		@S:6,@S:8		S:6,S:8
880	ALDDISESIK	Dimethyl(+6)@K:10,Dimethyl(+6)@Nterm,Phospho@S:8	ORN_HUMAN	Oligoribonuclease, mitochondrial	65.2	619.831	2	1237.65	-0.242395	32.951	R	E	+		@S:8		S:8
881	ALDHYLTLR	Dimethyl(+6)@Nterm,Phospho@Y:5	SCNM1_HUMAN	Sodium channel modifier 1	43.4	405.883	3	1214.63	0.246989	36.781	R	S			@Y:5		Y:5
882	ALDLDSSCK	Carbamidomethyl@C:8,Dimethyl(+6)@K:9,Dimethyl(+6)@Nterm,Phospho@S:6	STIP1_HUMAN	Stress-induced-phosphoprotein 1	46.7	578.783	2	1155.55	-1.125	27.319	K	E	+		@S:6		S:6
883	ALDLDSSCK	Carbamidomethyl@C:8,Dimethyl(+6)@K:9,Dimethyl(+6)@Nterm,Phospho@S:7	STIP1_HUMAN	Stress-induced-phosphoprotein 1	48.5	578.783	2	1155.55	-0.519233	29.317	K	E	+		@S:7
884	ALDLDSSCKEAADGYQR	Carbamidomethyl@C:8,Dimethyl(+6)@K:9,Dimethyl(+6)@Nterm,Phospho@S:6,Phospho@S:7	STIP1_HUMAN	Stress-induced-phosphoprotein 1	40.2	709.643	3	2125.91	-0.0470388	34.289	K	C	+		@S:6,@S:7		S:7,S:6
885	ALDLDSSCKEAADGYQR	Carbamidomethyl@C:8,Dimethyl(+6)@K:9,Dimethyl(+6)@Nterm,Phospho@S:7	STIP1_HUMAN	Stress-induced-phosphoprotein 1	63.3	682.987	3	2045.94	-0.0977546	30.396	K	C	+		@S:7
886	ALDMSYDHKPEDEVELAR	Dimethyl(+6)@K:9,Dimethyl(+6)@Nterm,Oxidation@M:4,Phospho@S:5	PPM1G_HUMAN	Protein phosphatase 1G	41.8	761.361	3	2281.06	-0.219196	33.677	K	I	+		@S:5		S:5
887	ALDMSYDHKPEDEVELAR	Dimethyl(+6)@K:9,Dimethyl(+6)@Nterm,Phospho@S:5	PPM1G_HUMAN	Protein phosphatase 1G	66	756.029	3	2265.06	-0.529786	38.233	K	I	+		@S:5		S:5
888	ALDMSYDHKPEDEVELAR	Dimethyl(+6)@K:9,Dimethyl(+6)@Nterm,Phospho@Y:6	PPM1G_HUMAN	Protein phosphatase 1G	49.5	756.029	3	2265.07	-0.176595	35.554	K	I			@Y:6
889	ALDQSDNDMSAVYR	Dimethyl(+6)@Nterm,Oxidation@M:9,Phospho@S:5	GLYR1_HUMAN	Putative oxidoreductase GLYR1	66.8	857.862	2	1713.71	-1.984	26.361	K	A	+		@S:5		S:5
890	ALDQSDNDMSAVYR	Dimethyl(+6)@Nterm,Oxidation@M:9,Phospho@Y:13	GLYR1_HUMAN	Putative oxidoreductase GLYR1	98.1	857.865	2	1713.72	1.57552	24.012	K	A	+		@Y:13		Y:13
891	ALDQSDNDMSAVYR	Dimethyl(+6)@Nterm,Phospho@Y:13	GLYR1_HUMAN	Putative oxidoreductase GLYR1	98.8	849.866	2	1697.72	-0.824637	30.876	K	A			@Y:13		Y:13
892	ALDSNSLENDDLSAPGREPGHFNPESR	Dimethyl(+6)@Nterm,Phospho@S:4	LRRF1_HUMAN	Leucine-rich repeat flightless-interacting protein 1	61.1	760.347	4	3037.36	-1.74494	35.394	K	E	+		@S:4
893	ALDSNSLENDDLSAPGREPGHFNPESR	Dimethyl(+6)@Nterm,Phospho@S:6	LRRF1_HUMAN	Leucine-rich repeat flightless-interacting protein 1	80.8	760.347	4	3037.36	-0.757236	37.184	K	E	+	ambiguous		@S:4orS:6	S:4
894	ALDTMNFDVIK	Dimethyl(+6)@K:11,Dimethyl(+6)@Nterm,Phospho@T:4	PABP4_HUMAN,PABP1_HUMAN	Polyadenylate-binding protein 1	79.5	707.87	2	1413.72	-0.212205	52.354	R	G	+		@T:4		T:4
895	ALDVMVSTFHK	Dimethyl(+6)@K:11,Dimethyl(+6)@Nterm,Oxidation@M:5,Phospho@S:7,Phospho@T:8	S10A4_HUMAN	Protein S100-A4	32.6	497.904	3	1490.69	-0.536664	35.093	K	Y	+		@S:7,@T:8		S:7,T:8
896	ALDVMVSTFHK	Dimethyl(+6)@K:11,Dimethyl(+6)@Nterm,Oxidation@M:5,Phospho@T:8	S10A4_HUMAN	Protein S100-A4	41.1	471.249	3	1410.72	-0.425313	32.211	K	Y	+		@T:8
897	ALDVMVSTFHK	Dimethyl(+6)@K:11,Dimethyl(+6)@Nterm,Phospho@T:8	S10A4_HUMAN	Protein S100-A4	59.3	465.918	3	1394.73	0.932079	37	K	Y	+		@T:8
898	ALDVSASDDEIAR	Dimethyl(+6)@Nterm,Phospho@S:5	ACPH_HUMAN	Acylamino-acid-releasing enzyme	90.6	738.346	2	1474.68	0.0678115	35.825	K	L	+		@S:5		S:5
899	ALDVSASDDEIAR	Dimethyl(+6)@Nterm,Phospho@S:5,Phospho@S:7	ACPH_HUMAN	Acylamino-acid-releasing enzyme	47	778.328	2	1554.64	-0.257294	36.988	K	L	+		@S:5,@S:7		S:7,S:5
900	ALDVSASDDEIAR	Dimethyl(+6)@Nterm,Phospho@S:7	ACPH_HUMAN	Acylamino-acid-releasing enzyme	95.4	738.345	2	1474.67	-1.35623	34.384	K	L	+		@S:7		S:7
901	ALDYYMLR	Dimethyl(+6)@Nterm,Phospho@Y:4,Phospho@Y:5	TLN1_HUMAN	Talin-1	35	619.761	2	1237.51	0.32323	45.048	K	N	+		@Y:4,@Y:5		Y:5,Y:4
902	ALDYYMLR	Dimethyl(+6)@Nterm,Phospho@Y:5	TLN1_HUMAN	Talin-1	29.6	579.778	2	1157.54	0.0863901	44.868	K	N		ambiguous		@Y:4orY:5
903	ALEEEEDDRPYDPEEEYDPER	Dimethyl(+6)@Nterm,Phospho@Y:11	DIDO1_HUMAN	Death-inducer obliterator 1	44.1	913.704	3	2738.09	-2.37392	34.357	K	A			@Y:11		Y:11
904	ALEEEEDDRPYDPEEEYDPER	Dimethyl(+6)@Nterm,Phospho@Y:17	DIDO1_HUMAN	Death-inducer obliterator 1	36.8	913.706	3	2738.1	-0.584348	33.605	K	A			@Y:17		Y:17
905	ALEEEEGGTEVLSK	Dimethyl(+6)@K:14,Dimethyl(+6)@Nterm,Phospho@T:9	DUS1L_HUMAN	tRNA-dihydrouridine synthase 1-like	74.5	819.91	2	1637.81	-1.2822	31.833	R	N	+		@T:9		T:9
906	ALELDPDNETYK	Dimethyl(+6)@K:12,Dimethyl(+6)@Nterm,Phospho@Y:11	SGTA_HUMAN	Small glutamine-rich tetratricopeptide repeat-containing protein alpha	73.1	778.381	2	1554.75	-0.385915	34.372	K	S			@Y:11		Y:11
907	ALELDPDNETYK	Dimethyl(+6)@K:12,Dimethyl(+6)@Nterm,Phospho@T:10	SGTA_HUMAN	Small glutamine-rich tetratricopeptide repeat-containing protein alpha	56.4	778.381	2	1554.75	-0.385915	34.107	K	S			@T:10
908	ALELDPDNETYKSNLK	Dimethyl(+6)@K:12,Dimethyl(+6)@K:16,Dimethyl(+6)@Nterm,Phospho@S:13	SGTA_HUMAN	Small glutamine-rich tetratricopeptide repeat-containing protein alpha	47.4	678.029	3	2031.07	0.0492352	36.492	K	I	+		@S:13		S:13
909	ALELDSNLYR	Dimethyl(+6)@Nterm,Phospho@Y:9	MYH9_HUMAN	Myosin-9	56.1	654.325	2	1306.64	-1.53065	37.603	K	I			@Y:9		Y:9
910	ALELDSNNEK	Dimethyl(+6)@K:10,Dimethyl(+6)@Nterm,Phospho@S:6	FKBP4_HUMAN	Peptidyl-prolyl cis-trans isomerase FKBP4	46.9	640.823	2	1279.63	-0.93777	26.169	K	G	+		@S:6		S:6
911	ALELNQRLSSQ	Dimethyl(+6)@Nterm,Phospho@S:9	TTC37_HUMAN	Tetratricopeptide repeat protein 37	46.1	686.856	2	1371.7	-0.0729024	34.963	R	-	+		@S:9		S:9
912	ALEQKPDDAQYYCQR	Carbamidomethyl@C:13,Dimethyl(+6)@K:5,Dimethyl(+6)@Nterm,Phospho@Y:11,Phospho@Y:12	SUGT1_HUMAN	Suppressor of G2 allele of SKP1 homolog	36.2	704.976	3	2111.91	0.236753	22.214	K	A	+		@Y:11,@Y:12		Y:11,Y:12
913	ALETSVAADFYHR	Dimethyl(+6)@Nterm,Phospho@S:5	PK3CG_HUMAN	Phosphatidylinositol-4,5-bisphosphate 3-kinase catalytic subunit gamma isoform	44.6	531.923	3	1592.75	0.565062	39.979	R	L	+	ambiguous		@T:4orS:5
914	ALEVAEYLTPVLK	Dimethyl(+6)@K:13,Dimethyl(+6)@Nterm,Phospho@Y:7	ATG3_HUMAN	Autophagy-related protein 3	78	797.462	2	1592.91	0.0627782	55.949	K	E			@Y:7		Y:7
915	ALEVSEDVK	Dimethyl(+6)@K:9,Dimethyl(+6)@Nterm,Phospho@S:5	MAGD2_HUMAN	Melanoma-associated antigen D2	35.9	569.308	2	1136.6	0.263945	28.17	K	V	+		@S:5		S:5
916	ALEVYDLIR	Dimethyl(+6)@Nterm,Phospho@Y:5	FA96A_HUMAN	Protein FAM96A	63.9	603.323	2	1204.63	-0.0830129	51.407	K	T			@Y:5		Y:5
917	ALEYTIYNQELNETR	Dimethyl(+6)@Nterm,Phospho@Y:4	SMC3_HUMAN	Structural maintenance of chromosomes protein 3	118.1	985.969	2	1969.92	-1.01527	42.081	R	A	+		@Y:4		Y:4
918	ALEYTIYNQELNETR	Dimethyl(+6)@Nterm,Phospho@Y:4,Phospho@Y:7	SMC3_HUMAN	Structural maintenance of chromosomes protein 3	93.5	1025.95	2	2049.89	-2.53673	41.111	R	A	+		@Y:4,@Y:7		Y:4,Y:7
919	ALEYTIYNQELNETR	Dimethyl(+6)@Nterm,Phospho@Y:7	SMC3_HUMAN	Structural maintenance of chromosomes protein 3	74.6	985.969	2	1969.92	-0.812214	42.083	R	A			@Y:7		Y:7
920	ALEYTIYNQELNETR	Dimethyl(+6)@Nterm,Phospho@T:5	SMC3_HUMAN	Structural maintenance of chromosomes protein 3	56.3	985.969	2	1969.92	-0.710688	41.843	R	A		ambiguous		@Y:4orT:5
921	ALEYTIYNQELNETR	Dimethyl(+6)@Nterm,Phospho@T:5,Phospho@Y:7	SMC3_HUMAN	Structural maintenance of chromosomes protein 3	42.3	1025.95	2	2049.89	0.146349	40.111	R	A		ambiguous	@Y:7	@Y:4orT:5	Y:4,Y:7
922	ALFDSYTNLER	Dimethyl(+6)@Nterm,Phospho@S:5	ABI2_HUMAN	Abl interactor 2	68.4	721.841	2	1441.67	-1.17919	46.394	R	V	+		@S:5		S:5
923	ALFDSYTNLER	Dimethyl(+6)@Nterm,Phospho@Y:6	ABI2_HUMAN	Abl interactor 2	66	721.843	2	1441.67	0.277456	42.711	R	V			@Y:6
924	ALFDSYTNLER	Dimethyl(+6)@Nterm,Phospho@T:7	ABI2_HUMAN	Abl interactor 2	73.5	721.841	2	1441.67	-1.80347	41.165	R	V	+		@T:7
925	ALFKPPEDSQDDESDSDAEEEQTTK	Dimethyl@K:4,Dimethyl@K:25,Dimethyl@Nterm,Phospho@S:16	THOC5_HUMAN	THO complex subunit 5 homolog	97.7	992.421	3	2974.24	-2.52165	32.158	K	R	+		@S:16		S:14
926	ALFKPPEDSQDDESDSDAEEEQTTK	Dimethyl(+6)@K:4,Dimethyl(+6)@K:25,Dimethyl(+6)@Nterm,Phospho@S:14,Phospho@S:16	THOC5_HUMAN	THO complex subunit 5 homolog	37.7	1025.11	3	3072.31	-1.07411	36.433	K	R	+		@S:14,@S:16		S:16,S:14
927	ALFKPPEDSQDDESDSDAEEEQTTK	Dimethyl(+6)@K:4,Dimethyl(+6)@K:25,Dimethyl(+6)@Nterm,Phospho@S:16	THOC5_HUMAN	THO complex subunit 5 homolog	74.3	998.454	3	2992.34	-1.87145	32.112	K	R	+		@S:16
928	ALFTDR	Dimethyl(+6)@Nterm,Phospho@T:4	WEE1_HUMAN	Wee1-like protein kinase	28.4	418.71	2	835.405	-0.239405	30.794	R	M	+		@T:4		T:4
929	ALGADDSYYTAR	Dimethyl(+6)@Nterm,Phospho@S:7	ZAP70_HUMAN	Tyrosine-protein kinase ZAP-70	56.5	708.816	2	1415.62	-0.918328	31.255	K	S	+		@S:7		S:7
930	ALGADDSYYTAR	Dimethyl(+6)@Nterm,Phospho@Y:8	ZAP70_HUMAN	Tyrosine-protein kinase ZAP-70	79.2	708.816	2	1415.62	-0.423843	28.068	K	S	+		@Y:8		Y:8
931	ALGADDSYYTAR	Dimethyl(+6)@Nterm,Phospho@Y:9	ZAP70_HUMAN	Tyrosine-protein kinase ZAP-70	71.2	708.816	2	1415.62	-0.847687	26.717	K	S			@Y:9		Y:9
932	ALGLASGELAAR	Dimethyl(+6)@Nterm,Phospho@S:6	IRGQ_HUMAN	Immunity-related GTPase family Q protein	31.4	621.837	2	1241.66	0	37.452	R	A	+		@S:6		S:6
933	ALGQNPTNAEVLK	Dimethyl(+6)@K:13,Dimethyl(+6)@Nterm,Phospho@T:7	MYL6_HUMAN,MYL6B_HUMAN	Myosin light polypeptide 6	88	751.915	2	1501.82	-1.19855	30.269	R	V	+		@T:7		T:7
934	ALGSAQYEDPRNLHSAGR	Dimethyl(+6)@Nterm,Phospho@Y:7	DIDO1_HUMAN	Death-inducer obliterator 1	37.5	514.751	4	2054.97	-0.19465	25.074	K	S			@Y:7		Y:7
935	ALGSEVQDASKVTTQIDK	Dimethyl(+6)@K:11,Dimethyl(+6)@K:18,Dimethyl(+6)@Nterm,Phospho@T:13	SLK_HUMAN	STE20-like serine/threonine-protein kinase	33.4	691.384	3	2071.13	0.531111	34.015	K	E	+		@T:13		T:13
936	ALHQLYYDPNIENK	Dimethyl(+6)@K:14,Dimethyl(+6)@Nterm,Phospho@Y:6	IPO13_HUMAN	Importin-13	36.7	622.654	3	1864.94	0.428968	35.026	K	N			@Y:6		Y:6
937	ALIAAQYSGAQVR	Dimethyl(+6)@Nterm,Phospho@S:8	EF1G_HUMAN	Elongation factor 1-gamma	80.3	731.388	2	1460.76	0.889947	34.886	K	V	+		@S:8		S:8
938	ALIDYENSNK	Dimethyl(+6)@K:10,Dimethyl(+6)@Nterm,Phospho@Y:5	SNX5_HUMAN	Sorting nexin-5	34	657.835	2	1313.65	0.456741	28.059	K	A			@Y:5		Y:5
939	ALIESYQNLTR	Dimethyl(+6)@Nterm,Phospho@S:5	ABI1_HUMAN	Abl interactor 1	48.7	711.366	2	1420.72	0.140774	42.785	R	V	+		@S:5		S:5
940	ALINSMDQNMFR	Dimethyl(+6)@Nterm,Oxidation@M:10,Phospho@S:5	KPCT_HUMAN	Protein kinase C theta type	73.4	785.354	2	1568.69	-0.127495	41.151	R	N	+		@S:5		S:5
941	ALINSMDQNMFR	Dimethyl(+6)@Nterm,Oxidation@M:6,Oxidation@M:10,Phospho@S:5	KPCT_HUMAN	Protein kinase C theta type	59.7	793.351	2	1584.69	-0.315519	35.755	R	N	+		@S:5		S:5
942	ALINSMDQNMFR	Dimethyl(+6)@Nterm,Oxidation@M:6,Phospho@S:5	KPCT_HUMAN	Protein kinase C theta type	67.4	785.354	2	1568.69	-0.127495	44.637	R	N	+		@S:5		S:5
943	ALINSMDQNMFR	Dimethyl(+6)@Nterm,Phospho@S:5	KPCT_HUMAN	Protein kinase C theta type	58.9	777.358	2	1552.7	0.966059	50.596	R	N	+		@S:5		S:5
944	ALINSPEGAVGR	Dimethyl(+6)@Nterm,Phospho@S:5	DNS2A_HUMAN	Deoxyribonuclease-2-alpha	81.5	649.34	2	1296.66	-0.462726	30.859	R	S	+		@S:5		S:5
945	ALISAFSR	Dimethyl(+6)@Nterm,Phospho@S:4	TESK2_HUMAN	Dual specificity testis-specific protein kinase 2	29.2	489.765	2	977.516	-0.2046	45.537	R	L	+		@S:4
946	ALKDPTLAAR	Dimethyl(+6)@K:3,Dimethyl(+6)@Nterm,Phospho@T:6	NTRK3_HUMAN	NT-3 growth factor receptor	31.7	401.909	3	1202.71	-0.166292	22.964	K	K	+		@T:6		T:6
947	ALLEAGALPNAPNSYGR	Dimethyl(+6)@Nterm,Phospho@Y:15	CD2A1_HUMAN	Cyclin-dependent kinase inhibitor 2A, isoforms 1/2/3	53.4	914.464	2	1826.91	-0.273686	40.249	R	R		ambiguous		@S:14orY:15	S:14
948	ALLELQLEPEELYQTFQR	Dimethyl(+6)@Nterm,Phospho@Y:13	EF2_HUMAN	Elongation factor 2	51.3	1167.59	2	2333.17	-1.37152	64.062	R	I			@Y:13		Y:13
949	ALLERTGYTLDVTTGQR	Dimethyl(+6)@Nterm,Phospho@Y:8	HNRPQ_HUMAN,HNRPR_HUMAN	Heterogeneous nuclear ribonucleoprotein Q	49	670.016	3	2007.03	0.09965	39.83	K	K	+		@Y:8		T:6
950	ALLERTGYTLDVTTGQR	Dimethyl(+6)@Nterm,Phospho@T:13,Phospho@Y:8	HNRPQ_HUMAN,HNRPR_HUMAN	Heterogeneous nuclear ribonucleoprotein Q	39.6	696.67	3	2086.99	-0.910402	42.56	K	K	+		@Y:8,@T:13		T:13
951	ALLERTGYTLDVTTGQR	Dimethyl(+6)@Nterm,Phospho@T:14,Phospho@Y:8	HNRPQ_HUMAN,HNRPR_HUMAN	Heterogeneous nuclear ribonucleoprotein Q	35.5	696.67	3	2086.99	-1.05415	42.489	K	K	+		@Y:8,@T:14		T:6,T:13
952	ALLERTGYTLDVTTGQR	Dimethyl(+6)@Nterm,Phospho@T:6	HNRPQ_HUMAN,HNRPR_HUMAN	Heterogeneous nuclear ribonucleoprotein R	46.5	670.015	3	2007.02	-0.69755	38.898	K	K	+		@T:6		T:6
953	ALLERTGYTLDVTTGQR	Dimethyl(+6)@Nterm,Phospho@T:6,Phospho@Y:8	HNRPQ_HUMAN,HNRPR_HUMAN	Heterogeneous nuclear ribonucleoprotein R	40.1	696.671	3	2086.99	-0.287495	38.473	K	K	+		@T:6,@Y:8		Y:8,T:6
954	ALLERTGYTLDVTTGQRK	Dimethyl(+6)@K:18,Dimethyl(+6)@Nterm,Phospho@T:13,Phospho@Y:8	HNRPQ_HUMAN,HNRPR_HUMAN	Heterogeneous nuclear ribonucleoprotein Q	58.1	750.723	3	2249.15	-0.533535	38.061	K	Y	+		@Y:8,@T:13		Y:8,T:13
955	ALLERTGYTLDVTTGQRK	Dimethyl(+6)@K:18,Dimethyl(+6)@Nterm,Phospho@T:14,Phospho@Y:8	HNRPQ_HUMAN,HNRPR_HUMAN	Heterogeneous nuclear ribonucleoprotein Q	46.6	750.724	3	2249.15	-0.222306	37.699	K	Y	+		@Y:8,@T:14		Y:8,T:14
956	ALLERTGYTLDVTTGQRK	Dimethyl(+6)@K:18,Dimethyl(+6)@Nterm,Phospho@T:6,Phospho@T:13,Phospho@Y:8	HNRPQ_HUMAN,HNRPR_HUMAN	Heterogeneous nuclear ribonucleoprotein Q	46.7	777.379	3	2329.12	0.257608	43.303	K	Y	+		@T:6,@Y:8,@T:13		T:13,T:9
957	ALLGYADNQCK	Carbamidomethyl@C:10,Dimethyl(+6)@K:11,Dimethyl(+6)@Nterm,Phospho@Y:5	GLOD4_HUMAN	Glyoxalase domain-containing protein 4	65	700.849	2	1399.68	-0.500113	28.432	R	L			@Y:5		Y:5
958	ALLNNSHYYHMAHGK	Dimethyl(+6)@K:15,Dimethyl(+6)@Nterm,Phospho@Y:8,Phospho@Y:9	DLDH_HUMAN	Dihydrolipoyl dehydrogenase, mitochondrial	36	496.729	4	1982.89	-1.15992	23.674	K	D	+		@Y:8,@Y:9		Y:8,Y:9
959	ALLQTHPEAQR	Dimethyl(+6)@Nterm,Phospho@T:5	FWCH2_HUMAN	FLYWCH family member 2	36.8	459.908	3	1376.7	-0.944286	22.139	K	A	+		@T:5		T:5
960	ALLYEDALYTVLHR	Dimethyl(+6)@Nterm,Phospho@Y:4,Phospho@Y:9	UN13D_HUMAN	Protein unc-13 homolog D	43	624.304	3	1869.89	0.213916	60.953	R	L			@Y:4,@Y:9		Y:4,Y:9
961	ALLYLCGGDD	Carbamidomethyl@C:6,Dimethyl(+6)@Nterm,Phospho@Y:4	AXA2L_HUMAN,ANXA2_HUMAN	Annexin A2	47.9	605.768	2	1209.52	0.248032	54.835	K	-			@Y:4		Y:4
962	ALNGAEPNYHSLPSAR	Dimethyl(+6)@Nterm,Phospho@S:11	CK059_HUMAN	RhoA activator C11orf59	49.3	604.295	3	1809.86	0.0552528	29.693	K	T	+		@S:11		S:11
963	ALNGAEPNYHSLPSAR	Dimethyl(+6)@Nterm,Phospho@S:14	CK059_HUMAN	RhoA activator C11orf59	41	604.295	3	1809.86	0.110506	29.839	K	T	+		@S:14		S:11
964	ALNGAEPNYHSLPSAR	Dimethyl(+6)@Nterm,Phospho@Y:9	CK059_HUMAN	RhoA activator C11orf59	67.3	604.295	3	1809.86	-0.221011	30.142	K	T			@Y:9		Y:9
965	ALNIVDQEGSLLGK	Dimethyl(+6)@K:14,Dimethyl(+6)@Nterm,Phospho@S:10	SFR14_HUMAN	Putative splicing factor, arginine/serine-rich 14	36	802.95	2	1603.89	-0.249394	46.698	R	G	+		@S:10		S:10
966	ALNSALAEEITLHYAR	Dimethyl(+6)@Nterm,Phospho@S:4,Phospho@Y:14	PPR3F_HUMAN	Protein phosphatase 1 regulatory subunit 3F	48.6	655.981	3	1964.92	-0.407141	51.705	R	L	+		@S:4,@Y:14		S:4,Y:14
967	ALNVEPDGTGLTCSLAPNIISQL	Carbamidomethyl@C:13,Dimethyl(+6)@Nterm,Phospho@S:14	PRDX5_HUMAN	Peroxiredoxin-5, mitochondrial	37.6	833.087	3	2496.24	-0.761145	71.245	K	-			@S:14		S:14
968	ALPLPQSSTC	Carbamidomethyl@C:10,Dimethyl(+6)@Nterm,Phospho@S:8,Phospho@T:9	IGF1R_HUMAN	Insulin-like growth factor 1 receptor	42.2	634.266	2	1266.52	-0.157913	44.449	R	-	+		@S:8,@T:9		T:9
969	ALPLPQSSTC	Carbamidomethyl@C:10,Dimethyl(+6)@Nterm,Phospho@T:9	IGF1R_HUMAN	Insulin-like growth factor 1 receptor	42.1	594.283	2	1186.55	0.168556	37.83	R	-	+		@T:9		T:9
970	ALPPGPPTGATANR	Dimethyl(+6)@Nterm,Phospho@T:8,Phospho@T:11	KC1E_HUMAN	Casein kinase I isoform epsilon	56.7	757.356	2	1512.7	0.859393	27.751	R	L	+		@T:8,@T:11		T:11,T:8
971	ALPQNDDHYVMQEHR	Dimethyl(+6)@Nterm,Phospho@Y:9	ACK1_HUMAN	Activated CDC42 kinase 1	39.4	656.294	3	1965.86	-0.203473	25.408	R	K	+		@Y:9		Y:9
972	ALPQNDDHYVMQEHRK	Dimethyl(+6)@K:16,Dimethyl(+6)@Nterm,Oxidation@M:11,Phospho@Y:9	ACK1_HUMAN	Activated CDC42 kinase 1	40.7	715.678	3	2144.01	-1.77238	20.049	R	V	+		@Y:9		Y:9
973	ALPQNDDHYVMQEHRK	Dimethyl(+6)@K:16,Dimethyl(+6)@Nterm,Phospho@Y:9	ACK1_HUMAN	Activated CDC42 kinase 1	55	710.346	3	2128.02	-1.12781	22.689	R	V	+		@Y:9		Y:9
974	ALPQTPRPR	Dimethyl(+6)@Nterm,Phospho@T:5	SRRM2_HUMAN	Serine/arginine repetitive matrix protein 2	29	383.883	3	1148.63	0.174121	19.969	K	S	+		@T:5		T:5
975	ALPSEELNR	Dimethyl(+6)@Nterm,Phospho@S:4	IF4G1_HUMAN	Eukaryotic translation initiation factor 4 gamma 1	30.9	571.787	2	1141.56	-0.350398	28.744	R	Q	+		@S:4		S:4
976	ALPSLNTGSSSPR	Dimethyl(+6)@Nterm,Phospho@S:10	TRAD1_HUMAN	TRAF-type zinc finger domain-containing protein 1	41	700.854	2	1399.69	0.50011	32.946	R	G	+	ambiguous		@S:9orS:10
977	ALPSLNTGSSSPR	Dimethyl(+6)@Nterm,Phospho@S:11	TRAD1_HUMAN	TRAF-type zinc finger domain-containing protein 1	61.8	700.853	2	1399.69	-0.214333	33.073	R	G	+		@S:11		S:11
978	ALPSLNTGSSSPR	Dimethyl(+6)@Nterm,Phospho@S:4	TRAD1_HUMAN	TRAF-type zinc finger domain-containing protein 1	43	700.854	2	1399.69	0.285777	34.567	R	G	+		@S:4		S:4
979	ALPSLNTGSSSPR	Dimethyl(+6)@Nterm,Phospho@T:7	TRAD1_HUMAN	TRAF-type zinc finger domain-containing protein 1	48.3	700.853	2	1399.69	-0.0714443	35.056	R	G	+		@T:7
980	ALPSLNTGSSSPR	Dimethyl(+6)@Nterm,Phospho@T:7,Phospho@S:11	TRAD1_HUMAN	TRAF-type zinc finger domain-containing protein 1	44.7	740.836	2	1479.66	-0.270333	38.838	R	G	+	ambiguous	@T:7	@S:10orS:11
981	ALPTNCLSEEEVAKK	Carbamidomethyl@C:6,Dimethyl(+6)@K:14,Dimethyl(+6)@K:15,Dimethyl(+6)@Nterm,Phospho@S:8	AT7L2_HUMAN	Ataxin-7-like protein 2	31.2	624.339	3	1870	-2.83423	43.476	K	R	+		@S:8		S:8
982	ALQAGQLENQAAPDDTQGSPDLGAVELR	Dimethyl(+6)@Nterm,Phospho@T:16	PKN1_HUMAN	Serine/threonine-protein kinase N1	61.2	993.481	3	2977.42	-0.537378	45.93	R	I	+		@T:16		S:19
983	ALQASALK	Dimethyl(+6)@K:8,Dimethyl(+6)@Nterm,Phospho@S:5	ALDOA_HUMAN	Fructose-bisphosphate aldolase A	28.2	475.291	2	948.568	0	25.567	R	A	+		@S:5		S:5
984	ALQATVGNSYK	Dimethyl(+6)@K:11,Dimethyl(+6)@Nterm,Phospho@S:9	LAMP1_HUMAN	Lysosome-associated membrane glycoprotein 1	60.9	650.353	2	1298.69	0	25.842	R	C	+		@S:9		S:9
985	ALQEGEGDLSISADR	Dimethyl(+6)@Nterm,Phospho@S:10	SYCC_HUMAN	Cysteinyl-tRNA synthetase, cytoplasmic	99.8	837.893	2	1673.77	-0.418217	35.096	K	L	+		@S:10		S:10
986	ALQEGEGDLSISADRLSEK	Dimethyl(+6)@K:19,Dimethyl(+6)@Nterm,Phospho@S:10	SYCC_HUMAN	Cysteinyl-tRNA synthetase, cytoplasmic	85	722.703	3	2165.09	-0.138562	38.864	K	R	+		@S:10		S:10
987	ALQEGEGDLSISADRLSEK	Dimethyl(+6)@K:19,Dimethyl(+6)@Nterm,Phospho@S:10,Phospho@S:12	SYCC_HUMAN	Cysteinyl-tRNA synthetase, cytoplasmic	77.1	749.359	3	2245.06	-0.0445423	42.148	K	R	+		@S:10,@S:12		S:12,S:10
988	ALQEGEGDLSISADRLSEK	Dimethyl(+6)@K:19,Dimethyl(+6)@Nterm,Phospho@S:10,Phospho@S:17	SYCC_HUMAN	Cysteinyl-tRNA synthetase, cytoplasmic	49.3	749.359	3	2245.06	0	39.294	K	R	+		@S:10,@S:17		S:17,S:12
989	ALQEGEGDLSISADRLSEK	Dimethyl(+6)@K:19,Dimethyl(+6)@Nterm,Phospho@S:12	SYCC_HUMAN	Cysteinyl-tRNA synthetase, cytoplasmic	82.7	722.704	3	2165.09	0.230937	39.65	K	R	+		@S:12		S:12
990	ALQEGEGDLSISADRLSEK	Dimethyl(+6)@K:19,Dimethyl(+6)@Nterm,Phospho@S:17	SYCC_HUMAN	Cysteinyl-tRNA synthetase, cytoplasmic	66.5	722.703	3	2165.09	-1.29325	37.008	K	R	+		@S:17		S:17
991	ALQSGQCAGAALDVFTEEPPRDR	Carbamidomethyl@C:7,Dimethyl(+6)@Nterm,Phospho@S:4	SERA_HUMAN	D-3-phosphoglycerate dehydrogenase	90.4	868.078	3	2601.21	0.0384436	45.863	R	A	+		@S:4		S:4
992	ALRETLPAEQDLTTK	Dimethyl(+6)@K:15,Dimethyl(+6)@Nterm,Phospho@T:13	PSA1_HUMAN	Proteasome subunit alpha type-1	50.4	612.005	3	1832.99	0	32.677	R	N	+		@T:13		T:13
993	ALRETLPAEQDLTTK	Dimethyl(+6)@K:15,Dimethyl(+6)@Nterm,Phospho@T:13,Phospho@T:14	PSA1_HUMAN	Proteasome subunit alpha type-1	38.3	638.66	3	1912.96	-0.261375	35.162	R	N	+		@T:13,@T:14		T:14,T:13
994	ALRSAVSSLAR	Dimethyl(+6)@Nterm,Phospho@S:4,Phospho@S:8	TESK1_HUMAN	Dual specificity testis-specific protein kinase 1	59.8	662.833	2	1323.65	-0.755486	32.078	R	V	+		@S:4,@S:8		S:4,S:8
995	ALRSAVSSLAR	Dimethyl(+6)@Nterm,Phospho@S:7	TESK1_HUMAN	Dual specificity testis-specific protein kinase 1	45.5	415.569	3	1243.69	0	28.341	R	V	+		@S:7		S:7
996	ALRSDSYVELSQYR	Dimethyl(+6)@Nterm,Phospho@S:6	NCBP2_HUMAN	Nuclear cap-binding protein subunit 2	68.4	600.962	3	1799.87	-0.611157	36.357	K	D	+		@S:6		S:6
997	ALRSDSYVELSQYR	Dimethyl(+6)@Nterm,Phospho@S:6,Phospho@Y:7	NCBP2_HUMAN	Nuclear cap-binding protein subunit 2	50	627.618	3	1879.83	-0.638355	35.155	K	D	+		@S:6,@Y:7		Y:7,S:6
998	ALRSDSYVELSQYR	Dimethyl(+6)@Nterm,Phospho@Y:7	NCBP2_HUMAN	Nuclear cap-binding protein subunit 2	56	600.962	3	1799.87	-0.611157	34.302	K	D	+		@Y:7		Y:7
999	ALRTDYNASVSVPDSSGPER	Dimethyl(+6)@Nterm,Phospho@S:11	HNRPK_HUMAN	Heterogeneous nuclear ribonucleoprotein K	65.1	745.688	3	2234.04	0	33.268	K	I	+		@S:11		S:11
1000	ALRTDYNASVSVPDSSGPER	Dimethyl(+6)@Nterm,Phospho@S:11,Phospho@Y:6	HNRPK_HUMAN	Heterogeneous nuclear ribonucleoprotein K	56.8	772.344	3	2314.01	0.043215	31.528	K	I	+		@Y:6,@S:11		S:11
1001	ALRTDYNASVSVPDSSGPER	Dimethyl(+6)@Nterm,Phospho@S:9	HNRPK_HUMAN	Heterogeneous nuclear ribonucleoprotein K	67.5	745.688	3	2234.04	-0.0895238	33.758	K	I	+		@S:9		S:9
1002	ALRTDYNASVSVPDSSGPER	Dimethyl(+6)@Nterm,Phospho@S:9,Phospho@Y:6	HNRPK_HUMAN	Heterogeneous nuclear ribonucleoprotein K	58.4	772.344	3	2314.01	0.0864301	36.101	K	I	+		@Y:6,@S:9		S:9
1003	ALRTDYNASVSVPDSSGPER	Dimethyl(+6)@Nterm,Phospho@Y:6	HNRPK_HUMAN	Heterogeneous nuclear ribonucleoprotein K	91	745.688	3	2234.04	-0.268571	28.816	K	I	+		@Y:6
1004	ALRTDYNASVSVPDSSGPER	Dimethyl(+6)@Nterm,Phospho@T:4	HNRPK_HUMAN	Heterogeneous nuclear ribonucleoprotein K	69.9	745.688	3	2234.04	0.358095	30.198	K	I			@T:4
1005	ALRTDYNASVSVPDSSGPER	Dimethyl(+6)@Nterm,Phospho@T:4,Phospho@S:9	HNRPK_HUMAN	Heterogeneous nuclear ribonucleoprotein K	41.6	772.343	3	2314.01	-0.950732	33.446	K	I	+		@T:4,@S:9		S:9,Y:6
1006	ALRYPMAVGLNK	Dimethyl(+6)@K:12,Dimethyl(+6)@Nterm,Oxidation@M:6,Phospho@Y:4	RL36_HUMAN	60S ribosomal protein L36	36.9	499.615	3	1495.82	-0.802233	27.582	M	G	+		@Y:4		Y:4
1007	ALRYPMAVGLNK	Dimethyl(+6)@K:12,Dimethyl(+6)@Nterm,Phospho@Y:4	RL36_HUMAN	60S ribosomal protein L36	43	494.285	3	1479.83	2.22998	34.316	M	G			@Y:4		Y:4
1008	ALSFDNR	Dimethyl(+6)@Nterm,Phospho@S:3	KPCE_HUMAN	Protein kinase C epsilon type	31.9	468.724	2	935.433	0.320707	28.934	K	G	+		@S:3		S:3
1009	ALSFDNRGEEHR	Dimethyl(+6)@Nterm,Phospho@S:3	KPCE_HUMAN	Protein kinase C epsilon type	30.4	515.574	3	1543.7	0.129559	22.942	K	A	+		@S:3		S:3
1010	ALSIGFETCR	Carbamidomethyl@C:9,Dimethyl(+6)@Nterm,Phospho@S:3	CD44_HUMAN	CD44 antigen	72.3	634.302	2	1266.59	-0.631618	42.569	K	Y	+		@S:3		S:3
1011	ALSIGFETCR	Carbamidomethyl@C:9,Dimethyl(+6)@Nterm,Phospho@S:3,Phospho@T:8	CD44_HUMAN	CD44 antigen	36.9	674.285	2	1346.56	0.519845	47.266	K	Y	+		@S:3,@T:8		T:8,S:3
1012	ALSIGFETCR	Carbamidomethyl@C:9,Dimethyl(+6)@Nterm,Phospho@T:8	CD44_HUMAN	CD44 antigen	70.9	634.301	2	1266.59	-1.50009	40.956	K	Y	+		@T:8		T:8
1013	ALSIVADD	Dimethyl(+6)@Nterm,Phospho@S:3	BIN3_HUMAN	Bridging integrator 3	34.1	459.226	2	916.437	0.109118	39.772	R	-			@S:3		S:3
1014	ALSLEMIQLK	Dimethyl(+6)@K:10,Dimethyl(+6)@Nterm,Phospho@S:3	KGP2_HUMAN	cGMP-dependent protein kinase 2	39.7	647.379	2	1292.74	-0.618839	54.194	K	E	+		@S:3		S:3
1015	ALSLIR	Dimethyl(+6)@Nterm,Phospho@S:3	BTBD1_HUMAN	BTB/POZ domain-containing protein 1	37.8	393.739	2	785.463	0.509254	38.682	K	F	+		@S:3		S:3
1016	ALSNLESIPGGYNALRR	Dimethyl(+6)@Nterm,Phospho@S:3,Phospho@S:7	UBQL4_HUMAN,UBQL1_HUMAN	Ubiquilin-1	46.1	675.664	3	2023.97	0.0494078	49.589	R	M	+		@S:3,@S:7		S:7,S:3
1017	ALSPAELR	Dimethyl(+6)@Nterm,Phospho@S:3	SCRIB_HUMAN	Protein scribble homolog	36.9	485.763	2	969.511	0.103145	30.262	R	A	+		@S:3		S:3
1018	ALSPPPSVDSNYPTR	Dimethyl(+6)@Nterm,Phospho@S:3	PLK4_HUMAN	Serine/threonine-protein kinase PLK4	65.8	572.28	3	1713.82	-0.525143	34.569	K	E			@S:3		S:3
1019	ALSPPPSVDSNYPTR	Dimethyl(+6)@Nterm,Phospho@S:3,Phospho@S:10	PLK4_HUMAN	Serine/threonine-protein kinase PLK4	69.4	897.899	2	1793.78	-1.28221	37.451	K	E	+		@S:3,@S:10		S:3,S:10
1020	ALSPPPSVDSNYPTR	Dimethyl(+6)@Nterm,Phospho@S:3,Phospho@S:7	PLK4_HUMAN	Serine/threonine-protein kinase PLK4	39.5	897.899	2	1793.78	-0.668977	36.445	K	E	+		@S:3,@S:7		S:7,S:3
1021	ALSPPPSVDSNYPTR	Dimethyl(+6)@Nterm,Phospho@S:3,Phospho@Y:12	PLK4_HUMAN	Serine/threonine-protein kinase PLK4	32.4	897.898	2	1793.78	-1.56095	38.507	K	E	+	ambiguous	@S:3	@S:10orY:12	S:3
1022	ALSPPPSVDSNYPTR	Dimethyl(+6)@Nterm,Phospho@S:7,Phospho@S:10	PLK4_HUMAN	Serine/threonine-protein kinase PLK4	47.7	598.935	3	1793.78	-0.501733	38.279	K	E	+		@S:7,@S:10		S:3,S:10
1023	ALSQAAVEEEEEEEEEEEPAQGK	Dimethyl(+6)@K:23,Dimethyl(+6)@Nterm,Phospho@S:3	RRP12_HUMAN	RRP12-like protein	54.4	903.404	3	2707.19	-0.591019	39.405	R	G			@S:3		S:3
1024	ALSQGVESVK	Dimethyl(+6)@K:10,Dimethyl(+6)@Nterm,Phospho@S:3	TIM44_HUMAN	Mitochondrial import inner membrane translocase subunit TIM44	57.8	583.328	2	1164.64	-0.858633	26.44	R	K	+		@S:3		S:3
1025	ALSQGVESVKK	Dimethyl(+6)@K:10,Dimethyl(+6)@K:11,Dimethyl(+6)@Nterm,Phospho@S:3	TIM44_HUMAN	Mitochondrial import inner membrane translocase subunit TIM44	60.5	443.274	3	1326.8	-0.376846	21.899	R	E	+		@S:3		S:3
1026	ALSQLAEVEEK	Dimethyl(+6)@K:11,Dimethyl(+6)@Nterm,Phospho@S:3	SNX2_HUMAN,SNX1_HUMAN	Sorting nexin-2	87.6	682.871	2	1363.73	0	40.778	R	I	+		@S:3		S:3
1027	ALSRQEMQEVQSSR	Dimethyl(+6)@Nterm,Oxidation@M:7,Phospho@S:3	ROA2_HUMAN	Heterogeneous nuclear ribonucleoproteins A2/B1	57.6	593.615	3	1777.82	-0.39374	20.06	K	S	+		@S:3		S:3
1028	ALSRQEMQEVQSSR	Dimethyl(+6)@Nterm,Phospho@S:12	ROA2_HUMAN	Heterogeneous nuclear ribonucleoproteins A2/B1	45.5	588.283	3	1761.83	-1.07843	24.435	K	S	+		@S:12		S:12
1029	ALSRQEMQEVQSSR	Dimethyl(+6)@Nterm,Phospho@S:3	ROA2_HUMAN	Heterogeneous nuclear ribonucleoproteins A2/B1	76.3	588.283	3	1761.83	-1.5325	24.439	K	S	+		@S:3		S:3
1030	ALSRQEMQEVQSSR	Dimethyl(+6)@Nterm,Phospho@S:3,Phospho@S:12	ROA2_HUMAN	Heterogeneous nuclear ribonucleoproteins A2/B1	48.7	921.905	2	1841.8	-0.271474	25.898	K	S	+		@S:3,@S:12		S:3
1031	ALSRQLSSGVSEIR	Dimethyl(+6)@Nterm,Phospho@S:3	HSPB1_HUMAN	Heat shock protein beta-1	32.7	539.624	3	1615.85	-0.618869	34.215	R	H	+		@S:3		S:3
1032	ALSRQLSSGVSEIR	Dimethyl(+6)@Nterm,Phospho@S:3,Phospho@S:7	HSPB1_HUMAN	Heat shock protein beta-1	56.6	848.915	2	1695.82	-1.00247	34.516	R	H	+		@S:3,@S:7		S:7,S:3
1033	ALSRQLSSGVSEIR	Dimethyl(+6)@Nterm,Phospho@S:3,Phospho@S:8	HSPB1_HUMAN	Heat shock protein beta-1	32.1	848.915	2	1695.82	-0.648655	35.618	R	H	+		@S:3,@S:8		S:7,S:3
1034	ALSRYNLVR	Dimethyl(+6)@Nterm,Phospho@S:3	NLE1_HUMAN	Notchless protein homolog 1	29.3	402.559	3	1204.65	0.332045	29.956	R	G	+		@S:3		S:3
1035	ALSSDSILSPAPDAR	Dimethyl(+6)@Nterm,Phospho@S:3	CS021_HUMAN	Uncharacterized protein C19orf21	99.4	807.401	2	1612.79	-2.8522	40.221	R	A	+		@S:3		S:3
1036	ALSSDSILSPAPDAR	Dimethyl(+6)@Nterm,Phospho@S:3,Phospho@S:9	CS021_HUMAN	Uncharacterized protein C19orf21	61.7	847.386	2	1692.76	-0.295376	44.664	R	A	+		@S:3,@S:9		S:9,S:3
1037	ALSSDSILSPAPDAR	Dimethyl(+6)@Nterm,Phospho@S:4	CS021_HUMAN	Uncharacterized protein C19orf21	77.6	807.404	2	1612.79	0.806055	38.832	R	A	+	ambiguous		@S:3orS:4
1038	ALSSSVIR	Dimethyl(+6)@Nterm,Phospho@S:3	NGDN_HUMAN	Neuroguidin	30.2	473.763	2	945.511	0.317289	28.26	R	E	+		@S:3
1039	ALSTDSIERLPVYNK	Dimethyl(+6)@K:15,Dimethyl(+6)@Nterm,Phospho@S:6,Phospho@Y:13	PDK1_HUMAN	[Pyruvate dehydrogenase [lipoamide]] kinase isozyme 1, mitochondrial	39	645.328	3	1932.96	-0.724277	40.49	K	A	+		@S:6,@Y:13		Y:13
1040	ALSTDSIERLPVYNK	Dimethyl(+6)@K:15,Dimethyl(+6)@Nterm,Phospho@Y:13	PDK1_HUMAN	[Pyruvate dehydrogenase [lipoamide]] kinase isozyme 1, mitochondrial	32.3	618.673	3	1853	0.431733	38.348	K	A			@Y:13		Y:13
1041	ALSTMDLQK	Dimethyl(+6)@K:9,Dimethyl(+6)@Nterm,Oxidation@M:5,Phospho@S:3	CHM1A_HUMAN	Charged multivesicular body protein 1a	75.4	585.809	2	1169.6	-0.427495	24.564	K	V	+		@S:3		S:3
1042	ALSTMDLQK	Dimethyl(+6)@K:9,Dimethyl(+6)@Nterm,Oxidation@M:5,Phospho@T:4	CHM1A_HUMAN	Charged multivesicular body protein 1a	54.6	585.809	2	1169.6	0.170998	24.867	K	V	+	ambiguous		@S:3orT:4	S:3
1043	ALSTMDLQK	Dimethyl(+6)@K:9,Dimethyl(+6)@Nterm,Phospho@S:3	CHM1A_HUMAN	Charged multivesicular body protein 1a	64	577.812	2	1153.61	-0.260054	35.676	K	V	+		@S:3		S:3
1044	ALSTTASTAAFDK	Dimethyl(+6)@K:13,Dimethyl(+6)@Nterm,Phospho@S:3	SELB_HUMAN	Selenocysteine-specific elongation factor	90.7	716.374	2	1430.73	0.139788	33.528	R	Q	+		@S:3		S:3
1045	ALSTWK	Dimethyl(+6)@K:6,Dimethyl(+6)@Nterm,Phospho@S:3	PNPH_HUMAN	Purine nucleoside phosphorylase	39.3	427.246	2	852.478	0	30.146	R	Q	+		@S:3		S:3
1046	ALSTWK	Dimethyl(+6)@K:6,Dimethyl(+6)@Nterm,Phospho@T:4	PNPH_HUMAN	Purine nucleoside phosphorylase	27.2	427.247	2	852.479	0.351915	29.345	R	Q	+		@T:4
1047	ALSTWKQMGEQR	Dimethyl(+6)@K:6,Dimethyl(+6)@Nterm,Phospho@S:3,Phospho@T:4	PNPH_HUMAN	Purine nucleoside phosphorylase	32.4	554.93	3	1661.77	-0.120354	41.183	R	E	+		@S:3,@T:4		S:3,T:4
1048	ALSVGNIDDALQCYSEAIK	Carbamidomethyl@C:13,Dimethyl(+6)@K:19,Dimethyl(+6)@Nterm,Phospho@S:15	STIP1_HUMAN	Stress-induced-phosphoprotein 1	44.6	739.038	3	2214.09	0.270991	53.493	K	L			@S:15		Y:14
1049	ALSVGNIDDALQCYSEAIK	Carbamidomethyl@C:13,Dimethyl(+6)@K:19,Dimethyl(+6)@Nterm,Phospho@S:15,Phospho@Y:14	STIP1_HUMAN	Stress-induced-phosphoprotein 1	47.4	765.693	3	2294.06	0.305136	53.823	K	L	+		@Y:14,@S:15		S:15,Y:14
1050	ALSVGNIDDALQCYSEAIK	Carbamidomethyl@C:13,Dimethyl(+6)@K:19,Dimethyl(+6)@Nterm,Phospho@S:3	STIP1_HUMAN	Stress-induced-phosphoprotein 1	91.5	1108.05	2	2214.09	-0.180661	65.298	K	L	+		@S:3		S:3
1051	ALSVGNIDDALQCYSEAIK	Carbamidomethyl@C:13,Dimethyl(+6)@K:19,Dimethyl(+6)@Nterm,Phospho@S:3,Phospho@S:15	STIP1_HUMAN	Stress-induced-phosphoprotein 1	66.5	765.693	3	2294.06	-0.392318	69.346	K	L	+		@S:3,@S:15		S:15,S:3
1052	ALSVGNIDDALQCYSEAIK	Carbamidomethyl@C:13,Dimethyl(+6)@K:19,Dimethyl(+6)@Nterm,Phospho@Y:14	STIP1_HUMAN	Stress-induced-phosphoprotein 1	86.5	739.038	3	2214.09	0.722644	54.749	K	L			@Y:14		Y:14
1053	ALSVYGLPIR	Dimethyl(+6)@Nterm,Phospho@S:3	NO66_HUMAN	Lysine-specific demethylase NO66	60.8	601.841	2	1201.67	-0.499306	50.674	R	W	+		@S:3		S:3
1054	ALTDSFR	Dimethyl(+6)@Nterm,Phospho@T:3	SORCN_HUMAN	Sorcin	47.9	462.226	2	922.437	0.216817	29.82	R	R	+		@T:3		T:3
1055	ALTHIDHSLSR	Dimethyl(+6)@Nterm,Phospho@S:8	SYMC_HUMAN	Methionyl-tRNA synthetase, cytoplasmic	44.6	455.236	3	1362.69	-1.02738	21.738	R	Q	+		@S:8		S:8
1056	ALTHLEMR	Dimethyl(+6)@Nterm,Phospho@T:3	MTA2_HUMAN	Metastasis-associated protein MTA2	29.2	542.775	2	1083.54	-0.738324	26.473	K	R	+		@T:3		T:3
1057	ALTMFR	Dimethyl(+6)@Nterm,Phospho@T:3	PLIN3_HUMAN	Perilipin-3	33.6	426.717	2	851.419	0.234902	37.531	R	D	+		@T:3		T:3
1058	ALTSELANAR	Dimethyl(+6)@Nterm,Phospho@S:4	MOES_HUMAN	Moesin	69	580.3	2	1158.59	-0.517873	37.885	K	D	+		@S:4		S:4
1059	ALTSELANAR	Dimethyl(+6)@Nterm,Phospho@T:3	MOES_HUMAN	Moesin	70.5	580.301	2	1158.59	1.20837	30.97	K	D	+		@T:3		T:3
1060	ALTSELANAR	Dimethyl(+6)@Nterm,Phospho@T:3,Phospho@S:4	MOES_HUMAN	Moesin	54.8	620.283	2	1238.55	-1.37257	42.965	K	D	+		@T:3,@S:4		T:3,S:4
1061	ALTSELANARDESK	Dimethyl(+6)@K:14,Dimethyl(+6)@Nterm,Phospho@S:13	MOES_HUMAN	Moesin	62.9	826.929	2	1651.84	-1.02915	26.316	K	K	+		@S:13		S:13
1062	ALTSELANARDESK	Dimethyl(+6)@K:14,Dimethyl(+6)@Nterm,Phospho@S:4	MOES_HUMAN	Moesin	67.7	826.928	2	1651.84	-2.05831	34.878	K	K	+		@S:4		S:4
1063	ALTSELANARDESK	Dimethyl(+6)@K:14,Dimethyl(+6)@Nterm,Phospho@T:3	MOES_HUMAN	Moesin	53.9	826.928	2	1651.84	-1.93723	29.085	K	K	+		@T:3		T:3
1064	ALTSELANARDESK	Dimethyl(+6)@K:14,Dimethyl(+6)@Nterm,Phospho@T:3,Phospho@S:4	MOES_HUMAN	Moesin	50.3	578.278	3	1731.81	-0.461944	40.23	K	K	+		@T:3,@S:4		T:3,S:4
1065	ALTSELANARDESKK	Dimethyl(+6)@K:14,Dimethyl(+6)@K:15,Dimethyl(+6)@Nterm,Phospho@T:3	MOES_HUMAN	Moesin	39.6	605.675	3	1814	-0.551267	27.505	K	T	+		@T:3		T:3
1066	ALTSFER	Dimethyl(+6)@Nterm,Phospho@T:3	ECHA_HUMAN	Trifunctional enzyme subunit alpha, mitochondrial	44.2	469.234	2	936.453	-0.106786	29.57	K	D	+		@T:3		T:3
1067	ALTTMGFR	Dimethyl(+6)@Nterm,Phospho@T:3,Phospho@T:4	SORCN_HUMAN	Sorcin	44	545.734	2	1089.45	-0.642524	45.762	K	L	+		@T:3,@T:4		T:3,T:4
1068	ALTVPELTQQVFDAK	Dimethyl(+6)@K:15,Dimethyl(+6)@Nterm,Phospho@T:3,Phospho@T:8	TBB5_HUMAN	Tubulin beta chain	35.6	944.48	2	1886.94	-1.00692	58.461	R	N	+		@T:3,@T:8		T:8,T:3
1069	ALVADSHPESERISMR	Dimethyl(+6)@Nterm,Oxidation@M:15,Phospho@S:14	SPTB2_HUMAN	Spectrin beta chain, brain 1	35.6	643.31	3	1926.91	0.15569	23.025	R	Q	+		@S:14
1070	ALVADSHPESERISMR	Dimethyl(+6)@Nterm,Phospho@S:10,Phospho@S:14	SPTB2_HUMAN	Spectrin beta chain, brain 1	31.9	664.634	3	1990.88	-0.401833	30.17	R	Q	+		@S:10,@S:14		S:10,S:14
1071	ALVDGPCTQVR	Carbamidomethyl@C:7,Dimethyl(+6)@Nterm,Phospho@T:8	RL14_HUMAN	60S ribosomal protein L14	66.6	665.325	2	1328.64	-1.35477	27.133	R	R	+		@T:8		T:8
1072	ALVDGPCTQVRR	Carbamidomethyl@C:7,Dimethyl(+6)@Nterm,Phospho@T:8	RL14_HUMAN	60S ribosomal protein L14	37.5	495.92	3	1484.74	-0.740872	24.888	R	Q	+		@T:8		T:8
1073	ALVDHENVISCPHLGASTK	Carbamidomethyl@C:11,Dimethyl(+6)@K:19,Dimethyl(+6)@Nterm,Phospho@S:10	SERA_HUMAN	D-3-phosphoglycerate dehydrogenase	39.2	732.711	3	2195.11	0.683337	32.642	R	E	+		@S:10		S:10
1074	ALVDHENVISCPHLGASTK	Carbamidomethyl@C:11,Dimethyl(+6)@K:19,Dimethyl(+6)@Nterm,Phospho@S:17	SERA_HUMAN	D-3-phosphoglycerate dehydrogenase	71.4	732.709	3	2195.1	-1.91335	33.245	R	E	+		@S:17		S:17
1075	ALVHERDEAAYGELR	Dimethyl(+6)@Nterm,Phospho@Y:11	PSME2_HUMAN	Proteasome activator complex subunit 2	58.9	614.97	3	1841.89	-0.977259	24.455	R	A	+		@Y:11		Y:11
1076	ALVHQLSNESR	Dimethyl(+6)@Nterm,Phospho@S:7	OSBL3_HUMAN	Oxysterol-binding protein-related protein 3	35.4	456.568	3	1366.68	-0.14634	22.924	R	L	+		@S:7		S:7
1077	ALVLDCHYPEDEVGQEDEAESDIFSIR	Carbamidomethyl@C:6,Dimethyl(+6)@Nterm,Phospho@S:21	C1QBP_HUMAN	Complement component 1 Q subcomponent-binding protein, mitochondrial	95.6	1084.15	3	3249.42	-2.36965	56.479	K	E	+		@S:21		S:21
1078	ALVLDCHYPEDEVGQEDEAESDIFSIR	Carbamidomethyl@C:6,Dimethyl(+6)@Nterm,Phospho@S:21,Phospho@S:25	C1QBP_HUMAN	Complement component 1 Q subcomponent-binding protein, mitochondrial	98.3	1110.8	3	3329.39	-1.11131	58.913	K	E	+		@S:21,@S:25		S:25,S:21
1079	ALVLDCHYPEDEVGQEDEAESDIFSIR	Carbamidomethyl@C:6,Dimethyl(+6)@Nterm,Phospho@S:25	C1QBP_HUMAN	Complement component 1 Q subcomponent-binding protein, mitochondrial	81.1	1084.15	3	3249.42	-0.892466	58.647	K	E	+		@S:25		S:25
1080	ALVLDCHYPEDEVGQEDEAESDIFSIR	Carbamidomethyl@C:6,Dimethyl(+6)@Nterm,Phospho@Y:8	C1QBP_HUMAN	Complement component 1 Q subcomponent-binding protein, mitochondrial	96.9	1084.15	3	3249.42	-1.26176	54.869	K	E			@Y:8		Y:8
1081	ALVNCQYSSATFSTGER	Carbamidomethyl@C:5,Dimethyl(+6)@Nterm,Phospho@S:9	EXOS4_HUMAN	Exosome complex exonuclease RRP41	73.3	1002.95	2	2003.89	-0.49903	36.436	R	K	+		@S:9		S:8
1082	ALVQNDTLLQVK	Dimethyl(+6)@K:12,Dimethyl(+6)@Nterm,Phospho@T:7	H1X_HUMAN	Histone H1x	44.1	745.436	2	1488.86	-1.27615	43.147	K	G	+		@T:7		T:7
1083	ALVVPEPEPDSDSNQER	Dimethyl(+6)@Nterm,Phospho@S:13	BRE1A_HUMAN	E3 ubiquitin-protein ligase BRE1A	73.6	998.459	2	1994.9	-0.802044	36.339	K	K	+		@S:13		S:13
1084	ALWCSEDK	Carbamidomethyl@C:4,Dimethyl(+6)@K:8,Dimethyl(+6)@Nterm,Phospho@S:5	STRAP_HUMAN	Serine-threonine kinase receptor-associated protein	44.8	578.772	2	1155.53	-0.951944	31.658	K	Q	+		@S:5		S:5
1085	ALWQSVQEQSAR	Dimethyl(+6)@Nterm,Phospho@S:10	HPDL_HUMAN	4-hydroxyphenylpyruvate dioxygenase-like protein	55.8	758.872	2	1515.73	0.13195	36.188	R	S	+		@S:10		S:10
1086	ALWQSVQEQSAR	Dimethyl(+6)@Nterm,Phospho@S:5	HPDL_HUMAN	4-hydroxyphenylpyruvate dioxygenase-like protein	72.3	758.871	2	1515.73	-1.0556	36.833	R	S	+		@S:5		S:5
1087	ALYAMEIK	Dimethyl(+6)@K:8,Dimethyl(+6)@Nterm,Phospho@Y:3	PALMD_HUMAN	Palmdelphin	49.3	543.8	2	1085.59	-0.829045	38.998	K	V			@Y:3		Y:3
1088	ALYDNVAESPDELSFR	Dimethyl(+6)@Nterm,Phospho@S:9	BCAR1_HUMAN	Breast cancer anti-estrogen resistance protein 1	57.6	970.447	2	1938.88	-1.18625	47.045	K	K	+		@S:9		S:9
1089	ALYDNVAESPDELSFR	Dimethyl(+6)@Nterm,Phospho@Y:3	BCAR1_HUMAN	Breast cancer anti-estrogen resistance protein 1	49.4	970.448	2	1938.88	-0.154728	46.004	K	K			@Y:3		Y:3
1090	ALYDYAGQEADELSFR	Dimethyl(+6)@Nterm,Phospho@Y:3,Phospho@Y:5	PACN3_HUMAN	Protein kinase C and casein kinase substrate in neurons protein 3	98.4	1021.42	2	2040.83	-1.07799	52.929	R	A			@Y:3,@Y:5		Y:5,Y:3
1091	ALYDYAGQEADELSFR	Dimethyl(+6)@Nterm,Phospho@Y:5	PACN3_HUMAN	Protein kinase C and casein kinase substrate in neurons protein 3	84	981.44	2	1960.87	-0.560977	49.243	R	A	+		@Y:5		Y:5
1092	ALYDYEGQEHDELSFK	Dimethyl(+6)@K:16,Dimethyl(+6)@Nterm,Phospho@Y:3,Phospho@Y:5	PACN2_HUMAN	Protein kinase C and casein kinase substrate in neurons protein 2	65.7	724.647	3	2170.92	0.552761	40.804	R	A	+		@Y:3,@Y:5		Y:5,Y:3
1093	ALYEALK	Dimethyl(+6)@K:7,Dimethyl(+6)@Nterm,Phospho@Y:3	GEMI_HUMAN	Geminin	29.2	478.28	2	954.545	-1.46667	28.075	K	E			@Y:3		Y:3
1094	ALYEHLTAK	Dimethyl(+6)@K:9,Dimethyl(+6)@Nterm,Phospho@Y:3	LPPRC_HUMAN	Leucine-rich PPR motif-containing protein, mitochondrial	46.4	597.334	2	1192.65	0.838466	23.498	K	N	+		@Y:3		Y:3
1095	ALYEQSLHIK	Dimethyl(+6)@K:10,Dimethyl(+6)@Nterm,Phospho@S:6	CSN2_HUMAN	COP9 signalosome complex subunit 2	37.2	450.588	3	1348.74	0	33.382	K	S	+		@S:6
1096	ALYSLALR	Dimethyl(+6)@Nterm,Phospho@S:4,Phospho@Y:3	TNK1_HUMAN	Non-receptor tyrosine-protein kinase TNK1	40	550.772	2	1099.53	-0.363792	51.686	R	C	+		@Y:3,@S:4		Y:3,S:4
1097	ALYSLALR	Dimethyl(+6)@Nterm,Phospho@Y:3	TNK1_HUMAN	Non-receptor tyrosine-protein kinase TNK1	52.9	510.789	2	1019.56	-0.294244	40.716	R	C			@Y:3		Y:3
1098	ALYSTAMESIQGGAAR	Dimethyl(+6)@Nterm,Oxidation@M:7,Phospho@S:9	PI51C_HUMAN	Phosphatidylinositol-4-phosphate 5-kinase type-1 gamma	55.9	878.411	2	1754.81	-2.84932	28.768	K	G	+		@S:9		S:9
1099	ALYSTAMESIQGGAAR	Dimethyl(+6)@Nterm,Phospho@S:9	PI51C_HUMAN	Phosphatidylinositol-4-phosphate 5-kinase type-1 gamma	77.7	870.415	2	1738.82	-1.0927	36.534	K	G	+		@S:9		S:9
1100	AMDITGASDPYVK	Dimethyl(+6)@K:13,Dimethyl(+6)@Nterm,Phospho@Y:11	SYT9_HUMAN	Synaptotagmin-9	32	505.918	3	1514.73	-2.31064	44.808	K	V			@Y:11		Y:11
1101	AMEVDERPTEQYSDIGGLDK	Dimethyl(+6)@K:20,Dimethyl(+6)@Nterm,Oxidation@M:2,Phospho@S:13	PRS6A_HUMAN	26S protease regulatory subunit 6A	53.5	806.379	3	2416.12	0.496665	33.098	K	Q		ambiguous		@Y:12orS:13
1102	AMEVDERPTEQYSDIGGLDK	Dimethyl(+6)@K:20,Dimethyl(+6)@Nterm,Oxidation@M:2,Phospho@Y:12	PRS6A_HUMAN	26S protease regulatory subunit 6A	61.4	806.379	3	2416.11	0.206944	31.164	K	Q	+		@Y:12		Y:12
1103	AMEVDERPTEQYSDIGGLDK	Dimethyl(+6)@K:20,Dimethyl(+6)@Nterm,Oxidation@M:2,Phospho@T:9,Phospho@S:13	PRS6A_HUMAN	26S protease regulatory subunit 6A	37.1	833.034	3	2496.08	-0.200314	37.947	K	Q	+		@T:9,@S:13		T:9
1104	AMEVDERPTEQYSDIGGLDK	Dimethyl(+6)@K:20,Dimethyl(+6)@Nterm,Phospho@S:13	PRS6A_HUMAN	26S protease regulatory subunit 6A	40.5	801.045	3	2400.11	-2.54155	39.071	K	Q	+	ambiguous		@Y:12orS:13
1105	AMEVDERPTEQYSDIGGLDK	Dimethyl(+6)@K:20,Dimethyl(+6)@Nterm,Phospho@Y:12	PRS6A_HUMAN	26S protease regulatory subunit 6A	56.2	801.047	3	2400.12	-0.458311	36.671	K	Q			@Y:12
1106	AMEVDERPTEQYSDIGGLDK	Dimethyl(+6)@K:20,Dimethyl(+6)@Nterm,Phospho@T:9	PRS6A_HUMAN	26S protease regulatory subunit 6A	42.9	801.047	3	2400.12	0.54164	35.815	K	Q	+		@T:9		Y:12
1107	AMHQAQTMEGCSSPMVVK	Carbamidomethyl@C:11,Dimethyl(+6)@K:18,Dimethyl(+6)@Nterm,Oxidation@M:2,Oxidation@M:15,Phospho@S:13	CELF1_HUMAN	CUGBP Elav-like family member 1	47.1	724.659	3	2170.96	0.184251	21.412	K	F	+		@S:13		S:13
1108	AMHQAQTMEGCSSPMVVK	Carbamidomethyl@C:11,Dimethyl(+6)@K:18,Dimethyl(+6)@Nterm,Oxidation@M:2,Oxidation@M:8,Oxidation@M:15,Phospho@S:13	CELF1_HUMAN	CUGBP Elav-like family member 1	64.7	729.991	3	2186.95	-0.32008	18.221	K	F	+		@S:13		S:13
1109	AMHQAQTMEGCSSPMVVK	Carbamidomethyl@C:11,Dimethyl(+6)@K:18,Dimethyl(+6)@Nterm,Oxidation@M:2,Oxidation@M:8,Phospho@S:12	CELF1_HUMAN	CUGBP Elav-like family member 1	32.2	724.659	3	2170.96	-0.138188	19.984	K	F	+		@S:12
1110	AMHQAQTMEGCSSPMVVK	Carbamidomethyl@C:11,Dimethyl(+6)@K:18,Dimethyl(+6)@Nterm,Oxidation@M:2,Oxidation@M:8,Phospho@S:13	CELF1_HUMAN	CUGBP Elav-like family member 1	57.1	724.659	3	2170.96	0.414564	20.877	K	F	+		@S:13
1111	AMHQAQTMEGCSSPMVVK	Carbamidomethyl@C:11,Dimethyl(+6)@K:18,Dimethyl(+6)@Nterm,Oxidation@M:8,Oxidation@M:15,Phospho@S:13	CELF1_HUMAN	CUGBP Elav-like family member 1	54	724.658	3	2170.95	-1.01338	19.96	K	F	+		@S:13		S:13
1112	AMKPPGGESSNLFGSPEEATPSSRPNR	Dimethyl(+6)@K:3,Dimethyl(+6)@Nterm,Oxidation@M:2,Phospho@S:15,Phospho@T:20	HN1L_HUMAN	Hematological and neurological expressed 1-like protein	46.8	761.852	4	3043.38	-0.0985747	30.023	R	M	+		@S:15,@T:20		S:15,T:20
1113	AMLDQLMGTSR	Dimethyl(+6)@Nterm,Phospho@T:9	LC7L2_HUMAN	Putative RNA-binding protein Luc7-like 2	37.3	668.813	2	1335.61	-1.64719	44.739	R	D	+		@T:9		T:9
1114	AMLDQLMGTSRDGDTTR	Dimethyl(+6)@Nterm,Phospho@T:16	LC7L2_HUMAN	Putative RNA-binding protein Luc7-like 2	42.4	661.302	3	1980.88	-1.21158	40.554	R	Q	+	ambiguous		@T:15orT:16
1115	AMLSEQNRASPLPSGLLTPPQSGKK	Dimethyl(+6)@K:24,Dimethyl(+6)@K:25,Dimethyl(+6)@Nterm,Oxidation@M:2,Phospho@S:10,Phospho@T:18,Phospho@S:22	CCNE1_HUMAN	G1/S-specific cyclin-E1	38.3	742.124	4	2964.47	-0.0337329	40.198	K	Q	+		@S:10,@T:18,@S:22		T:18,S:22,S:10
1116	AMMSQSGHEYDPINYMK	Dimethyl(+6)@K:17,Dimethyl(+6)@Nterm,Phospho@Y:10,Phospho@Y:15	RBBP6_HUMAN	Retinoblastoma-binding protein 6	40.6	743.975	3	2228.9	-0.0897303	39.453	K	K	+		@Y:10,@Y:15		Y:15,Y:10
1117	AMSEVTSLHEDDWR	Dimethyl(+6)@Nterm,Phospho@S:3	LSR_HUMAN	Lipolysis-stimulated lipoprotein receptor	28	597.261	3	1788.76	0.614951	42.072	R	S	+		@S:3		S:3
1118	AMSTTSISSPQPGK	Dimethyl(+6)@K:14,Dimethyl(+6)@Nterm,Oxidation@M:2,Phospho@S:3	DBNL_HUMAN	Drebrin-like protein	56.5	778.388	2	1554.76	-1.60796	21.38	R	L	+		@S:3		S:3
1119	AMSTTSISSPQPGK	Dimethyl(+6)@K:14,Dimethyl(+6)@Nterm,Oxidation@M:2,Phospho@T:4	DBNL_HUMAN	Drebrin-like protein	32.7	778.388	2	1554.76	-1.54365	21.194	R	L	+		@T:4
1120	AMTGVEQWPYR	Dimethyl(+6)@Nterm,Oxidation@M:2,Phospho@Y:10	TCPG_HUMAN	T-complex protein 1 subunit gamma	50.2	734.331	2	1466.65	-0.409096	31.582	K	A	+		@Y:10		Y:10
1121	AMTGVEQWPYR	Dimethyl(+6)@Nterm,Oxidation@M:2,Phospho@T:3	TCPG_HUMAN	T-complex protein 1 subunit gamma	44.5	734.331	2	1466.65	-0.681827	36.03	K	A	+		@T:3		T:3
1122	AMTGVEQWPYR	Dimethyl(+6)@Nterm,Phospho@Y:10	TCPG_HUMAN	T-complex protein 1 subunit gamma	56.3	726.333	2	1450.65	-0.275738	37.403	K	A	+		@Y:10		Y:10
1123	AMTGVEQWPYR	Dimethyl(+6)@Nterm,Phospho@T:3	TCPG_HUMAN	T-complex protein 1 subunit gamma	65.2	726.333	2	1450.65	-0.551476	42.523	K	A	+		@T:3		T:3
1124	AMVEFATLDR	Dimethyl(+6)@Nterm,Phospho@T:7	NSE2_HUMAN	E3 SUMO-protein ligase NSE2	52.5	633.804	2	1265.59	-0.948172	43.377	K	Q	+		@T:7		T:7
1125	ANENASFLQK	Dimethyl(+6)@K:10,Dimethyl(+6)@Nterm,Phospho@S:6	CLIP1_HUMAN	CAP-Gly domain-containing linker protein 1	32.4	635.329	2	1268.64	-0.630595	28.396	K	S	+		@S:6		S:6
1126	ANENRFYYNSVIGK	Dimethyl(+6)@K:14,Dimethyl(+6)@Nterm,Phospho@Y:7,Phospho@Y:8	TFPI1_HUMAN	Tissue factor pathway inhibitor	41.2	634.966	3	1901.88	0.157739	33.653	R	C	+		@Y:7,@Y:8		Y:8,Y:7
1127	ANGTTVHVGIHPSK	Dimethyl(+6)@K:14,Dimethyl(+6)@Nterm,Phospho@T:4	RL26L_HUMAN,RL26_HUMAN	60S ribosomal protein L26	53.7	522.62	3	1564.84	-1.34199	20.004	K	V	+		@T:4		T:4
1128	ANGTTVHVGIHPSK	Dimethyl(+6)@K:14,Dimethyl(+6)@Nterm,Phospho@T:4,Phospho@T:5	RL26L_HUMAN,RL26_HUMAN	60S ribosomal protein L26	61.4	549.276	3	1644.81	-0.607975	23.33	K	V	+		@T:4,@T:5		T:5,T:4
1129	ANGTTVHVGIHPSK	Dimethyl(+6)@K:14,Dimethyl(+6)@Nterm,Phospho@T:5	RL26L_HUMAN,RL26_HUMAN	60S ribosomal protein L26	49.4	522.62	3	1564.84	-0.958565	21.259	K	V	+		@T:5
1130	ANLQIDQINTDLNLER	Dimethyl(+6)@Nterm,Phospho@T:10	MYH9_HUMAN	Myosin-9	93.1	992.501	2	1982.99	-0.353003	49.783	K	S	+		@T:10		T:10
1131	ANLQYYA	Dimethyl(+6)@Nterm,Phospho@Y:6	PRS6A_HUMAN	26S protease regulatory subunit 6A	31.8	478.72	2	955.425	-0.941989	32.003	K	-			@Y:6		Y:6
1132	ANLSLLR	Dimethyl(+6)@Nterm,Phospho@S:4	SFPQ_HUMAN	Splicing factor, proline- and glutamine-rich	66.8	450.76	2	899.505	-0.111172	38.222	K	R	+		@S:4		S:4
1133	ANLVLLSGANEGK	Dimethyl(+6)@K:13,Dimethyl(+6)@Nterm,Phospho@S:7	NRDC_HUMAN	Nardilysin	74.4	717.405	2	1432.8	-0.0697936	40.388	K	C	+		@S:7		S:7
1134	ANNPEQNRLSECEEQAK	Carbamidomethyl@C:12,Dimethyl(+6)@K:17,Dimethyl(+6)@Nterm,Phospho@S:10	SND1_HUMAN	Staphylococcal nuclease domain-containing protein 1	51.5	722.337	3	2163.99	-0.46211	23.093	R	A	+		@S:10		S:10
1135	ANPFGGASHAK	Dimethyl(+6)@K:11,Dimethyl(+6)@Nterm,Phospho@S:8	RS23_HUMAN	40S ribosomal protein S23	62.2	402.21	3	1203.61	0	21.139	K	G	+		@S:8		S:8
1136	ANQLAEEIESSAQYK	Dimethyl(+6)@K:15,Dimethyl(+6)@Nterm,Phospho@S:11,Phospho@Y:14	ATX2_HUMAN	Ataxin-2	40	954.937	2	1907.86	0.10483	39.881	R	A	+		@S:11,@Y:14		S:11
1137	ANQLAEEIESSAQYK	Dimethyl(+6)@K:15,Dimethyl(+6)@Nterm,Phospho@Y:14	ATX2_HUMAN	Ataxin-2	99.8	914.953	2	1827.89	-0.437663	42.89	R	A			@Y:14		Y:14
1138	ANSGGVDLDSSGEFASIEK	Dimethyl(+6)@K:19,Dimethyl(+6)@Nterm,Phospho@S:3	RREB1_HUMAN	Ras-responsive element-binding protein 1	84.6	1015.98	2	2029.95	-1.97049	44.372	R	M	+		@S:3		S:3
1139	ANSNLVLQADR	Dimethyl(+6)@Nterm,Phospho@S:3	U520_HUMAN	U5 small nuclear ribonucleoprotein 200 kDa helicase	76	657.835	2	1313.65	-0.456741	29.03	K	S	+		@S:3		S:3
1140	ANSNLVLQADRSLIDR	Dimethyl(+6)@Nterm,Phospho@S:12	U520_HUMAN	U5 small nuclear ribonucleoprotein 200 kDa helicase	43.6	633.668	3	1897.98	-0.316125	38.986	K	T	+		@S:12		S:12
1141	ANSNLVLQADRSLIDR	Dimethyl(+6)@Nterm,Phospho@S:3,Phospho@S:12	U520_HUMAN	U5 small nuclear ribonucleoprotein 200 kDa helicase	34.3	660.324	3	1977.95	0.0505574	43.507	K	T	+		@S:3,@S:12		S:12,S:3
1142	ANSNPFEVK	Dimethyl(+6)@K:9,Dimethyl(+6)@Nterm,Phospho@S:3	NOP14_HUMAN	Nucleolar protein 14	43	577.299	2	1152.58	-0.694092	31.839	K	V	+		@S:3		S:3
1143	ANSTEYGLASGVFTR	Dimethyl(+6)@Nterm,Phospho@T:4	AL1L2_HUMAN	Probable 10-formyltetrahydrofolate dehydrogenase ALDH1L2	55.3	843.899	2	1685.78	-2.4321	45.433	R	D	+	ambiguous		@S:3orT:4
1144	ANTFVAELK	Dimethyl(+6)@K:9,Dimethyl(+6)@Nterm,Phospho@T:3	MDHM_HUMAN	Malate dehydrogenase, mitochondrial	62.1	570.82	2	1139.63	-0.526489	37.652	R	G	+		@T:3		T:3
1145	ANVSSPHREFPPATAR	Dimethyl(+6)@Nterm,Phospho@S:4	PSMF1_HUMAN	Proteasome inhibitor PI31 subunit	48.6	617.642	3	1849.91	0.324341	21.892	K	E	+		@S:4
1146	ANVSSPHREFPPATAR	Dimethyl(+6)@Nterm,Phospho@S:4,Phospho@T:14	PSMF1_HUMAN	Proteasome inhibitor PI31 subunit	54.8	644.298	3	1929.87	0.466352	26.532	K	E	+		@S:4,@T:14		T:14
1147	ANVSSPHREFPPATAR	Dimethyl(+6)@Nterm,Phospho@S:5	PSMF1_HUMAN	Proteasome inhibitor PI31 subunit	56.5	617.641	3	1849.9	-1.72982	20.577	K	E	+		@S:5
1148	ANVSSPHREFPPATAR	Dimethyl(+6)@Nterm,Phospho@S:5,Phospho@T:14	PSMF1_HUMAN	Proteasome inhibitor PI31 subunit	41.1	644.298	3	1929.87	0	23.146	K	E	+		@S:5,@T:14		T:14
1149	ANVTVFLQDPDEEMAK	Dimethyl(+6)@K:16,Dimethyl(+6)@Nterm,Oxidation@M:14,Phospho@T:4	CCNE1_HUMAN	G1/S-specific cyclin-E1	36.2	985.976	2	1969.94	-0.609157	47.155	K	I	+		@T:4		T:4
1150	ANYDVLESQK	Dimethyl(+6)@K:10,Dimethyl(+6)@Nterm,Phospho@S:8	PSMD9_HUMAN	26S proteasome non-ATPase regulatory subunit 9	56.4	657.834	2	1313.65	-0.0761236	31.959	K	G	+		@S:8		S:8
1151	ANYDVLESQK	Dimethyl(+6)@K:10,Dimethyl(+6)@Nterm,Phospho@Y:3	PSMD9_HUMAN	26S proteasome non-ATPase regulatory subunit 9	77.7	657.834	2	1313.65	-0.456741	29.183	K	G			@Y:3		Y:3
1152	ANYWWLR	Dimethyl(+6)@Nterm,Phospho@Y:3	PUR9_HUMAN	Bifunctional purine biosynthesis protein PURH	47.5	561.77	2	1121.53	-0.624149	47.773	K	H			@Y:3		Y:3
1153	APAFRDYVAVAR	Dimethyl(+6)@Nterm,Phospho@Y:7	PRKDC_HUMAN	DNA-dependent protein kinase catalytic subunit	55.5	725.377	2	1448.74	-0.138051	31.262	K	G	+		@Y:7		Y:7
1154	APAQARPTVFR	Dimethyl(+6)@Nterm,Phospho@T:8	AAKB1_HUMAN	5'-AMP-activated protein kinase subunit beta-1	32.6	443.241	3	1326.7	-0.452249	22.982	K	W	+		@T:8		T:8
1155	APASEKGDGTLAQPSTSSQGPK	Dimethyl(+6)@K:6,Dimethyl(+6)@K:22,Dimethyl(+6)@Nterm,Phospho@S:4	MYLK2_HUMAN	Myosin light chain kinase 2, skeletal/cardiac muscle	70.8	766.069	3	2295.19	0.348556	20.948	K	G	+		@S:4		S:4
1156	APASVLPAATPR	Dimethyl(+6)@Nterm,Phospho@S:4,Phospho@T:10	KAP2_HUMAN	cAMP-dependent protein kinase type II-alpha regulatory subunit	49.7	672.83	2	1343.65	-0.148849	32.828	R	Q	+		@S:4,@T:10		S:4,T:10
1157	APDPAYIYDEFLQQR	Dimethyl(+6)@Nterm,Phospho@Y:6,Phospho@Y:8	GSE1_HUMAN	Genetic suppressor element 1	60.2	673.962	3	2018.86	0.445795	57.687	R	R			@Y:6,@Y:8		Y:8,Y:6
1158	APDPAYIYDEFLQQR	Dimethyl(+6)@Nterm,Phospho@Y:8	GSE1_HUMAN	Genetic suppressor element 1	56.6	647.307	3	1938.9	0.618908	55.055	R	R			@Y:8		Y:8
1159	APDSTLRSPSSPIHEEDEEK	Dimethyl(+6)@K:20,Dimethyl(+6)@Nterm,Phospho@S:8,Phospho@S:11	MGRN1_HUMAN	Probable E3 ubiquitin-protein ligase MGRN1	40.6	818.035	3	2451.08	-1.42794	26.09	K	L	+		@S:8,@S:11		S:8
1160	APEGEETEFYVSPEDLEAQLQSDER	Dimethyl(+6)@Nterm,Phospho@Y:10	DNJC5_HUMAN	DnaJ homolog subfamily C member 5	53.4	994.771	3	2981.29	-0.0335425	59.354	K	E			@Y:10		Y:10
1161	APETDDSFSDVDCHSNQEDTGCK	Carbamidomethyl@C:13,Carbamidomethyl@C:22,Dimethyl(+6)@K:23,Dimethyl(+6)@Nterm,Phospho@S:9	PMS2L_HUMAN,PMS2_HUMAN	Mismatch repair endonuclease PMS2	80.6	921.365	3	2761.07	-2.82499	28.072	K	F	+		@S:9
1162	APEVLLSSHR	Dimethyl(+6)@Nterm,Phospho@S:7	MK15_HUMAN	Mitogen-activated protein kinase 15	33.9	408.219	3	1221.63	0.982291	24.144	R	Y	+		@S:7		S:7
1163	APEYSTPEIYQIMLDCWHR	Carbamidomethyl@C:16,Dimethyl(+6)@Nterm,Phospho@S:5,Phospho@Y:4,Phospho@Y:10	VGFR1_HUMAN	Vascular endothelial growth factor receptor 1	35	895.027	3	2682.06	1.37954	65.011	R	D	+		@Y:4,@S:5,@Y:10		Y:4,Y:10,S:5
1164	APFHTPPEEPNECDFK	Carbamidomethyl@C:13,Dimethyl(+6)@K:16,Dimethyl(+6)@Nterm,Phospho@T:5	DBF4A_HUMAN	Protein DBF4 homolog A	34.8	688.315	3	2061.92	2.32792	33.434	K	N	+		@T:5		T:5
1165	APFLGSGGTIAPSSFSSR	Dimethyl(+6)@Nterm,Phospho@S:6,Phospho@S:14	NEK1_HUMAN	Serine/threonine-protein kinase Nek1	81.2	966.938	2	1931.86	-1.39762	50.814	K	G	+		@S:6,@S:14		S:6,S:14
1166	APFLGSGGTIAPSSFSSR	Dimethyl(+6)@Nterm,Phospho@S:6,Phospho@T:9,Phospho@S:17	NEK1_HUMAN	Serine/threonine-protein kinase Nek1	75.8	1006.92	2	2011.83	-0.149118	57.777	K	G	+		@S:6,@T:9,@S:17		S:6,T:9
1167	APGSAGHYELPWVEK	Dimethyl(+6)@K:15,Dimethyl(+6)@Nterm,Phospho@S:4	RFC2_HUMAN	Replication factor C subunit 2	35.5	596.971	3	1787.89	-1.2305	41.789	K	Y			@S:4		S:4
1168	APGSAGHYELPWVEK	Dimethyl(+6)@K:15,Dimethyl(+6)@Nterm,Phospho@Y:8	RFC2_HUMAN	Replication factor C subunit 2	55.2	596.971	3	1787.89	0.167795	40.601	K	Y			@Y:8		Y:8
1169	APGTPHSHTKPYVR	Dimethyl(+6)@K:10,Dimethyl(+6)@Nterm,Phospho@S:7	RL18_HUMAN	60S ribosomal protein L18	36.1	565.972	3	1694.89	0.82601	16.068	K	S	+		@S:7		Y:12
1170	APGTPHSHTKPYVR	Dimethyl(+6)@K:10,Dimethyl(+6)@Nterm,Phospho@Y:12	RL18_HUMAN	60S ribosomal protein L18	38.2	565.972	3	1694.89	0.590007	15.216	K	S	+		@Y:12		Y:12
1171	APGTPHSHTKPYVR	Dimethyl(+6)@K:10,Dimethyl(+6)@Nterm,Phospho@T:9	RL18_HUMAN	60S ribosomal protein L18	43.9	565.972	3	1694.89	0.295004	16.02	K	S	+		@T:9		Y:12
1172	APHLAYLR	Dimethyl(+6)@Nterm,Phospho@Y:6	THIC_HUMAN	Acetyl-CoA acetyltransferase, cytosolic	36.6	352.193	3	1053.56	0.0949164	25.171	K	T			@Y:6		Y:6
1173	APIIAVTRNPQTAR	Dimethyl(+6)@Nterm,Phospho@T:7,Phospho@T:12	KPYM_HUMAN	Pyruvate kinase isozymes M1/M2	54.4	851.438	2	1700.86	1.99899	29.637	R	Q	+		@T:7,@T:12		T:12,T:7
1174	APKPDGPGGGPGGSHMGGNYGDDR	Dimethyl(+6)@K:3,Dimethyl(+6)@Nterm,Oxidation@M:16,Phospho@S:14	FUS_HUMAN	RNA-binding protein FUS	56	806.357	3	2416.05	-1.44865	18.528	K	R	+		@S:14		S:14
1175	APKPDGPGGGPGGSHMGGNYGDDR	Dimethyl(+6)@K:3,Dimethyl(+6)@Nterm,Oxidation@M:16,Phospho@Y:20	FUS_HUMAN	RNA-binding protein FUS	65.7	605.021	4	2416.05	-0.289729	18.403	K	R			@Y:20		Y:20
1176	APKPDGPGGGPGGSHMGGNYGDDR	Dimethyl(+6)@K:3,Dimethyl(+6)@Nterm,Phospho@S:14	FUS_HUMAN	RNA-binding protein FUS	69.5	801.025	3	2400.05	-2.08329	21.116	K	R	+		@S:14		S:14
1177	APKPDGPGGGPGGSHMGGNYGDDR	Dimethyl(+6)@K:3,Dimethyl(+6)@Nterm,Phospho@Y:20	FUS_HUMAN	RNA-binding protein FUS	91.3	801.025	3	2400.05	-2.66661	18.886	K	R	+		@Y:20		Y:20
1178	APKPDGPGGGPGGSHMGGNYGDDRR	Dimethyl(+6)@K:3,Dimethyl(+6)@Nterm,Phospho@Y:20	FUS_HUMAN	RNA-binding protein FUS	59.1	640.046	4	2556.16	-1.60397	17.936	K	G	+		@Y:20
1179	APLATGEDDDDEVPDLVENFDEASK	Dimethyl(+6)@K:25,Dimethyl(+6)@Nterm,Phospho@S:24	BTF3_HUMAN	Transcription factor BTF3	38.1	947.096	3	2838.26	0.176164	56.742	K	N	+		@S:24		S:24
1180	APLATGEDDDDEVPDLVENFDEASK	Dimethyl(+6)@K:25,Dimethyl(+6)@Nterm,Phospho@T:5	BTF3_HUMAN	Transcription factor BTF3	60.7	947.095	3	2838.26	-0.105698	62.137	K	N			@T:5		T:5
1181	APLATGEDDDDEVPDLVENFDEASKNEAN	Dimethyl(+6)@K:25,Dimethyl(+6)@Nterm,Phospho@S:24	BTF3_HUMAN	Transcription factor BTF3	35.7	817.614	4	3266.43	-0.949049	55.873	K	-			@S:24		S:24
1182	APLKPYPVSPSDK	Dimethyl(+6)@K:4,Dimethyl(+6)@K:13,Dimethyl(+6)@Nterm,Phospho@S:9	SYIC_HUMAN	Isoleucyl-tRNA synthetase, cytoplasmic	45.5	527.644	3	1579.91	-0.696242	25.757	K	V	+		@S:9		S:9
1183	APLNIPGTPVLEDFPQNDDEK	Dimethyl(+6)@K:21,Dimethyl(+6)@Nterm,Phospho@T:8	CND2_HUMAN	Condensin complex subunit 2	49.8	819.746	3	2456.22	0.447843	53.449	K	E	+		@T:8		T:8
1184	APLYDLAAHEDK	Dimethyl(+6)@K:12,Dimethyl(+6)@Nterm,Phospho@Y:4	WDR12_HUMAN	Ribosome biogenesis protein WDR12	59.7	497.59	3	1489.75	-0.73838	31.639	K	V			@Y:4		Y:4
1185	APNTPDILEIEFK	Dimethyl(+6)@K:13,Dimethyl(+6)@Nterm,Phospho@T:4	ASSY_HUMAN	Argininosuccinate synthase	41.3	817.94	2	1633.86	0.550841	54.52	K	K	+		@T:4		T:4
1186	APNTPDILEIEFKK	Dimethyl(+6)@K:13,Dimethyl(+6)@K:14,Dimethyl(+6)@Nterm,Phospho@T:4	ASSY_HUMAN	Argininosuccinate synthase	41.9	599.681	3	1796.02	-0.111357	45.859	K	G	+		@T:4		T:4
1187	APPPPISPTQLSDVSSPR	Dimethyl(+6)@Nterm,Phospho@S:7,Phospho@S:16	RAI14_HUMAN	Ankycorbin	32.6	680.661	3	2038.96	0.784714	43.441	K	S	+		@S:7,@S:16		S:16
1188	APPPSLTDCIGTVDSR	Carbamidomethyl@C:9,Dimethyl(+6)@Nterm,Phospho@S:5	CHMP5_HUMAN	Charged multivesicular body protein 5	69.3	900.426	2	1798.84	-0.333549	39.373	K	A	+		@S:5		S:5
1189	APPPSLTDCIGTVDSR	Carbamidomethyl@C:9,Dimethyl(+6)@Nterm,Phospho@S:5,Phospho@T:12	CHMP5_HUMAN	Charged multivesicular body protein 5	36.4	940.408	2	1878.8	-1.43709	41.522	K	A	+	ambiguous	@T:12	@S:5orT:7	T:12
1190	APPPSLTDCIGTVDSR	Carbamidomethyl@C:9,Dimethyl(+6)@Nterm,Phospho@T:12	CHMP5_HUMAN	Charged multivesicular body protein 5	57.1	900.426	2	1798.84	-1.11183	37.547	K	A	+		@T:12		T:12
1191	APPPSLTDCIGTVDSR	Carbamidomethyl@C:9,Dimethyl(+6)@Nterm,Phospho@T:7	CHMP5_HUMAN	Charged multivesicular body protein 5	45.3	900.425	2	1798.84	-1.66775	40.996	K	A	+		@T:7		T:7
1192	APPPSLTDCIGTVDSR	Carbamidomethyl@C:9,Dimethyl(+6)@Nterm,Phospho@T:7,Phospho@T:12	CHMP5_HUMAN	Charged multivesicular body protein 5	40	940.408	2	1878.8	-2.18224	41.61	K	A	+	ambiguous	@T:12	@S:5orT:7	T:12
1193	APQAPLHSVVQQLHGK	Dimethyl(+6)@K:16,Dimethyl(+6)@Nterm,Phospho@S:8	KS6A1_HUMAN	Ribosomal protein S6 kinase alpha-1	30.3	465.265	4	1857.03	0.107699	33.862	R	N	+		@S:8		S:8
1194	APQETYADIGGLDNQIQEIK	Dimethyl(+6)@K:20,Dimethyl(+6)@Nterm,Phospho@Y:6	PRS4_HUMAN	26S protease regulatory subunit 4	95.1	1176.09	2	2350.17	-1.0212	47.177	K	E	+		@Y:6		Y:6
1195	APQETYADIGGLDNQIQEIK	Dimethyl(+6)@K:20,Dimethyl(+6)@Nterm,Phospho@T:5	PRS4_HUMAN	26S protease regulatory subunit 4	81.1	784.399	3	2350.17	0.80845	49.239	K	E		ambiguous		@T:5orY:6
1196	APRGDVTAEEAAGASPAK	Dimethyl(+6)@K:18,Dimethyl(+6)@Nterm,Phospho@S:15	MRP_HUMAN	MARCKS-related protein	47	615.984	3	1844.93	-0.758837	20.441	K	A	+		@S:15		S:15
1197	APRGSSSQGPSQTSTPTDVTAIHL	Dimethyl(+6)@Nterm,Phospho@S:14,Phospho@T:15,Phospho@T:17	CCND3_HUMAN	G1/S-specific cyclin-D3	34.9	890.387	3	2668.14	-0.299834	47.218	K	-	+		@S:14,@T:15,@T:17		T:20
1198	APRGSSSQGPSQTSTPTDVTAIHL	Dimethyl(+6)@Nterm,Phospho@S:5,Phospho@T:20	CCND3_HUMAN	G1/S-specific cyclin-D3	37.4	863.73	3	2588.17	-1.62277	41.507	K	-	+		@S:5,@T:20
1199	APRGSSSQGPSQTSTPTDVTAIHL	Dimethyl(+6)@Nterm,Phospho@T:13,Phospho@S:14,Phospho@T:15	CCND3_HUMAN	G1/S-specific cyclin-D3	39.9	890.387	3	2668.14	0.149917	50.389	K	-	+	ambiguous	@S:14,@T:15	@S:11orT:13	T:15
1200	APRVSQGSKDPAEGDGAQPEETPR	Dimethyl(+6)@K:9,Dimethyl(+6)@Nterm,Phospho@S:5	GANAB_HUMAN	Neutral alpha-glucosidase AB	74.3	876.428	3	2626.26	-1.82769	20.48	R	D	+		@S:5		S:5
1201	APRVSQGSKDPAEGDGAQPEETPR	Dimethyl(+6)@K:9,Dimethyl(+6)@Nterm,Phospho@S:8	GANAB_HUMAN	Neutral alpha-glucosidase AB	67.3	876.427	3	2626.26	-2.17039	20.466	R	D	+		@S:8
1202	APSDSSLGTPSDGRPELR	Dimethyl(+6)@Nterm,Phospho@S:11	CIP4_HUMAN	Cdc42-interacting protein 4	41.3	652.647	3	1954.92	-1.02306	26.735	R	G	+		@S:11		T:9
1203	APSDSSLGTPSDGRPELR	Dimethyl(+6)@Nterm,Phospho@S:3	CIP4_HUMAN	Cdc42-interacting protein 4	58.9	652.647	3	1954.92	-1.17652	27.281	R	G	+		@S:3		S:3
1204	APSDSSLGTPSDGRPELR	Dimethyl(+6)@Nterm,Phospho@S:3,Phospho@S:5	CIP4_HUMAN	Cdc42-interacting protein 4	45.5	679.303	3	2034.89	-0.0982855	29.697	R	G	+		@S:3,@S:5		S:3
1205	APSDSSLGTPSDGRPELR	Dimethyl(+6)@Nterm,Phospho@S:5	CIP4_HUMAN	Cdc42-interacting protein 4	51.4	652.647	3	1954.92	-0.204612	26.8	R	G	+		@S:5		T:9
1206	APSDSSLGTPSDGRPELR	Dimethyl(+6)@Nterm,Phospho@S:5,Phospho@S:6	CIP4_HUMAN	Cdc42-interacting protein 4	30.3	679.303	3	2034.89	-0.786285	29.581	R	G	+		@S:5,@S:6		S:11
1207	APSDSSLGTPSDGRPELR	Dimethyl(+6)@Nterm,Phospho@S:6	CIP4_HUMAN	Cdc42-interacting protein 4	44.1	652.646	3	1954.92	-2.5065	26.167	R	G	+		@S:6		S:5
1208	APSDSSLGTPSDGRPELR	Dimethyl(+6)@Nterm,Phospho@T:9	CIP4_HUMAN	Cdc42-interacting protein 4	45.8	652.648	3	1954.92	0.664988	26.896	R	G	+		@T:9
1209	APSEEDSLSSVPISPYKDEPWK	Dimethyl(+6)@K:17,Dimethyl(+6)@K:22,Dimethyl(+6)@Nterm,Phospho@S:7,Phospho@S:14	RT18B_HUMAN	28S ribosomal protein S18b, mitochondrial	44.4	908.438	3	2722.29	0.551006	50.679	K	Y	+		@S:7,@S:14		S:14
1210	APSERRSPER	Dimethyl(+6)@Nterm,Phospho@S:3	RNC_HUMAN	Ribonuclease 3	28.6	433.553	3	1297.64	1.77245	29.132	K	L	+		@S:3		S:3
1211	APSPAPSSVPLGSEKPSNVSQDR	Dimethyl(+6)@K:15,Dimethyl(+6)@Nterm,Phospho@S:3	ANR17_HUMAN	Ankyrin repeat domain-containing protein 17	45.3	819.087	3	2454.24	-1.79282	28.841	R	K	+		@S:3		S:3
1212	APSPPVEHPR	Dimethyl(+6)@Nterm,Phospho@S:3	CJ047_HUMAN	Uncharacterized protein C10orf47	35.6	400.871	3	1199.59	0.833617	19.457	R	L	+		@S:3		S:3
1213	APSRQDVYGPQPQVR	Dimethyl(+6)@Nterm,Phospho@S:3	CTND1_HUMAN	Catenin delta-1	57	604.639	3	1810.89	-0.0552213	23.665	R	V	+		@S:3		S:3
1214	APSRQDVYGPQPQVR	Dimethyl(+6)@Nterm,Phospho@Y:8	CTND1_HUMAN	Catenin delta-1	50.4	604.639	3	1810.89	-0.220885	22.727	R	V			@Y:8		Y:8
1215	APSVANVGSHCDLSLK	Carbamidomethyl@C:11,Dimethyl(+6)@K:16,Dimethyl(+6)@Nterm,Phospho@S:9	FLNA_HUMAN	Filamin-A	45	601.643	3	1801.91	0.16649	31.668	R	I	+		@S:9		S:9
1216	APSVATVGSICDLNLK	Carbamidomethyl@C:11,Dimethyl(+6)@K:16,Dimethyl(+6)@Nterm,Phospho@S:3,Phospho@S:9	FLNB_HUMAN	Filamin-B	37.5	936.966	2	1871.92	1.33553	48.603	R	I	+		@S:3,@S:9		S:9,S:3
1217	APTIETVVLYTGETPSEQDQGK	Dimethyl(+6)@K:22,Dimethyl(+6)@Nterm,Phospho@T:6	RM32_HUMAN	39S ribosomal protein L32, mitochondrial	33	837.756	3	2510.25	-0.358531	50.783	K	R		ambiguous		@T:3orT:6
1218	APVAGTCYQAEWDDYVPK	Carbamidomethyl@C:7,Dimethyl(+6)@K:18,Dimethyl(+6)@Nterm,Phospho@Y:15	PEBP1_HUMAN	Phosphatidylethanolamine-binding protein 1	98.4	1109.51	2	2217.01	-2.75146	45.902	R	L			@Y:15		Y:15
1219	APVAGTCYQAEWDDYVPK	Carbamidomethyl@C:7,Dimethyl(+6)@K:18,Dimethyl(+6)@Nterm,Phospho@Y:8	PEBP1_HUMAN	Phosphatidylethanolamine-binding protein 1	72.1	1109.51	2	2217.01	-0.586375	45.451	R	L			@Y:8
1220	APVAGTCYQAEWDDYVPK	Carbamidomethyl@C:7,Dimethyl(+6)@K:18,Dimethyl(+6)@Nterm,Phospho@Y:8,Phospho@Y:15	PEBP1_HUMAN	Phosphatidylethanolamine-binding protein 1	69.9	1149.5	2	2296.98	-0.217677	47.789	R	L	+		@Y:8,@Y:15		Y:8,Y:15
1221	APVAGTCYQAEWDDYVPK	Carbamidomethyl@C:7,Dimethyl(+6)@K:18,Dimethyl(+6)@Nterm,Phospho@T:6	PEBP1_HUMAN	Phosphatidylethanolamine-binding protein 1	97.4	1109.51	2	2217.02	1.21785	49.957	R	L	+		@T:6		T:6
1222	APVAGTCYQAEWDDYVPK	Carbamidomethyl@C:7,Dimethyl(+6)@K:18,Dimethyl(+6)@Nterm,Phospho@T:6,Phospho@Y:15	PEBP1_HUMAN	Phosphatidylethanolamine-binding protein 1	72.3	766.667	3	2296.98	0.174142	47.803	R	L		ambiguous	@Y:15	@T:6orY:8	Y:15
1223	APVAGTCYQAEWDDYVPKLYEQLSGK	Carbamidomethyl@C:7,Dimethyl(+6)@K:18,Dimethyl(+6)@K:26,Dimethyl(+6)@Nterm,Phospho@S:24,Phospho@Y:15	PEBP1_HUMAN	Phosphatidylethanolamine-binding protein 1	51.9	813.388	4	3249.52	-0.0923212	58.401	R	-		ambiguous	@Y:15	@Y:20orS:24	Y:15
1224	APVAGTCYQAEWDDYVPKLYEQLSGK	Carbamidomethyl@C:7,Dimethyl(+6)@K:18,Dimethyl(+6)@K:26,Dimethyl(+6)@Nterm,Phospho@Y:15,Phospho@Y:20	PEBP1_HUMAN	Phosphatidylethanolamine-binding protein 1	87.9	1084.18	3	3249.52	-1.04631	58.392	R	-	+		@Y:15,@Y:20		Y:15,Y:20
1225	APVAGTCYQAEWDDYVPKLYEQLSGK	Carbamidomethyl@C:7,Dimethyl(+6)@K:18,Dimethyl(+6)@K:26,Dimethyl(+6)@Nterm,Phospho@Y:8,Phospho@Y:15,Phospho@Y:20	PEBP1_HUMAN	Phosphatidylethanolamine-binding protein 1	69.2	1110.84	3	3329.49	-0.630728	59.89	R	-	+	ambiguous	@Y:15,@Y:20	@T:6orY:8	Y:15,Y:20
1226	APVAGTCYQAEWDDYVPKLYEQLSGK	Carbamidomethyl@C:7,Dimethyl(+6)@K:18,Dimethyl(+6)@K:26,Dimethyl(+6)@Nterm,Phospho@T:6,Phospho@S:24,Phospho@Y:15	PEBP1_HUMAN	Phosphatidylethanolamine-binding protein 1	69.5	1110.84	3	3329.49	-0.330381	64.121	R	-			@T:6,@Y:15,@S:24		Y:15,T:6
1227	APVAGTCYQAEWDDYVPKLYEQLSGK	Carbamidomethyl@C:7,Dimethyl(+6)@K:18,Dimethyl(+6)@K:26,Dimethyl(+6)@Nterm,Phospho@T:6,Phospho@Y:15,Phospho@Y:20	PEBP1_HUMAN	Phosphatidylethanolamine-binding protein 1	73	1110.84	3	3329.49	0.240277	64.005	R	-	+		@T:6,@Y:15,@Y:20
1228	APVGSVVSVPSQSSASSDK	Dimethyl(+6)@K:19,Dimethyl(+6)@Nterm,Phospho@S:14	AGFG1_HUMAN	Arf-GAP domain and FG repeats-containing protein 1	71.7	968.998	2	1935.98	-0.258267	30.643	K	Y	+		@S:14
1229	APVGSVVSVPSQSSASSDK	Dimethyl(+6)@K:19,Dimethyl(+6)@Nterm,Phospho@S:17	AGFG1_HUMAN	Arf-GAP domain and FG repeats-containing protein 1	51.2	968.998	2	1935.98	-1.08472	32.471	K	Y	+	ambiguous		@S:13orS:14orS:16orS:17
1230	APVGSVVSVPSQSSASSDK	Dimethyl(+6)@K:19,Dimethyl(+6)@Nterm,Phospho@S:5	AGFG1_HUMAN	Arf-GAP domain and FG repeats-containing protein 1	40.5	968.996	2	1935.98	-2.16945	30.374	K	Y	+		@S:5		S:5
1231	APVPEPGLDLSLSPRPDSPQPR	Dimethyl(+6)@Nterm,Phospho@S:11,Phospho@S:18	CG047_HUMAN	UPF0683 protein C7orf47	56.6	840.409	3	2518.2	-1.31046	46.521	R	H	+		@S:11,@S:18		S:11,S:18
1232	APVPEPGLDLSLSPRPDSPQPR	Dimethyl(+6)@Nterm,Phospho@S:13,Phospho@S:18	CG047_HUMAN	UPF0683 protein C7orf47	72.7	630.559	4	2518.21	0.0794215	46.134	R	H			@S:13,@S:18		S:13,S:18
1233	APVPTGEVYFADSFDR	Dimethyl(+6)@Nterm,Phospho@S:13	CALX_HUMAN	Calnexin	48.6	942.933	2	1883.85	-2.38872	47.399	K	G	+		@S:13		S:13
1234	APVPTGEVYFADSFDR	Dimethyl(+6)@Nterm,Phospho@Y:9	CALX_HUMAN	Calnexin	92.5	942.934	2	1883.85	-0.690075	49.246	K	G	+		@Y:9		Y:9
1235	APVPTGEVYFADSFDR	Dimethyl(+6)@Nterm,Phospho@T:5	CALX_HUMAN	Calnexin	44	942.936	2	1883.86	0.530826	50.593	K	G	+		@T:5		T:5
1236	APVQPQQSPAAAPGGTDEKPSGK	Dimethyl(+6)@K:19,Dimethyl(+6)@K:23,Dimethyl(+6)@Nterm,Phospho@S:8	PSMD2_HUMAN	26S proteasome non-ATPase regulatory subunit 2	86.1	800.76	3	2399.26	-0.500155	21.717	K	E	+		@S:8		S:8
1237	APWIEQEGPEYWDR	Dimethyl(+6)@Nterm,Phospho@Y:11	1B49_HUMAN,1B41_HUMAN,1B27_HUMAN,1B38_HUMAN,1B50_HUMAN,1B47_HUMAN,1B39_HUMAN,1B15_HUMAN,1B67_HUMAN,1B78_HUMAN,1B18_HUMAN,1B08_HUMAN,1A66_HUMAN,1B52_HUMAN,1B56_HUMAN,1B51_HUMAN,1B81_HUMAN,1B14_HUMAN,1A25_HUMAN,1B13_HUMAN,1A26_HUMAN,1B73_HUMAN,1A69_HUMAN,1B55_HUMAN,1B44_HUMAN,1B35_HUMAN,1A33_HUMAN,1B82_HUMAN,1A68_HUMAN,1B59_HUMAN,1A34_HUMAN,1B46_HUMAN,1B45_HUMAN,1B07_HUMAN,1B37_HUMAN,1B40_HUMAN,1B5…	HLA class I histocompatibility antigen, A-25 alpha chain	58.3	945.418	2	1888.82	-1.27063	51.713	R	N	+		@Y:11		Y:11
1238	APWIEQEGPEYWDRNTR	Dimethyl(+6)@Nterm,Phospho@Y:11	1A66_HUMAN,1A25_HUMAN,1A26_HUMAN,1A69_HUMAN,1A33_HUMAN,1A68_HUMAN,1A34_HUMAN	HLA class I histocompatibility antigen, A-68 alpha chain	67	754.346	3	2260.02	0.132742	45.258	R	N	+		@Y:11		Y:11
1239	APWVEQEGPEYWDRETQK	Dimethyl(+6)@K:18,Dimethyl(+6)@Nterm,Phospho@Y:11	1C16_HUMAN,1C12_HUMAN,1C03_HUMAN,1C01_HUMAN,1C06_HUMAN,1C14_HUMAN,1C05_HUMAN,1C17_HUMAN,1C18_HUMAN,1C08_HUMAN,1C07_HUMAN	HLA class I histocompatibility antigen, Cw-1 alpha chain	59	799.377	3	2395.11	-2.92262	42.059	R	Y	+		@Y:11		Y:11
1240	APYTCGGDSDQYVLMSSPVGR	Carbamidomethyl@C:5,Dimethyl(+6)@Nterm,Oxidation@M:15,Phospho@Y:12	IRS2_HUMAN	Insulin receptor substrate 2	49.1	797.346	3	2389.02	-0.627873	36.891	K	I	+		@Y:12
1241	APYTCGGDSDQYVLMSSPVGR	Carbamidomethyl@C:5,Dimethyl(+6)@Nterm,Phospho@S:9	IRS2_HUMAN	Insulin receptor substrate 2	33.4	792.015	3	2373.02	0.505684	44.389	K	I			@S:9		Y:3
1242	APYTCGGDSDQYVLMSSPVGR	Carbamidomethyl@C:5,Dimethyl(+6)@Nterm,Phospho@Y:12	IRS2_HUMAN	Insulin receptor substrate 2	52.7	792.015	3	2373.02	-0.126421	42.287	K	I			@Y:12		Y:3
1243	APYTCGGDSDQYVLMSSPVGR	Carbamidomethyl@C:5,Dimethyl(+6)@Nterm,Phospho@Y:3	IRS2_HUMAN	Insulin receptor substrate 2	32.9	792.015	3	2373.02	-0.210702	41.593	K	I			@Y:3		Y:3
1244	AQAAAPASVPAQAPK	Dimethyl(+6)@K:15,Dimethyl(+6)@Nterm,Phospho@S:8	RL29_HUMAN	60S ribosomal protein L29	93.4	763.424	2	1524.83	0.524647	23.245	K	R	+		@S:8		S:8
1245	AQAAAPASVPAQAPKR	Dimethyl(+6)@K:15,Dimethyl(+6)@Nterm,Phospho@S:8	RL29_HUMAN	60S ribosomal protein L29	43.3	561.318	3	1680.93	-1.18982	20.78	K	T	+		@S:8		S:8
1246	AQAAAPASVPAQAPKRTQAPTK	Dimethyl(+6)@K:15,Dimethyl(+6)@K:22,Dimethyl(+6)@Nterm,Phospho@S:8,Phospho@T:17	RL29_HUMAN	60S ribosomal protein L29	57	808.108	3	2421.3	-0.536901	21.265	K	A	+		@S:8,@T:17		T:17,S:8
1247	AQAAAPASVPAQAPKRTQAPTK	Dimethyl(+6)@K:15,Dimethyl(+6)@K:22,Dimethyl(+6)@Nterm,Phospho@S:8,Phospho@T:21	RL29_HUMAN	60S ribosomal protein L29	44.4	808.106	3	2421.3	-2.43671	21.716	K	A	+		@S:8,@T:21		T:17,S:8
1248	AQAAAPASVPAQAPKRTQAPTK	Dimethyl(+6)@K:15,Dimethyl(+6)@K:22,Dimethyl(+6)@Nterm,Phospho@T:17	RL29_HUMAN	60S ribosomal protein L29	69	781.451	3	2341.33	-2.43451	19.651	K	A	+		@T:17		T:17
1249	AQAAAPASVPAQAPKRTQAPTK	Dimethyl(+6)@K:15,Dimethyl(+6)@K:22,Dimethyl(+6)@Nterm,Phospho@T:17,Phospho@T:21	RL29_HUMAN	60S ribosomal protein L29	40	808.108	3	2421.3	-0.660802	21.204	K	A	+		@T:17,@T:21		T:21,T:17
1250	AQAAAPASVPAQAPKRTQAPTK	Dimethyl(+6)@K:15,Dimethyl(+6)@K:22,Dimethyl(+6)@Nterm,Phospho@T:21	RL29_HUMAN	60S ribosomal protein L29	53.9	586.341	4	2341.34	-0.384396	19.725	K	A	+		@T:21
1251	AQALRDNSTMGYMAAK	Dimethyl(+6)@K:16,Dimethyl(+6)@Nterm,Oxidation@M:10,Oxidation@M:13,Phospho@S:8	HS90A_HUMAN	Heat shock protein HSP 90-alpha	51.9	636.638	3	1906.89	-1.31103	20.161	K	K	+		@S:8
1252	AQALRDNSTMGYMAAK	Dimethyl(+6)@K:16,Dimethyl(+6)@Nterm,Oxidation@M:10,Oxidation@M:13,Phospho@Y:12	HS90A_HUMAN	Heat shock protein HSP 90-alpha	46.4	636.639	3	1906.89	-0.262206	17.989	K	K	+		@Y:12		Y:12
1253	AQALRDNSTMGYMAAK	Dimethyl(+6)@K:16,Dimethyl(+6)@Nterm,Oxidation@M:10,Oxidation@M:13,Phospho@T:9	HS90A_HUMAN	Heat shock protein HSP 90-alpha	35.4	636.64	3	1906.9	0.996383	18.556	K	K	+		@T:9		T:9
1254	AQALRDNSTMGYMAAK	Dimethyl(+6)@K:16,Dimethyl(+6)@Nterm,Oxidation@M:13,Phospho@S:8	HS90A_HUMAN	Heat shock protein HSP 90-alpha	44.3	631.306	3	1890.9	-1.69232	23.537	K	K	+		@S:8		S:8
1255	AQALRDNSTMGYMAAK	Dimethyl(+6)@K:16,Dimethyl(+6)@Nterm,Oxidation@M:13,Phospho@T:9	HS90A_HUMAN	Heat shock protein HSP 90-alpha	33	631.309	3	1890.91	2.53847	23.028	K	K	+		@T:9		T:9
1256	AQALRDNSTMGYMAAK	Dimethyl(+6)@K:16,Dimethyl(+6)@Nterm,Phospho@S:8	HS90A_HUMAN	Heat shock protein HSP 90-alpha	81.3	938.458	2	1874.9	-2.66681	29.4	K	K	+		@S:8
1257	AQALRDNSTMGYMAAK	Dimethyl(+6)@K:16,Dimethyl(+6)@Nterm,Phospho@S:8,Phospho@T:9	HS90A_HUMAN	Heat shock protein HSP 90-alpha	33.5	652.631	3	1954.87	-0.409234	32.332	K	K	+		@S:8,@T:9		S:8,T:9
1258	AQALRDNSTMGYMAAK	Dimethyl(+6)@K:16,Dimethyl(+6)@Nterm,Phospho@T:9	HS90A_HUMAN	Heat shock protein HSP 90-alpha	43.2	625.976	3	1874.9	-0.320016	27.163	K	K	+		@T:9		T:9
1259	AQALRDNSTMGYMAAK	Dimethyl(+6)@K:16,Dimethyl(+6)@Nterm,Phospho@T:9,Phospho@Y:12	HS90A_HUMAN	Heat shock protein HSP 90-alpha	42.6	978.441	2	1954.87	-2.14848	32.364	K	K	+		@T:9,@Y:12		S:8,T:9
1260	AQALRDNSTMGYMMAK	Dimethyl(+6)@K:16,Dimethyl(+6)@Nterm,Oxidation@M:10,Phospho@S:8	HS90B_HUMAN,H90B3_HUMAN	Heat shock protein HSP 90-beta	34.1	651.308	3	1950.9	-0.461325	29.476	K	K	+		@S:8		S:8
1261	AQALRDNSTMGYMMAK	Dimethyl(+6)@K:16,Dimethyl(+6)@Nterm,Phospho@S:8,Phospho@Y:12	HS90B_HUMAN,H90B3_HUMAN	Heat shock protein HSP 90-beta	34.6	672.633	3	2014.88	0.347416	35.358	K	K	+		@S:8,@Y:12		Y:12,S:8
1262	AQALSDIEK	Dimethyl(+6)@K:9,Dimethyl(+6)@Nterm,Phospho@S:5	NEK2_HUMAN	Serine/threonine-protein kinase Nek2	36.1	561.808	2	1121.6	-0.0891583	30.017	R	N	+		@S:5		S:5
1263	AQASSIPVGSRCEVR	Carbamidomethyl@C:12,Dimethyl(+6)@Nterm,Phospho@S:10	TBCB_HUMAN	Tubulin-folding cofactor B	53.8	577.62	3	1729.84	-1.15618	23.875	K	A	+		@S:10		S:10
1264	AQATSRLSTASCPTPK	Carbamidomethyl@C:12,Dimethyl(+6)@K:16,Dimethyl(+6)@Nterm,Phospho@S:8	GEPH_HUMAN	Gephyrin	44	608.65	3	1822.93	-0.877709	19.761	R	V	+		@S:8		S:8
1265	AQATSRLSTASCPTPK	Carbamidomethyl@C:12,Dimethyl(+6)@K:16,Dimethyl(+6)@Nterm,Phospho@T:4	GEPH_HUMAN	Gephyrin	32.4	608.649	3	1822.93	-1.09714	20.278	R	V	+		@T:4
1266	AQAVLEEDHYGMEDVK	Dimethyl(+6)@K:16,Dimethyl(+6)@Nterm,Oxidation@M:12,Phospho@Y:10	LONM_HUMAN	Lon protease homolog, mitochondrial	33.1	666.645	3	1996.91	-0.200309	27.364	R	K			@Y:10		Y:10
1267	AQCPIVERLTNSMMMHGR	Carbamidomethyl@C:3,Dimethyl(+6)@Nterm,Phospho@T:10,Phospho@S:12	RS5_HUMAN	40S ribosomal protein S5	31.4	582.005	4	2323.99	-0.688471	38.741	K	N	+		@T:10,@S:12		S:12,T:10
1268	AQCYMDTEQYEEAVRDYEK	Carbamidomethyl@C:3,Dimethyl(+6)@K:19,Dimethyl(+6)@Nterm,Oxidation@M:5,Phospho@Y:17	DNJC7_HUMAN	DnaJ homolog subfamily C member 7	44.6	864.702	3	2591.09	-0.50172	36.928	R	V			@Y:17		Y:17
1269	AQCYMDTEQYEEAVRDYEK	Carbamidomethyl@C:3,Dimethyl(+6)@K:19,Dimethyl(+6)@Nterm,Phospho@Y:10,Phospho@Y:17	DNJC7_HUMAN	DnaJ homolog subfamily C member 7	45.1	886.027	3	2655.06	0.451967	35.497	R	V	+		@Y:10,@Y:17		Y:17,Y:10
1270	AQCYMDTEQYEEAVRDYEK	Carbamidomethyl@C:3,Dimethyl(+6)@K:19,Dimethyl(+6)@Nterm,Phospho@Y:17	DNJC7_HUMAN	DnaJ homolog subfamily C member 7	50.1	859.371	3	2575.09	-0.194168	39.504	R	V			@Y:17		Y:17
1271	AQCYMDTEQYEEAVRDYEK	Carbamidomethyl@C:3,Dimethyl(+6)@K:19,Dimethyl(+6)@Nterm,Phospho@T:7,Phospho@Y:17	DNJC7_HUMAN	DnaJ homolog subfamily C member 7	55.2	886.027	3	2655.06	-0.112992	35.625	R	V	+		@T:7,@Y:17		Y:17,Y:10
1272	AQDLSNLENTVAALK	Dimethyl(+6)@K:15,Dimethyl(+6)@Nterm,Phospho@S:5,Phospho@T:10	LZTL1_HUMAN	Leucine zipper transcription factor-like protein 1	31.1	907.951	2	1813.89	-1.1026	47.857	K	S	+		@S:5,@T:10		T:10,S:5
1273	AQEEADYIEWLK	Dimethyl(+6)@K:12,Dimethyl(+6)@Nterm,Phospho@Y:7	KRI1_HUMAN	Protein KRI1 homolog	82.7	821.904	2	1641.79	-2.31454	48.795	K	G	+		@Y:7		Y:7
1274	AQELGHSQSALASAQR	Dimethyl(+6)@Nterm,Phospho@S:13	NUMA1_HUMAN	Nuclear mitotic apparatus protein 1	32.6	589.957	3	1766.85	-1.01876	21.235	K	E	+		@S:13		S:13
1275	AQELGHSQSALASAQR	Dimethyl(+6)@Nterm,Phospho@S:7	NUMA1_HUMAN	Nuclear mitotic apparatus protein 1	66.6	589.957	3	1766.85	-1.81113	22.022	K	E	+		@S:7		S:7
1276	AQELGHSQSALASAQR	Dimethyl(+6)@Nterm,Phospho@S:9	NUMA1_HUMAN	Nuclear mitotic apparatus protein 1	60.9	589.957	3	1766.85	-0.962164	22.559	K	E	+		@S:9		S:9
1277	AQENYEGSEEVSPPQTK	Dimethyl(+6)@K:17,Dimethyl(+6)@Nterm,Phospho@Y:5	USP9X_HUMAN	Probable ubiquitin carboxyl-terminal hydrolase FAF-X	47.9	680.986	3	2039.94	0.294127	23.081	R	D			@Y:5		Y:5
1278	AQESQIDFLNSVIVDLQR	Dimethyl(+6)@Nterm,Phospho@S:4,Phospho@S:11	CLIP1_HUMAN	CAP-Gly domain-containing linker protein 1	50.8	757.03	3	2268.07	0.793627	80.439	R	K	+		@S:4,@S:11		S:11,S:4
1279	AQESVGIYEVTHQFVK	Dimethyl(+6)@K:16,Dimethyl(+6)@Nterm,Phospho@Y:8	CA123_HUMAN	UPF0587 protein C1orf123	76.4	661.68	3	1982.02	-0.353175	48.869	K	C			@Y:8		Y:8
1280	AQESVGIYEVTHQFVK	Dimethyl(+6)@K:16,Dimethyl(+6)@Nterm,Phospho@T:11	CA123_HUMAN	UPF0587 protein C1orf123	45	661.68	3	1982.02	0	47.716	K	C			@T:11		Y:8
1281	AQFAQPEILIGTIPGAGGTQR	Dimethyl(+6)@Nterm,Phospho@T:12,Phospho@T:19	ECHM_HUMAN	Enoyl-CoA hydratase, mitochondrial	48.4	773.717	3	2318.13	0.862764	58.159	K	L	+		@T:12,@T:19		T:12,T:19
1282	AQFDTLQK	Dimethyl(+6)@K:8,Dimethyl(+6)@Nterm,Phospho@T:5	YES_HUMAN	Proto-oncogene tyrosine-protein kinase Yes	28.5	549.797	2	1097.58	-0.455548	29.391	R	L	+		@T:5		T:5
1283	AQGAGVTLPPTPSGSRTK	Dimethyl(+6)@K:18,Dimethyl(+6)@Nterm,Phospho@T:11,Phospho@T:17	PDXD1_HUMAN	Pyridoxal-dependent decarboxylase domain-containing protein 1	38.1	651.668	3	1951.98	0.40984	27.666	K	Q	+		@T:11,@T:17		T:17
1284	AQGAGVTLPPTPSGSRTK	Dimethyl(+6)@K:18,Dimethyl(+6)@Nterm,Phospho@T:7,Phospho@T:17	PDXD1_HUMAN	Pyridoxal-dependent decarboxylase domain-containing protein 1	40	651.667	3	1951.98	-1.43444	29.3	K	Q	+		@T:7,@T:17		T:17,T:7
1285	AQGEPVAGHESPKIPYEK	Dimethyl(+6)@K:13,Dimethyl(+6)@K:18,Dimethyl(+6)@Nterm,Phospho@S:11	SC31A_HUMAN	Protein transport protein Sec31A	65.1	707.047	3	2118.12	-2.97434	25.575	R	Q	+		@S:11		S:11
1286	AQGEPVAGHESPKIPYEK	Dimethyl(+6)@K:13,Dimethyl(+6)@K:18,Dimethyl(+6)@Nterm,Phospho@Y:16	SC31A_HUMAN	Protein transport protein Sec31A	44.7	530.538	4	2118.12	-0.0944232	23.998	R	Q			@Y:16		Y:16
1287	AQGGSSDSSLALHER	Dimethyl(+6)@Nterm,Phospho@S:8	GOGA3_HUMAN	Golgin subfamily A member 3	53.4	543.587	3	1627.74	-1.53587	21.73	R	I	+		@S:8		S:8
1288	AQGISAEPQTYRSFHDLR	Dimethyl(+6)@Nterm,Phospho@S:13	KGP1_HUMAN	cGMP-dependent protein kinase 1	37	548.269	4	2189.05	-0.548184	31.609	R	Q	+		@S:13
1289	AQGPAASAEEPKPVEAPAANSDQTVTVKE	Dimethyl(+6)@K:12,Dimethyl(+6)@K:28,Dimethyl(+6)@Nterm,Phospho@S:21,Phospho@T:24	BASP1_HUMAN	Brain acid soluble protein 1	37.4	789.391	4	3153.54	-0.253683	31.313	K	-	+		@S:21,@T:24		T:26,S:21
1290	AQGPAASAEEPKPVEAPAANSDQTVTVKE	Dimethyl(+6)@K:12,Dimethyl(+6)@K:28,Dimethyl(+6)@Nterm,Phospho@T:24	BASP1_HUMAN	Brain acid soluble protein 1	76	1025.53	3	3073.57	-0.0976064	29.318	K	-	+		@T:24		T:26
1291	AQGPAASAEEPKPVEAPAANSDQTVTVKE	Dimethyl(+6)@K:12,Dimethyl(+6)@K:28,Dimethyl(+6)@Nterm,Phospho@T:26	BASP1_HUMAN	Brain acid soluble protein 1	72.5	1025.53	3	3073.56	-2.04974	29.445	K	-	+		@T:26		T:26
1292	AQIEDTLRR	Dimethyl(+6)@Nterm,Phospho@T:6	CC124_HUMAN	Coiled-coil domain-containing protein 124	31	405.882	3	1214.62	0.49398	19.983	R	D	+		@T:6		T:6
1293	AQIFANTVDNAR	Dimethyl(+6)@Nterm,Phospho@T:7	K1C18_HUMAN	Keratin, type I cytoskeletal 18	50.1	717.354	2	1432.69	0.697986	30.638	R	I	+		@T:7		T:7
1294	AQIHDLVLVGGSTR	Dimethyl(+6)@Nterm,Phospho@S:12	HSP71_HUMAN	Heat shock 70 kDa protein 1A/1B	69.7	527.285	3	1578.83	0.253351	39.383	K	I	+		@S:12		S:12
1295	AQIHDLVLVGGSTR	Dimethyl(+6)@Nterm,Phospho@T:13	HSP71_HUMAN	Heat shock 70 kDa protein 1A/1B	44.4	527.285	3	1578.83	-0.190014	38.629	K	I	+		@T:13		S:12
1296	AQILGGANTPYEK	Dimethyl(+6)@K:13,Dimethyl(+6)@Nterm,Phospho@T:9	UBE2T_HUMAN	Ubiquitin-conjugating enzyme E2 T	69.6	755.402	2	1508.79	-1.45812	31.482	R	G	+		@T:9		T:9
1297	AQKLPDLSPVENK	Dimethyl(+6)@K:3,Dimethyl(+6)@K:13,Dimethyl(+6)@Nterm,Phospho@S:8	BA2L2_HUMAN	Protein BAT2-like 2	36.3	540.987	3	1619.94	0.92596	31.961	K	E	+		@S:8		S:8
1298	AQLGINEISEDVYTAVEHSDSEDSEK	Dimethyl(+6)@K:26,Dimethyl(+6)@Nterm,Phospho@Y:13	PKCB1_HUMAN	Protein kinase C-binding protein 1	96.3	1005.13	3	3012.38	-0.298768	59.583	K	S	+		@Y:13		Y:13
1299	AQLGINEISEDVYTAVEHSDSEDSEK	Dimethyl(+6)@K:26,Dimethyl(+6)@Nterm,Phospho@T:14	PKCB1_HUMAN	Protein kinase C-binding protein 1	85.5	1005.13	3	3012.37	-2.22416	59.642	K	S	+		@T:14		Y:13
1300	AQLGLGHSYSR	Dimethyl(+6)@Nterm,Phospho@S:8	NOP56_HUMAN	Nucleolar protein 56	36.3	434.885	3	1301.63	0.153653	24.487	K	A	+		@S:8
1301	AQLLQPTLEINPR	Dimethyl(+6)@Nterm,Phospho@T:7	TRAP1_HUMAN	Heat shock protein 75 kDa, mitochondrial	59.9	803.941	2	1605.87	-1.55679	44.413	R	H	+		@T:7		T:7
1302	AQLQQHNLEMVGEGTRQ	Dimethyl(+6)@Nterm,Oxidation@M:10,Phospho@T:15	USF2_HUMAN	Upstream stimulatory factor 2	58.1	690.328	3	2067.96	-0.338498	24.879	R	-	+		@T:15		T:15
1303	AQLQQHNLEMVGEGTRQ	Dimethyl(+6)@Nterm,Phospho@T:15	USF2_HUMAN	Upstream stimulatory factor 2	54	684.996	3	2051.97	0.243669	29.541	R	-	+		@T:15		T:15
1304	AQLSTILEEEK	Dimethyl(+6)@K:11,Dimethyl(+6)@Nterm,Phospho@S:4	FAK1_HUMAN	Focal adhesion kinase 1	77.8	704.883	2	1407.75	-2.13106	44.581	K	A	+		@S:4		S:4
1305	AQLSVVDPDSAPGEIEYEVQR	Dimethyl(+6)@Nterm,Phospho@S:4	CSPG4_HUMAN	Chondroitin sulfate proteoglycan 4	58.5	806.055	3	2415.14	0.952324	51.051	R	A			@S:4		S:4
1306	AQLSVVDPDSAPGEIEYEVQR	Dimethyl(+6)@Nterm,Phospho@Y:17	CSPG4_HUMAN	Chondroitin sulfate proteoglycan 4	40	806.054	3	2415.14	-0.165622	52.472	R	A			@Y:17
1307	AQNEFKDEAQSLSHSPK	Dimethyl(+6)@K:6,Dimethyl(+6)@K:17,Dimethyl(+6)@Nterm,Phospho@S:13	PDZD8_HUMAN	PDZ domain-containing protein 8	70.5	700.027	3	2097.06	-2.14586	26.166	R	R	+		@S:13		S:15
1308	AQNEFKDEAQSLSHSPK	Dimethyl(+6)@K:6,Dimethyl(+6)@K:17,Dimethyl(+6)@Nterm,Phospho@S:15	PDZD8_HUMAN	PDZ domain-containing protein 8	59.4	700.027	3	2097.06	-1.47826	25.797	R	R	+		@S:15		S:15
1309	AQNTCQLYCK	Carbamidomethyl@C:5,Carbamidomethyl@C:9,Dimethyl(+6)@K:10,Dimethyl(+6)@Nterm,Phospho@T:4	SIK2_HUMAN	Serine/threonine-protein kinase SIK2	39.8	717.333	2	1432.65	-0.418804	22.772	K	E	+		@T:4		T:4
1310	AQNTWGCGNSLR	Carbamidomethyl@C:7,Dimethyl(+6)@Nterm,Phospho@S:10	LMNA_HUMAN	Lamin-A/C	41	739.326	2	1476.64	-1.69304	27.495	K	T	+		@S:10		S:10
1311	AQNTWGCGNSLR	Carbamidomethyl@C:7,Dimethyl(+6)@Nterm,Phospho@T:4	LMNA_HUMAN	Lamin-A/C	28.3	739.325	2	1476.64	-2.30253	28.457	K	T	+		@T:4		T:4
1312	AQPSSSEDELDNVFFK	Dimethyl(+6)@K:16,Dimethyl(+6)@Nterm,Phospho@S:6	RHG21_HUMAN	Rho GTPase-activating protein 21	48.5	980.961	2	1959.91	-2.95932	53.472	K	K	+	ambiguous		@S:4orS:5orS:6
1313	AQPYDPNFYDETYDYGGFTMMFDDRR	Dimethyl(+6)@Nterm,Oxidation@M:20,Phospho@Y:13,Phospho@Y:15	HNRPK_HUMAN	Heterogeneous nuclear ribonucleoprotein K	56.4	1142.11	3	3423.3	-1.57743	63.054	R	G		ambiguous	@Y:15	@T:12orY:13	Y:15
1314	AQPYDPNFYDETYDYGGFTMMFDDRR	Dimethyl(+6)@Nterm,Oxidation@M:21,Phospho@Y:9,Phospho@Y:13,Phospho@Y:15	HNRPK_HUMAN	Heterogeneous nuclear ribonucleoprotein K	44.8	1168.76	3	3503.26	-1.51287	61.315	R	G	+		@Y:9,@Y:13,@Y:15		Y:15,Y:13
1315	AQPYDPNFYDETYDYGGFTMMFDDRR	Dimethyl(+6)@Nterm,Oxidation@M:21,Phospho@T:19,Phospho@Y:13	HNRPK_HUMAN	Heterogeneous nuclear ribonucleoprotein K	39	1142.11	3	3423.3	-2.22008	60.578	R	G		ambiguous	@T:19	@Y:9orT:12orY:13
1316	AQPYDPNFYDETYDYGGFTMMFDDRR	Dimethyl(+6)@Nterm,Oxidation@M:21,Phospho@T:19,Phospho@Y:15	HNRPK_HUMAN	Heterogeneous nuclear ribonucleoprotein K	30	856.832	4	3423.3	-0.876347	63.062	R	G			@Y:15,@T:19
1317	AQPYDPNFYDETYDYGGFTMMFDDRR	Dimethyl(+6)@Nterm,Phospho@Y:13,Phospho@Y:15	HNRPK_HUMAN	Heterogeneous nuclear ribonucleoprotein K	106.6	1136.78	3	3407.31	-0.322836	65.517	R	G			@Y:13,@Y:15		Y:15,Y:13
1318	AQQATPGGAAPTIFSR	Dimethyl(+6)@Nterm,Phospho@S:15	HINT2_HUMAN	Histidine triad nucleotide-binding protein 2, mitochondrial	63.9	843.925	2	1685.83	-0.0593178	35.25	K	I	+		@S:15		S:15
1319	AQQATPGGAAPTIFSR	Dimethyl(+6)@Nterm,Phospho@T:12	HINT2_HUMAN	Histidine triad nucleotide-binding protein 2, mitochondrial	34.4	843.924	2	1685.83	-0.771132	35.03	K	I	+		@T:12
1320	AQQATPGGAAPTIFSR	Dimethyl(+6)@Nterm,Phospho@T:5	HINT2_HUMAN	Histidine triad nucleotide-binding protein 2, mitochondrial	90.4	843.923	2	1685.83	-2.13544	36.309	K	I	+		@T:5		T:5
1321	AQQATPGGAAPTIFSR	Dimethyl(+6)@Nterm,Phospho@T:5,Phospho@T:12	HINT2_HUMAN	Histidine triad nucleotide-binding protein 2, mitochondrial	45.8	883.907	2	1765.8	-0.73621	42.338	K	I	+		@T:5,@T:12		T:5,T:12
1322	AQQHWGSGVGVK	Dimethyl(+6)@K:12,Dimethyl(+6)@Nterm,Phospho@S:7	DPOD2_HUMAN	DNA polymerase delta subunit 2	30.4	467.915	3	1400.72	0.142783	25.11	R	K	+		@S:7		S:7
1323	AQQNNVEHKVETFSGVYK	Dimethyl(+6)@K:9,Dimethyl(+6)@K:18,Dimethyl(+6)@Nterm,Phospho@S:14	RS7_HUMAN	40S ribosomal protein S7	71.2	754.067	3	2259.18	-0.0442639	31.601	K	K	+		@S:14		S:14
1324	AQQNNVEHKVETFSGVYK	Dimethyl(+6)@K:9,Dimethyl(+6)@K:18,Dimethyl(+6)@Nterm,Phospho@Y:17	RS7_HUMAN	40S ribosomal protein S7	41.7	754.067	3	2259.18	-0.354111	33.135	K	K	+		@Y:17		Y:17
1325	AQQNNVEHKVETFSGVYK	Dimethyl(+6)@K:9,Dimethyl(+6)@K:18,Dimethyl(+6)@Nterm,Phospho@T:12	RS7_HUMAN	40S ribosomal protein S7	63.3	754.065	3	2259.17	-1.99188	31.18	K	K	+		@T:12		T:12
1326	AQQNNVEHKVETFSGVYK	Dimethyl(+6)@K:9,Dimethyl(+6)@K:18,Dimethyl(+6)@Nterm,Phospho@T:12,Phospho@S:14	RS7_HUMAN	40S ribosomal protein S7	36.7	780.722	3	2339.14	-0.855014	32.18	K	K	+		@T:12,@S:14		T:12,S:14
1327	AQQSYKSLVQIHEK	Dimethyl(+6)@K:6,Dimethyl(+6)@K:14,Dimethyl(+6)@Nterm,Phospho@S:4,Phospho@S:7	UB2Q1_HUMAN	Ubiquitin-conjugating enzyme E2 Q1	37.6	641.007	3	1920	-1.25	31.442	R	N	+		@S:4,@S:7		S:7,S:4
1328	AQRLSQETEALGR	Dimethyl(+6)@Nterm,Phospho@S:5	NUCB1_HUMAN	Nucleobindin-1	60.8	524.936	3	1571.79	-0.508975	27.476	K	S	+		@S:5		S:5
1329	AQSDIEHLFQHNR	Dimethyl(+6)@Nterm,Phospho@S:3	CIP2A_HUMAN	Protein CIP2A	38.1	570.272	3	1707.79	0.292775	38.554	R	K	+		@S:3		S:3
1330	AQSFPDNRQEYSDRETQLYDK	Dimethyl(+6)@K:21,Dimethyl(+6)@Nterm,Phospho@S:3,Phospho@Y:11	M3K3_HUMAN	Mitogen-activated protein kinase kinase kinase 3	37	940.083	3	2817.23	-2.09426	32.727	R	G	+		@S:3,@Y:11		S:3
1331	AQSFPDNRQEYSDRETQLYDK	Dimethyl(+6)@K:21,Dimethyl(+6)@Nterm,Phospho@S:3,Phospho@T:16,Phospho@Y:11	M3K3_HUMAN	Mitogen-activated protein kinase kinase kinase 3	32.2	966.74	3	2897.2	0.276129	34.3	R	G	+		@S:3,@Y:11,@T:16		S:12,S:3,T:16
1332	AQSLEPYGTGLR	Dimethyl(+6)@Nterm,Phospho@S:3	KANK2_HUMAN	KN motif and ankyrin repeat domain-containing protein 2	53.1	703.349	2	1404.68	-1.35262	34.094	R	A	+		@S:3		S:3
1333	AQSLGLLGDEHWATDPDMYLQSPQSER	Dimethyl(+6)@Nterm,Oxidation@M:18,Phospho@S:3,Phospho@S:22	PAK6_HUMAN	Serine/threonine-protein kinase PAK 6	53.7	1085.47	3	3253.39	-0.584007	58.541	R	T	+		@S:3,@S:22		S:22,S:3
1334	AQSLGLLGDEHWATDPDMYLQSPQSER	Dimethyl(+6)@Nterm,Phospho@S:3,Phospho@S:22	PAK6_HUMAN	Serine/threonine-protein kinase PAK 6	52.7	1080.14	3	3237.39	-0.710449	60.714	R	T	+		@S:3,@S:22		S:22,S:3
1335	AQSLGPAEFQGASQR	Dimethyl(+6)@Nterm,Phospho@S:13	PAK6_HUMAN	Serine/threonine-protein kinase PAK 6	52.4	830.898	2	1659.78	-0.421742	32.736	K	C	+		@S:13		S:13
1336	AQSLGPAEFQGASQR	Dimethyl(+6)@Nterm,Phospho@S:3	PAK6_HUMAN	Serine/threonine-protein kinase PAK 6	35.2	554.268	3	1659.78	-0.301244	33.739	K	C			@S:3		S:3
1337	AQSLGPAEFQGASQR	Dimethyl(+6)@Nterm,Phospho@S:3,Phospho@S:13	PAK6_HUMAN	Serine/threonine-protein kinase PAK 6	38.3	580.924	3	1739.75	0.517316	36.841	K	C	+		@S:3,@S:13		S:13,S:3
1338	AQSLLSTDR	Dimethyl(+6)@Nterm,Phospho@S:3	PSD11_HUMAN	26S proteasome non-ATPase regulatory subunit 11	49.1	552.779	2	1103.54	-0.543703	26.356	R	E	+		@S:3		S:3
1339	AQSMLVEQSEK	Dimethyl(+6)@K:11,Dimethyl(+6)@Nterm,Phospho@S:9	DUSTY_HUMAN	Dual serine/threonine and tyrosine protein kinase	40.5	699.354	2	1396.69	-0.501184	24.604	K	L	+		@S:9		S:9
1340	AQSPGAVEEILDRENK	Dimethyl(+6)@K:16,Dimethyl(+6)@Nterm,Phospho@S:3	BET1L_HUMAN	BET1-like protein	52.2	635.332	3	1902.98	1.62903	40.408	R	R	+		@S:3		S:3
1341	AQSPVSGPNVAHLTDGATLNDR	Dimethyl(+6)@Nterm,Phospho@S:3	VP13D_HUMAN	Vacuolar protein sorting-associated protein 13D	34	778.716	3	2333.13	1.11439	37.116	R	S	+		@S:3		S:3
1342	AQSQTDRVDLGTLR	Dimethyl(+6)@Nterm,Phospho@S:3	1A03_HUMAN,1A66_HUMAN,1A11_HUMAN,1A30_HUMAN,1A69_HUMAN,1A68_HUMAN,1A34_HUMAN	HLA class I histocompatibility antigen, A-3 alpha chain	40.2	558.619	3	1672.83	-0.777124	30.855	K	G	+		@S:3		S:3
1343	AQSQTDRVDLGTLR	Dimethyl(+6)@Nterm,Phospho@T:12	1A03_HUMAN,1A66_HUMAN,1A11_HUMAN,1A30_HUMAN,1A69_HUMAN,1A68_HUMAN,1A34_HUMAN	HLA class I histocompatibility antigen, A-3 alpha chain	31.8	558.619	3	1672.84	-0.239115	30.261	K	G	+		@T:12		T:12
1344	AQSREQLAALK	Dimethyl(+6)@K:11,Dimethyl(+6)@Nterm,Phospho@S:3	ATIF1_HUMAN	ATPase inhibitor, mitochondrial	43.5	454.931	3	1361.77	-0.0734338	22.76	R	K	+		@S:3		S:3
1345	AQSREQLAALKK	Dimethyl(+6)@K:11,Dimethyl(+6)@K:12,Dimethyl(+6)@Nterm,Phospho@S:3	ATIF1_HUMAN	ATPase inhibitor, mitochondrial	55.5	508.983	3	1523.93	-0.459339	20.639	R	H	+		@S:3		S:3
1346	AQSSLGYIPLMR	Dimethyl(+6)@Nterm,Oxidation@M:11,Phospho@S:3	KPCD2_HUMAN	Serine/threonine-protein kinase D2	32.3	733.37	2	1464.72	-0.955811	41.518	K	V	+		@S:3		S:3
1347	AQSSLGYIPLMR	Dimethyl(+6)@Nterm,Oxidation@M:11,Phospho@S:4	KPCD2_HUMAN	Serine/threonine-protein kinase D2	56.5	733.37	2	1464.73	-0.61445	40.035	K	V	+		@S:4		S:4
1348	AQSSLGYIPLMR	Dimethyl(+6)@Nterm,Oxidation@M:11,Phospho@S:4,Phospho@Y:7	KPCD2_HUMAN	Serine/threonine-protein kinase D2	48.4	773.354	2	1544.69	0.0647378	40.608	K	V	+		@S:4,@Y:7		S:4,Y:7
1349	AQSSLGYIPLMR	Dimethyl(+6)@Nterm,Phospho@S:3	KPCD2_HUMAN	Serine/threonine-protein kinase D2	37.8	725.374	2	1448.73	0.966362	50.205	K	V	+		@S:3		S:3
1350	AQSSLGYIPLMR	Dimethyl(+6)@Nterm,Phospho@S:4,Phospho@Y:7	KPCD2_HUMAN	Serine/threonine-protein kinase D2	52	765.356	2	1528.7	0.327076	51.826	K	V	+		@S:4,@Y:7		S:4,Y:7
1351	AQSSPAAPASLSAPEPASQAR	Dimethyl(+6)@Nterm,Phospho@S:3	HDAC7_HUMAN	Histone deacetylase 7	93.3	1054.51	2	2107.01	-1.37636	30.577	R	V	+		@S:3		S:3
1352	AQSSPAAPASLSAPEPASQAR	Dimethyl(+6)@Nterm,Phospho@S:4	HDAC7_HUMAN	Histone deacetylase 7	51.6	703.346	3	2107.02	0.237302	29.425	R	V		ambiguous		@S:3orS:4
1353	AQSSQDAVSSMNLFDLGGQYLR	Dimethyl(+6)@Nterm,Phospho@Y:20	PUF60_HUMAN	Poly(U)-binding-splicing factor PUF60	36.3	834.39	3	2500.15	-0.759955	60.617	K	V			@Y:20		Y:20
1354	AQSTDSLGTSGSLQSK	Dimethyl(+6)@K:16,Dimethyl(+6)@Nterm,Phospho@S:3	RABE1_HUMAN	Rab GTPase-binding effector protein 1	91.1	857.929	2	1713.84	-0.816877	25.308	R	A	+		@S:3		S:3
1355	AQSTDSLGTSGSLQSK	Dimethyl(+6)@K:16,Dimethyl(+6)@Nterm,Phospho@T:4	RABE1_HUMAN	Rab GTPase-binding effector protein 1	51	857.929	2	1713.84	-1.75045	25.33	R	A	+	ambiguous		@S:3orT:4
1356	AQSYPDNHQEFSDYDNPIFEK	Dimethyl(+6)@K:21,Dimethyl(+6)@Nterm,Phospho@S:3	M3K2_HUMAN	Mitogen-activated protein kinase kinase kinase 2	66.5	898.066	3	2691.17	-1.89508	45.288	R	F	+		@S:3		S:3
1357	AQSYPDNHQEFSDYDNPIFEK	Dimethyl(+6)@K:21,Dimethyl(+6)@Nterm,Phospho@Y:14	M3K2_HUMAN	Mitogen-activated protein kinase kinase kinase 2	53.5	898.067	3	2691.18	-0.668852	41.739	R	F	+		@Y:14		Y:14
1358	AQTAHIVLEDGTK	Dimethyl(+6)@K:13,Dimethyl(+6)@Nterm,Phospho@T:12	CPSM_HUMAN	Carbamoyl-phosphate synthase [ammonia], mitochondrial	38.7	510.945	3	1529.81	-0.26147	24.842	K	M	+		@T:12		T:12
1359	AQTAHIVLEDGTK	Dimethyl(+6)@K:13,Dimethyl(+6)@Nterm,Phospho@T:3	CPSM_HUMAN	Carbamoyl-phosphate synthase [ammonia], mitochondrial	53	510.945	3	1529.81	-0.52294	25.82	K	M	+		@T:3		T:3
1360	AQTAHIVLEDGTK	Dimethyl(+6)@K:13,Dimethyl(+6)@Nterm,Phospho@T:3,Phospho@T:12	CPSM_HUMAN	Carbamoyl-phosphate synthase [ammonia], mitochondrial	31.9	805.896	2	1609.78	-0.869685	29.127	K	M	+		@T:3,@T:12		T:3,T:12
1361	AQTPPGPSLSGSKSPCPQEK	Carbamidomethyl@C:16,Dimethyl(+6)@K:13,Dimethyl(+6)@K:20,Dimethyl(+6)@Nterm,Phospho@S:12	SRRM2_HUMAN	Serine/arginine repetitive matrix protein 2	33.8	745.723	3	2234.15	-1.47707	22.913	K	S	+	ambiguous		@S:10orS:12
1362	AQTQEFQGSEDYETALSGK	Dimethyl(+6)@K:19,Dimethyl(+6)@Nterm,Phospho@Y:12	CK5P2_HUMAN	CDK5 regulatory subunit-associated protein 2	57.8	1119.02	2	2236.02	0.0447223	33.577	K	E	+		@Y:12
1363	AQTSLESQFTDRYPDNLK	Dimethyl(+6)@K:18,Dimethyl(+6)@Nterm,Phospho@S:4,Phospho@T:10	TAP26_HUMAN	Thyroid transcription factor 1-associated protein 26	36.9	781.03	3	2340.07	-0.940143	42.33	K	H	+	ambiguous	@T:10	@T:3orS:4	S:7
1364	AQTVGLPVTMHSPNMR	Dimethyl(+6)@Nterm,Phospho@T:3,Phospho@S:12	SIK2_HUMAN	Serine/threonine-protein kinase SIK2	47	644.961	3	1931.86	0.517635	39.797	K	L	+		@T:3,@S:12		S:12,T:3
1365	AQTVTDSMFAVASK	Dimethyl(+6)@K:14,Dimethyl(+6)@Nterm,Oxidation@M:8,Phospho@S:13	BUB1_HUMAN	Mitotic checkpoint serine/threonine-protein kinase BUB1	48.6	810.404	2	1618.79	-1.23549	29.65	K	D	+		@S:13		S:13
1366	AQTVTDSMFAVASK	Dimethyl(+6)@K:14,Dimethyl(+6)@Nterm,Phospho@S:13	BUB1_HUMAN	Mitotic checkpoint serine/threonine-protein kinase BUB1	66.9	802.407	2	1602.8	-0.499127	39.989	K	D	+		@S:13		S:13
1367	AQVARPGGDTIFGK	Dimethyl(+6)@K:14,Dimethyl(+6)@Nterm,Phospho@T:10	HINT1_HUMAN	Histidine triad nucleotide-binding protein 1	47.6	782.929	2	1563.84	-0.831285	30.523	K	I	+		@T:10		T:10
1368	AQVEEFLAQHGSEYQSVK	Dimethyl(+6)@K:18,Dimethyl(+6)@Nterm,Phospho@S:12	PLOD1_HUMAN	Procollagen-lysine,2-oxoglutarate 5-dioxygenase 1	60.1	733.364	3	2197.07	-1.13788	38.141	K	L	+		@S:12
1369	AQVEEFLAQHGSEYQSVK	Dimethyl(+6)@K:18,Dimethyl(+6)@Nterm,Phospho@Y:14	PLOD1_HUMAN	Procollagen-lysine,2-oxoglutarate 5-dioxygenase 1	51.2	733.365	3	2197.07	0.227575	38.759	K	L	+		@Y:14		Y:14
1370	AQVIYTR	Dimethyl(+6)@Nterm,Phospho@Y:5	RS25_HUMAN	40S ribosomal protein S25	32.3	482.757	2	963.5	-0.518941	22.549	R	N			@Y:5		Y:5
1371	AQVIYTRNTKGGDAPAAGEDA	Dimethyl(+6)@K:10,Dimethyl(+6)@Nterm,Phospho@T:6,Phospho@T:9	RS25_HUMAN	40S ribosomal protein S25	49.5	778.365	3	2332.07	-2.05825	26.286	R	-	+		@T:6,@T:9		T:9
1372	AQVIYTRNTKGGDAPAAGEDA	Dimethyl(+6)@K:10,Dimethyl(+6)@Nterm,Phospho@T:9,Phospho@Y:5	RS25_HUMAN	40S ribosomal protein S25	52	778.364	3	2332.07	-2.91586	26.093	R	-	+		@Y:5,@T:9		T:9
1373	AQVSSPGPPPLSCAEQLCIAR	Carbamidomethyl@C:13,Carbamidomethyl@C:18,Dimethyl(+6)@Nterm,Phospho@S:5	MUSK_HUMAN	Muscle, skeletal receptor tyrosine-protein kinase	74	784.715	3	2351.12	0.723058	45.097	R	Q			@S:5		S:5
1374	AQVTSLLGELQESQSR	Dimethyl(+6)@Nterm,Phospho@S:5	NEMO_HUMAN	NF-kappa-B essential modulator	46.8	620.65	3	1858.93	1.07589	55.559	K	L		ambiguous		@T:4orS:5
1375	AQYEDIANR	Dimethyl(+6)@Nterm,Phospho@Y:3	K2C75_HUMAN,K2C8_HUMAN	Keratin, type II cytoskeletal 8	58.9	597.274	2	1192.53	-0.33542	22.422	K	S	+		@Y:3		Y:3
1376	AQYEDIANRSRAEAESMYQIK	Dimethyl(+6)@K:21,Dimethyl(+6)@Nterm,Phospho@S:10	K2C8_HUMAN	Keratin, type II cytoskeletal 8	34.3	656.073	4	2620.26	-0.305313	34.411	K	Y	+		@S:10
1377	AQYEDIANRSRAEAESMYQIK	Dimethyl(+6)@K:21,Dimethyl(+6)@Nterm,Phospho@S:10,Phospho@S:16	K2C8_HUMAN	Keratin, type II cytoskeletal 8	54.8	901.082	3	2700.23	-1.22212	37.106	K	Y	+		@S:10,@S:16		S:16,S:10
1378	AQYEQTLAELHR	Dimethyl(+6)@Nterm,Phospho@Y:3	PACN3_HUMAN	Protein kinase C and casein kinase substrate in neurons protein 3	64	524.926	3	1571.76	-0.190869	29.327	K	Y			@Y:3		Y:3
1379	AQYEQTLAELHR	Dimethyl(+6)@Nterm,Phospho@T:6	PACN3_HUMAN	Protein kinase C and casein kinase substrate in neurons protein 3	57.4	524.926	3	1571.75	-0.445362	29.523	K	Y			@T:6		Y:3
1380	AQYYLPDGSTIEIGPSR	Dimethyl(+6)@Nterm,Phospho@S:9	ACTZ_HUMAN	Alpha-centractin	78.5	990.979	2	1979.94	-1.5152	53.978	K	F	+		@S:9		S:9
1381	AQYYLPDGSTIEIGPSR	Dimethyl(+6)@Nterm,Phospho@Y:3	ACTZ_HUMAN	Alpha-centractin	90.1	990.98	2	1979.95	0	49.413	K	F			@Y:3		Y:3
1382	AQYYLPDGSTIEIGPSR	Dimethyl(+6)@Nterm,Phospho@Y:3,Phospho@Y:4	ACTZ_HUMAN	Alpha-centractin	89	1030.96	2	2059.91	0.33982	52.344	K	F			@Y:3,@Y:4		Y:3,Y:4
1383	AQYYLPDGSTIEIGPSR	Dimethyl(+6)@Nterm,Phospho@Y:4	ACTZ_HUMAN	Alpha-centractin	73.1	990.981	2	1979.95	0.505064	53.587	K	F			@Y:4		Y:4
1384	AQYYLPDGSTIEIGPSR	Dimethyl(+6)@Nterm,Phospho@T:10	ACTZ_HUMAN	Alpha-centractin	86.6	990.979	2	1979.94	-1.31317	53.501	K	F	+		@T:10
1385	ARAHSIQIMK	Dimethyl(+6)@K:10,Dimethyl(+6)@Nterm,Phospho@S:5	RL18A_HUMAN	60S ribosomal protein L18a	39.6	434.918	3	1301.73	0.384104	20.194	R	V	+		@S:5		S:5
1386	ARASSSPVILVGTHLDVSDEK	Dimethyl(+6)@K:21,Dimethyl(+6)@Nterm,Phospho@S:5,Phospho@S:6	LRRK2_HUMAN	Leucine-rich repeat serine/threonine-protein kinase 2	50.6	803.74	3	2408.2	-1.61947	43.942	K	Q	+	ambiguous	@S:6	@S:4orS:5
1387	ARCEVQFSPR	Carbamidomethyl@C:3,Dimethyl(+6)@Nterm,Phospho@S:8	CRIM1_HUMAN	Cysteine-rich motor neuron 1 protein	36.1	455.218	3	1362.63	0	23.116	K	C	+		@S:8		S:8
1388	ARDNNGSYALCLLHEGK	Carbamidomethyl@C:11,Dimethyl(+6)@K:17,Dimethyl(+6)@Nterm,Phospho@Y:8	KSYK_HUMAN	Tyrosine-protein kinase SYK	50.5	517.26	4	2065.01	0.726389	34.484	R	V			@Y:8
1389	ARDPHSGHFVALK	Dimethyl(+6)@K:13,Dimethyl(+6)@Nterm,Phospho@S:6	CDK4_HUMAN	Cell division protein kinase 4	31.6	396.469	4	1581.85	0.316086	20.537	K	S	+		@S:6		S:6
1390	ARDTVTSELAAVK	Dimethyl(+6)@K:13,Dimethyl(+6)@Nterm,Phospho@T:4,Phospho@S:7	M4K2_HUMAN	Mitogen-activated protein kinase kinase kinase kinase 2	47.9	794.903	2	1587.79	-1.88942	36.673	K	I	+		@T:4,@S:7		T:4
1391	ARDTVTSELAAVK	Dimethyl(+6)@K:13,Dimethyl(+6)@Nterm,Phospho@T:4,Phospho@T:6	M4K2_HUMAN	Mitogen-activated protein kinase kinase kinase kinase 2	34.6	530.272	3	1587.79	-0.755766	36.752	K	I	+		@T:4,@T:6		T:6,T:4
1392	AREEQAQREHEEYLK	Dimethyl(+6)@K:15,Dimethyl(+6)@Nterm,Phospho@Y:13	DDRGK_HUMAN	DDRGK domain-containing protein 1	47.2	516.76	4	2063.01	-0.533202	18.504	K	L	+		@Y:13		Y:13
1393	AREESWGPPR	Dimethyl(+6)@Nterm,Phospho@S:5	EIF3A_HUMAN	Eukaryotic translation initiation factor 3 subunit A	43.4	433.541	3	1297.6	-0.15413	24.169	K	E	+		@S:5		S:5
1394	AREHFGTVK	Dimethyl(+6)@K:9,Dimethyl(+6)@Nterm,Phospho@T:7	TSN_HUMAN	Translin	31.6	398.222	3	1191.64	0.167835	17.798	K	T	+		@T:7		T:7
1395	ARENPSEEAQNLVEFTDEEGYGR	Dimethyl(+6)@Nterm,Phospho@Y:21	SF3A3_HUMAN	Splicing factor 3A subunit 3	98.3	918.742	3	2753.2	0.145285	45.171	K	Y			@Y:21		Y:21
1396	ARENPSEEAQNLVEFTDEEGYGR	Dimethyl(+6)@Nterm,Phospho@T:16	SF3A3_HUMAN	Splicing factor 3A subunit 3	81.4	918.739	3	2753.2	-2.76043	40.711	K	Y	+		@T:16		T:16
1397	ARFEELNADLFRGTLDPVEK	Dimethyl(+6)@K:20,Dimethyl(+6)@Nterm,Phospho@T:14	HSP7C_HUMAN	Heat shock cognate 71 kDa protein	38.5	617.827	4	2467.28	-0.567427	48.192	R	A	+		@T:14		T:14
1398	ARGDLGAFSR	Dimethyl(+6)@Nterm,Phospho@S:9	PIN1_HUMAN	Peptidyl-prolyl cis-trans isomerase NIMA-interacting 1	29.4	388.531	3	1162.57	0.430081	24.923	K	G	+		@S:9		S:9
1399	ARGGCPGGEATLSQPPPR	Carbamidomethyl@C:5,Dimethyl(+6)@Nterm,Phospho@T:11	BTF3_HUMAN	Transcription factor BTF3	40.2	641.31	3	1920.91	-0.468528	21.223	R	G	+		@T:11		T:11
1400	ARGITINAAHVEYSTAAR	Dimethyl(+6)@Nterm,Phospho@T:5,Phospho@Y:13	EFTU_HUMAN	Elongation factor Tu, mitochondrial	45.1	699.003	3	2093.99	0.382046	33.632	R	H	+	ambiguous	@T:5	@Y:13orS:14	T:5
1401	ARGITINAAHVEYSTAAR	Dimethyl(+6)@Nterm,Phospho@T:5,Phospho@T:15	EFTU_HUMAN	Elongation factor Tu, mitochondrial	48	699.003	3	2093.99	-0.286535	32.768	R	H	+		@T:5,@T:15		T:5
1402	ARHEVLLISAEQDK	Dimethyl(+6)@K:14,Dimethyl(+6)@Nterm,Phospho@S:9	VIGLN_HUMAN	Vigilin	61.3	586.326	3	1755.96	-0.113898	28.309	K	R	+		@S:9		S:9
1403	ARHPQLLYESK	Dimethyl(+6)@K:11,Dimethyl(+6)@Nterm,Phospho@Y:8	KC1A_HUMAN	Casein kinase I isoform alpha	38.5	497.279	3	1488.81	0.671676	22.419	K	L			@Y:8		Y:8
1404	ARHTLLEPEVR	Dimethyl(+6)@Nterm,Phospho@T:4	PLK3_HUMAN	Serine/threonine-protein kinase PLK3	38.9	478.927	3	1433.76	-0.20924	23.845	K	Y	+		@T:4		T:4
1405	ARLEIEPEWAYGK	Dimethyl(+6)@K:13,Dimethyl(+6)@Nterm,Phospho@Y:11	FKBP3_HUMAN	Peptidyl-prolyl cis-trans isomerase FKBP3	43.9	570.636	3	1708.89	0.117035	42.82	K	K			@Y:11		Y:11
1406	ARLNQYFQK	Dimethyl(+6)@K:9,Dimethyl(+6)@Nterm,Phospho@Y:6	DHX9_HUMAN	ATP-dependent RNA helicase A	30.5	439.245	3	1314.71	0	26.371	K	E	+		@Y:6		Y:6
1407	ARLTEGCSFR	Carbamidomethyl@C:7,Dimethyl(+6)@Nterm,Phospho@S:8	RS27_HUMAN,RS27L_HUMAN	40S ribosomal protein S27	48.4	437.543	3	1309.61	0.152718	22.605	K	R	+		@S:8		S:8
1408	ARLTEGCSFR	Carbamidomethyl@C:7,Dimethyl(+6)@Nterm,Phospho@T:4	RS27_HUMAN,RS27L_HUMAN	40S ribosomal protein S27	44.5	437.543	3	1309.61	0.839946	24.509	K	R	+		@T:4		T:4
1409	ARLTEGCSFR	Carbamidomethyl@C:7,Dimethyl(+6)@Nterm,Phospho@T:4,Phospho@S:8	RS27_HUMAN,RS27L_HUMAN	40S ribosomal protein S27-like	38.4	464.198	3	1389.57	-0.215894	28.826	K	R	+		@T:4,@S:8		T:4,S:8
1410	ARPATDSFDDYPPR	Dimethyl(+6)@Nterm,Phospho@S:7	IF4B_HUMAN	Eukaryotic translation initiation factor 4B	70	574.596	3	1720.77	-0.174341	27.453	R	R	+		@S:7		S:7
1411	ARPATDSFDDYPPR	Dimethyl(+6)@Nterm,Phospho@Y:11	IF4B_HUMAN	Eukaryotic translation initiation factor 4B	68	574.596	3	1720.77	-0.290568	25.102	R	R			@Y:11		Y:11
1412	ARPATDSFDDYPPR	Dimethyl(+6)@Nterm,Phospho@T:5	IF4B_HUMAN	Eukaryotic translation initiation factor 4B	72.7	574.596	3	1720.77	-0.348682	27.857	R	R	+		@T:5		T:5
1413	ARPATDSFDDYPPR	Dimethyl(+6)@Nterm,Phospho@T:5,Phospho@S:7	IF4B_HUMAN	Eukaryotic translation initiation factor 4B	32.5	601.252	3	1800.73	-0.111066	30.812	R	R	+		@T:5,@S:7		T:5,S:7
1414	ARPATDSFDDYPPRR	Dimethyl(+6)@Nterm,Phospho@S:7	IF4B_HUMAN	Eukaryotic translation initiation factor 4B	34.4	470.224	4	1876.87	-0.372962	27.36	R	G	+		@S:7		S:7
1415	ARPATDSFDDYPPRR	Dimethyl(+6)@Nterm,Phospho@Y:11	IF4B_HUMAN	Eukaryotic translation initiation factor 4B	75.6	470.225	4	1876.87	0.639363	22.795	R	G			@Y:11		Y:11
1416	ARPATDSFDDYPPRR	Dimethyl(+6)@Nterm,Phospho@T:5	IF4B_HUMAN	Eukaryotic translation initiation factor 4B	40.8	626.63	3	1876.87	-0.266401	24.553	R	G	+		@T:5
1417	ARPSLTVTPR	Dimethyl(+6)@Nterm,Phospho@S:4	HASP_HUMAN	Serine/threonine-protein kinase haspin	39.9	606.34	2	1210.66	0.165198	22.543	R	R	+		@S:4		S:4
1418	ARQDSVSLRPSIR	Dimethyl(+6)@Nterm,Phospho@S:5	ELL_HUMAN	RNA polymerase II elongation factor ELL	30	533.624	3	1597.85	-1.37685	22.982	R	F	+		@S:5
1419	ARQEELYSELQAR	Dimethyl(+6)@Nterm,Phospho@Y:7	PLEC_HUMAN	Plectin-1	59.5	569.616	3	1705.83	0.410358	28.616	R	E			@Y:7		Y:7
1420	ARQYTSPEEIDAQLQAEK	Dimethyl(+6)@K:18,Dimethyl(+6)@Nterm,Phospho@S:6	HAP28_HUMAN	28 kDa heat- and acid-stable phosphoprotein	84.7	742.376	3	2224.11	0.404657	35.117	R	Q			@S:6
1421	ARQYTSPEEIDAQLQAEK	Dimethyl(+6)@K:18,Dimethyl(+6)@Nterm,Phospho@Y:4	HAP28_HUMAN	28 kDa heat- and acid-stable phosphoprotein	61.3	742.375	3	2224.1	-0.539543	35.136	R	Q			@Y:4		Y:4
1422	ARQYTSPEEIDAQLQAEK	Dimethyl(+6)@K:18,Dimethyl(+6)@Nterm,Phospho@T:5	HAP28_HUMAN	28 kDa heat- and acid-stable phosphoprotein	79.8	742.376	3	2224.11	0.764352	36.024	R	Q		ambiguous		@Y:4orT:5
1423	ARSEQFINLR	Dimethyl(+6)@Nterm,Phospho@S:3	CAN1_HUMAN	Calpain-1 catalytic subunit	43.9	674.352	2	1346.69	-1.11384	31.918	R	E	+		@S:3		S:3
1424	ARSLLPLSTSLDHR	Dimethyl(+6)@Nterm,Phospho@S:3,Phospho@S:8	GEMI5_HUMAN	Gem-associated protein 5	33.4	587.295	3	1758.86	-0.795969	40.656	K	S	+		@S:3,@S:8		S:3
1425	ARSVDALDDLTPPSTAESGSR	Dimethyl(+6)@Nterm,Phospho@S:3	LSR_HUMAN	Lipolysis-stimulated lipoprotein receptor	38.2	1130.04	2	2258.06	-2.25858	37.715	R	S	+		@S:3		S:3
1426	ARSWSPPPEVSR	Dimethyl(+6)@Nterm,Phospho@S:3,Phospho@S:5	ACSA_HUMAN	Acetyl-coenzyme A synthetase, cytoplasmic	30.4	521.57	3	1561.69	-0.512266	30.903	R	S	+		@S:3,@S:5		S:3,S:5
1427	ARSWSPSSSASSSASPGR	Dimethyl(+6)@Nterm,Phospho@S:3	CS029_HUMAN	Uncharacterized protein C19orf29	44.3	626.956	3	1877.85	-0.798787	21.541	R	S			@S:3		S:3
1428	ARSWSPSSSASSSASPGR	Dimethyl(+6)@Nterm,Phospho@S:7,Phospho@S:8	CS029_HUMAN	Uncharacterized protein C19orf29	34.5	653.612	3	1957.81	-0.459696	23.522	R	S	+		@S:7,@S:8		S:3,S:5
1429	ARSWSPSSSASSSASPGR	Dimethyl(+6)@Nterm,Phospho@S:8,Phospho@S:9	CS029_HUMAN	Uncharacterized protein C19orf29	32	653.612	3	1957.81	-0.0510774	25.469	R	S	+		@S:8,@S:9		S:9,S:8
1430	ARTSASIILR	Dimethyl(+6)@Nterm,Phospho@S:4	TCPA_HUMAN	T-complex protein 1 subunit alpha	29.4	401.234	3	1200.68	0.499717	26.305	K	G	+		@S:4
1431	ARTSSFAEPGGGGGGGGGGPGGSASGPGGTGGGK	Dimethyl(+6)@K:34,Dimethyl(+6)@Nterm,Phospho@S:4	GSK3A_HUMAN	Glycogen synthase kinase-3 alpha	77	936.769	3	2807.28	-2.20854	24.171	R	A	+	ambiguous		@T:3orS:4
1432	ARTSSFAEPGGGGGGGGGGPGGSASGPGGTGGGK	Dimethyl(+6)@K:34,Dimethyl(+6)@Nterm,Phospho@S:5	GSK3A_HUMAN	Glycogen synthase kinase-3 alpha	65.8	936.769	3	2807.28	-1.85232	23.076	R	A	+		@S:5
1433	ARVDHGAEIITQSPGR	Dimethyl(+6)@Nterm,Phospho@S:13	MAP2_HUMAN	Microtubule-associated protein 2	54.8	607.645	3	1819.91	-0.989058	22.142	K	S	+		@S:13		S:13
1434	ARVDHGAEIITQSPGR	Dimethyl(+6)@Nterm,Phospho@T:11	MAP2_HUMAN	Microtubule-associated protein 2	50.2	607.645	3	1819.91	-1.64843	22.097	K	S	+		@T:11		S:13
1435	ARVGGSDEEASGIPSR	Dimethyl(+6)@Nterm,Phospho@S:6	SSF1_HUMAN	Suppressor of SWI4 1 homolog	43.1	567.939	3	1700.79	-0.176388	22.324	K	T	+		@S:6		S:6
1436	ARVTTRMGNTPDSASDNLGFR	Dimethyl(+6)@Nterm,Phospho@T:4,Phospho@T:10	SUMF2_HUMAN	Sulfatase-modifying factor 2	32.9	820.703	3	2459.09	-0.487986	32.639	R	C	+		@T:4,@T:10		T:10
1437	ARVTTRMGNTPDSASDNLGFR	Dimethyl(+6)@Nterm,Phospho@T:4,Phospho@T:5	SUMF2_HUMAN	Sulfatase-modifying factor 2	38.8	820.701	3	2459.08	-2.72459	34.393	R	C	+		@T:4,@T:5		T:5,T:4
1438	ARVTTRMGNTPDSASDNLGFR	Dimethyl(+6)@Nterm,Phospho@T:5,Phospho@T:10	SUMF2_HUMAN	Sulfatase-modifying factor 2	35.1	820.701	3	2459.08	-2.6026	33.778	R	C	+		@T:5,@T:10		T:5,T:10
1439	ARVYAEVNSLR	Dimethyl(+6)@Nterm,Phospho@Y:4	CSK22_HUMAN	Casein kinase II subunit alpha'	45.9	464.58	3	1390.72	-0.0719053	25.405	R	S			@Y:4		Y:4
1440	ARVYTDVNTHRPR	Dimethyl(+6)@Nterm,Phospho@Y:4	CSK21_HUMAN	Casein kinase II subunit alpha	47	425.472	4	1697.86	0.942363	18.244	R	E	+		@Y:4		Y:4
1441	ARVYTDVNTHRPR	Dimethyl(+6)@Nterm,Phospho@T:5	CSK21_HUMAN	Casein kinase II subunit alpha	49.3	425.472	4	1697.86	-0.235591	20.182	R	E	+		@T:5		T:5
1442	ARYEAANWK	Dimethyl(+6)@K:9,Dimethyl(+6)@Nterm,Phospho@Y:3	PSA6_HUMAN	Proteasome subunit alpha type-6	32.8	419.553	3	1255.64	-0.0796407	21.815	R	Y			@Y:3		Y:3
1443	ARYLENYDAIR	Dimethyl(+6)@Nterm,Phospho@Y:3	UCHL3_HUMAN	Ubiquitin carboxyl-terminal hydrolase isozyme L3	45.5	499.915	3	1496.72	-0.801752	31.407	R	V			@Y:3		Y:3
1444	ARYLENYDAIR	Dimethyl(+6)@Nterm,Phospho@Y:3,Phospho@Y:7	UCHL3_HUMAN	Ubiquitin carboxyl-terminal hydrolase isozyme L3	47.2	526.57	3	1576.69	-0.443968	31.861	R	V			@Y:3,@Y:7		Y:3,Y:7
1445	ARYTVRSFGIR	Dimethyl(+6)@Nterm,Phospho@S:7,Phospho@Y:3	RL11_HUMAN	60S ribosomal protein L11	37.8	507.251	3	1518.73	-0.526756	34.776	K	R	+		@Y:3,@S:7		S:7
1446	ASAAPKPEPVPVQK	Dimethyl(+6)@K:6,Dimethyl(+6)@K:14,Dimethyl(+6)@Nterm,Phospho@S:2	PDLI5_HUMAN	PDZ and LIM domain protein 5	44.1	534.323	3	1599.95	-0.562518	21.527	R	G	+		@S:2		S:2
1447	ASAELALGENSEVLK	Dimethyl(+6)@K:15,Dimethyl(+6)@Nterm,Phospho@S:11	AATM_HUMAN	Aspartate aminotransferase, mitochondrial	38.8	560.303	3	1677.89	0.357593	42.103	K	S	+		@S:11		S:11
1448	ASAETVDPASLWEY	Dimethyl(+6)@Nterm,Phospho@Y:14	FSCN1_HUMAN	Fascin	65.3	826.869	2	1651.72	0.302714	56.284	K	-	+		@Y:14		Y:14
1449	ASAETVDPASLWEY	Dimethyl(+6)@Nterm,Phospho@T:5,Phospho@S:10	FSCN1_HUMAN	Fascin	30.4	866.852	2	1731.69	0.288735	70.342	K	-	+		@T:5,@S:10		S:10
1450	ASAETVDPASLWEY	Dimethyl(+6)@Nterm,Phospho@T:5,Phospho@Y:14	FSCN1_HUMAN	Fascin	34.9	866.853	2	1731.69	1.21269	64.321	K	-		ambiguous	@Y:14	@S:2orT:5	Y:14
1451	ASAHSIVECDPVRK	Carbamidomethyl@C:9,Dimethyl(+6)@K:14,Dimethyl(+6)@Nterm,Phospho@S:5	KIF11_HUMAN	Kinesin-like protein KIF11	43.4	572.964	3	1715.87	-0.466236	24.444	K	E	+		@S:5		S:5
1452	ASALRHEEQPAPGYDTHGR	Dimethyl(+6)@Nterm,Phospho@S:2	ZO1_HUMAN	Tight junction protein ZO-1	37.4	552.262	4	2205.02	-0.226756	20.223	R	L	+		@S:2		S:2
1453	ASALRHEEQPAPGYDTHGR	Dimethyl(+6)@Nterm,Phospho@Y:14	ZO1_HUMAN	Tight junction protein ZO-1	53.9	552.261	4	2205.02	-0.680267	19.324	R	L			@Y:14		Y:14
1454	ASALRHEEQPAPGYDTHGR	Dimethyl(+6)@Nterm,Phospho@T:16	ZO1_HUMAN	Tight junction protein ZO-1	45.6	552.261	4	2205.02	-0.317458	19.69	R	L	+		@T:16		T:16
1455	ASAPSPNAQVACDHCLK	Carbamidomethyl@C:12,Carbamidomethyl@C:15,Dimethyl(+6)@K:17,Dimethyl(+6)@Nterm,Phospho@S:5	TRI25_HUMAN	E3 ubiquitin/ISG15 ligase TRIM25	74.5	658.645	3	1972.91	-1.67265	23.872	R	E	+		@S:5		S:5
1456	ASAQQENSSTCIGSAIK	Carbamidomethyl@C:11,Dimethyl(+6)@K:17,Dimethyl(+6)@Nterm,Phospho@S:8	CARF_HUMAN	CDKN2A-interacting protein	99.6	950.46	2	1898.91	-1.36921	26.342	R	S	+		@S:8		S:8
1457	ASAVALEVQR	Dimethyl(+6)@Nterm,Phospho@S:2	EF2K_HUMAN	Eukaryotic elongation factor 2 kinase	81.5	579.31	2	1156.61	-0.25938	27.934	R	L	+		@S:2		S:2
1458	ASAVSELSPR	Dimethyl(+6)@Nterm,Phospho@S:2	TR150_HUMAN	Thyroid hormone receptor-associated protein 3	39.8	565.786	2	1129.56	-0.973832	27.339	R	E	+		@S:2		S:2
1459	ASAVSELSPR	Dimethyl(+6)@Nterm,Phospho@S:5	TR150_HUMAN	Thyroid hormone receptor-associated protein 3	42.4	565.785	2	1129.56	-2.47885	31.135	R	E	+		@S:5		S:5
1460	ASAVSELSPR	Dimethyl(+6)@Nterm,Phospho@S:8	TR150_HUMAN	Thyroid hormone receptor-associated protein 3	37.5	565.787	2	1129.56	-0.26559	26.526	R	E	+		@S:8
1461	ASCLYGQLPK	Carbamidomethyl@C:3,Dimethyl(+6)@K:10,Dimethyl(+6)@Nterm,Phospho@Y:5	GSTP1_HUMAN	Glutathione S-transferase P	55.2	642.838	2	1283.66	-0.233706	30.254	K	F			@Y:5		Y:5
1462	ASDPHLGTPSPEDCELETYDMFPDTIHSR	Carbamidomethyl@C:14,Dimethyl(+6)@Nterm,Phospho@T:8,Phospho@T:25,Phospho@Y:19	M4K2_HUMAN	Mitogen-activated protein kinase kinase kinase kinase 2	38.5	898.604	4	3590.39	-1.00268	50.922	K	G	+		@T:8,@Y:19,@T:25		T:8,Y:19
1463	ASDTSLTQGIVAFR	Dimethyl(+6)@Nterm,Phospho@S:2,Phospho@T:4	SIK2_HUMAN	Serine/threonine-protein kinase SIK2	31.6	830.383	2	1658.75	-0.964581	54.748	R	Q	+	ambiguous	@S:2	@T:4orS:5	S:2
1464	ASDYQR	Dimethyl(+6)@Nterm,Phospho@S:2	TGON2_HUMAN	Trans-Golgi network integral membrane protein 2	22.4	427.186	2	852.357	-2.81572	41.601	K	L	+		@S:2		S:2
1465	ASEENLLSSSSVPSADRDSSPTTNSK	Dimethyl(+6)@K:26,Dimethyl(+6)@Nterm,Phospho@S:20	4ET_HUMAN	Eukaryotic translation initiation factor 4E transporter	35.6	938.78	3	2813.32	-2.06162	32.763	K	L	+		@S:20
1466	ASEIPFHPSIK	Dimethyl(+6)@K:11,Dimethyl(+6)@Nterm,Phospho@S:9	DYRK4_HUMAN	Dual specificity tyrosine-phosphorylation-regulated kinase 4	37.2	458.588	3	1372.74	-0.437081	34.511	K	T	+		@S:9		S:9
1467	ASELGHSLNENVLKPAQEK	Dimethyl(+6)@K:14,Dimethyl(+6)@K:19,Dimethyl(+6)@Nterm,Phospho@S:7	ARFG1_HUMAN	ADP-ribosylation factor GTPase-activating protein 1	75.7	749.413	3	2245.22	-1.0244	31.456	K	V	+		@S:7		S:7
1468	ASENGHYELEHLSTPK	Dimethyl(+6)@K:16,Dimethyl(+6)@Nterm,Phospho@Y:7	SPN1_HUMAN	Snurportin-1	32.8	653.987	3	1958.94	-0.459432	27.603	K	L	+		@Y:7		Y:7
1469	ASEQETAKEEDGSVELESQVQK	Dimethyl(+6)@K:8,Dimethyl(+6)@K:22,Dimethyl(+6)@Nterm,Phospho@S:13,Phospho@S:18	CR025_HUMAN	Uncharacterized protein C18orf25	40.8	895.088	3	2682.24	0.820209	29.478	K	D	+		@S:13,@S:18		S:13,S:18
1470	ASEQIYGTPSSSPYECLR	Carbamidomethyl@C:16,Dimethyl(+6)@Nterm,Phospho@Y:6	DCTN1_HUMAN	Dynactin subunit 1	84.4	1079.98	2	2157.95	-0.139021	37.961	K	Q			@Y:6		Y:6
1471	ASESSKPWPDATYGTGSASR	Dimethyl(+6)@K:6,Dimethyl(+6)@Nterm,Phospho@S:17	TR150_HUMAN	Thyroid hormone receptor-associated protein 3	79.4	735.015	3	2202.02	-0.999081	30.529	K	A	+		@S:17
1472	ASESSKPWPDATYGTGSASR	Dimethyl(+6)@K:6,Dimethyl(+6)@Nterm,Phospho@S:19	TR150_HUMAN	Thyroid hormone receptor-associated protein 3	39	735.016	3	2202.03	0.49954	30.298	K	A	+		@S:19
1473	ASESSKPWPDATYGTGSASR	Dimethyl(+6)@K:6,Dimethyl(+6)@Nterm,Phospho@S:2,Phospho@S:19	TR150_HUMAN	Thyroid hormone receptor-associated protein 3	42.9	761.671	3	2281.99	-0.482035	36.057	K	A	+		@S:2,@S:19		S:19
1474	ASESSKPWPDATYGTGSASR	Dimethyl(+6)@K:6,Dimethyl(+6)@Nterm,Phospho@S:4	TR150_HUMAN	Thyroid hormone receptor-associated protein 3	47.1	735.015	3	2202.02	-1.4078	31.026	K	A	+		@S:4
1475	ASESSKPWPDATYGTGSASR	Dimethyl(+6)@K:6,Dimethyl(+6)@Nterm,Phospho@S:5,Phospho@T:12,Phospho@T:15	TR150_HUMAN	Thyroid hormone receptor-associated protein 3	30.5	788.326	3	2361.96	-1.10078	40.855	K	A	+	ambiguous	@T:12,@T:15	@S:4orS:5	T:12
1476	ASESSKPWPDATYGTGSASR	Dimethyl(+6)@K:6,Dimethyl(+6)@Nterm,Phospho@Y:13	TR150_HUMAN	Thyroid hormone receptor-associated protein 3	97.6	735.016	3	2202.03	0.0454127	28.001	K	A			@Y:13		T:15
1477	ASESSKPWPDATYGTGSASR	Dimethyl(+6)@K:6,Dimethyl(+6)@Nterm,Phospho@T:12	TR150_HUMAN	Thyroid hormone receptor-associated protein 3	40.7	735.017	3	2202.03	1.68027	30.85	K	A	+		@T:12
1478	ASESSKPWPDATYGTGSASR	Dimethyl(+6)@K:6,Dimethyl(+6)@Nterm,Phospho@T:12,Phospho@Y:13	TR150_HUMAN	Thyroid hormone receptor-associated protein 3	71.8	761.67	3	2281.99	-2.67311	32.177	K	A	+		@T:12,@Y:13		T:12,T:15
1479	ASESSKPWPDATYGTGSASR	Dimethyl(+6)@K:6,Dimethyl(+6)@Nterm,Phospho@T:12,Phospho@T:15	TR150_HUMAN	Thyroid hormone receptor-associated protein 3	32.8	761.671	3	2281.99	-1.35846	32.19	K	A	+		@T:12,@T:15		T:12,T:15
1480	ASESSKPWPDATYGTGSASR	Dimethyl(+6)@K:6,Dimethyl(+6)@Nterm,Phospho@T:15	TR150_HUMAN	Thyroid hormone receptor-associated protein 3	72.2	735.016	3	2202.03	-0.635778	26.51	K	A	+		@T:15		T:15
1481	ASESSKPWPDATYGTGSASR	Dimethyl(+6)@K:6,Dimethyl(+6)@Nterm,Phospho@T:15,Phospho@Y:13	TR150_HUMAN	Thyroid hormone receptor-associated protein 3	54.4	761.671	3	2281.99	-0.438214	34.237	K	A	+		@Y:13,@T:15		T:12,Y:13
1482	ASESSSEEKDDYEIFVK	Dimethyl(+6)@K:9,Dimethyl(+6)@K:17,Dimethyl(+6)@Nterm,Phospho@Y:12	SON_HUMAN	Protein SON	35.2	715.684	3	2144.03	-0.41977	34.41	R	V	+		@Y:12		Y:12
1483	ASEVCLDDTVTTEK	Carbamidomethyl@C:5,Dimethyl(+6)@K:14,Dimethyl(+6)@Nterm,Phospho@T:9	NISCH_HUMAN	Nischarin	44.7	858.406	2	1714.8	-1.74948	30.966	R	E	+		@T:9		T:9
1484	ASFDERQPYAHMNGGR	Dimethyl(+6)@Nterm,Oxidation@M:12,Phospho@Y:9	IGF1R_HUMAN	Insulin-like growth factor 1 receptor	33.7	655.955	3	1964.84	1.11968	19.24	R	K	+		@Y:9		Y:9
1485	ASFDERQPYAHMNGGR	Dimethyl(+6)@Nterm,Phospho@Y:9	IGF1R_HUMAN	Insulin-like growth factor 1 receptor	34.1	650.623	3	1948.85	-0.20525	22.263	R	K	+		@Y:9		Y:9
1486	ASFENNCEIGCFAK	Carbamidomethyl@C:7,Carbamidomethyl@C:11,Dimethyl(+6)@K:14,Dimethyl(+6)@Nterm,Phospho@S:2	IF6_HUMAN	Eukaryotic translation initiation factor 6	80.5	897.894	2	1793.77	-2.84317	40.428	R	L	+		@S:2		S:2
1487	ASFSFHK	Dimethyl(+6)@K:7,Dimethyl(+6)@Nterm,Phospho@S:4	HASP_HUMAN	Serine/threonine-protein kinase haspin	26.8	486.255	2	970.495	0	26.964	R	K	+		@S:4		S:4
1488	ASGALVGAASGSSAGGSSR	Dimethyl(+6)@Nterm,Phospho@S:10	DMRT1_HUMAN	Doublesex- and mab-3-related transcription factor 1	33.9	555.267	3	1662.78	0.180421	26.611	K	G	+		@S:10
1489	ASGGLPQFGDEYDFYR	Dimethyl(+6)@Nterm,Phospho@Y:12,Phospho@Y:15	EXOSX_HUMAN	Exosome component 10	65	1008.4	2	2014.79	-0.69486	53.67	K	S			@Y:12,@Y:15		Y:15,Y:12
1490	ASGLPPTESNCEVPRPSTAPQR	Carbamidomethyl@C:11,Dimethyl(+6)@Nterm,Phospho@S:9	MARK2_HUMAN	Serine/threonine-protein kinase MARK2	64.7	822.395	3	2464.16	-0.202909	28.826	K	V	+		@S:9		S:9
1491	ASGLPPTESNCEVPRPSTAPQR	Carbamidomethyl@C:11,Dimethyl(+6)@Nterm,Phospho@S:9,Phospho@T:18	MARK2_HUMAN	Serine/threonine-protein kinase MARK2	43.8	849.049	3	2544.13	-1.53294	31.595	K	V	+	ambiguous	@S:9	@S:17orT:18	S:9
1492	ASGNYATVISHNPETK	Dimethyl(+6)@K:16,Dimethyl(+6)@Nterm,Phospho@S:10	RL8_HUMAN	60S ribosomal protein L8	68.9	918.962	2	1835.91	0.108938	26.898	R	K	+		@S:10		S:10
1493	ASGNYATVISHNPETK	Dimethyl(+6)@K:16,Dimethyl(+6)@Nterm,Phospho@S:10,Phospho@Y:5	RL8_HUMAN	60S ribosomal protein L8	38.7	639.632	3	1915.87	-0.782933	29.311	R	K	+		@Y:5,@S:10		Y:5,S:10
1494	ASGNYATVISHNPETK	Dimethyl(+6)@K:16,Dimethyl(+6)@Nterm,Phospho@S:2	RL8_HUMAN	60S ribosomal protein L8	65.3	918.964	2	1835.91	1.90641	24.071	R	K	+	ambiguous		@S:2orY:5
1495	ASGNYATVISHNPETK	Dimethyl(+6)@K:16,Dimethyl(+6)@Nterm,Phospho@S:2,Phospho@S:10	RL8_HUMAN	60S ribosomal protein L8	45.2	639.633	3	1915.88	0.260977	31.312	R	K	+		@S:2,@S:10
1496	ASGNYATVISHNPETK	Dimethyl(+6)@K:16,Dimethyl(+6)@Nterm,Phospho@S:2,Phospho@S:10,Phospho@Y:5	RL8_HUMAN	60S ribosomal protein L8	39.1	666.288	3	1995.84	-0.350729	32.847	R	K	+		@S:2,@Y:5,@S:10		S:10,T:7,S:2
1497	ASGNYATVISHNPETK	Dimethyl(+6)@K:16,Dimethyl(+6)@Nterm,Phospho@S:2,Phospho@Y:5	RL8_HUMAN	60S ribosomal protein L8	70.2	639.633	3	1915.88	0.313173	32.825	R	K	+		@S:2,@Y:5		S:2
1498	ASGNYATVISHNPETK	Dimethyl(+6)@K:16,Dimethyl(+6)@Nterm,Phospho@S:2,Phospho@T:7	RL8_HUMAN	60S ribosomal protein L8	54.2	639.632	3	1915.87	-0.365368	32.74	R	K	+		@S:2,@T:7		T:7
1499	ASGNYATVISHNPETK	Dimethyl(+6)@K:16,Dimethyl(+6)@Nterm,Phospho@Y:5	RL8_HUMAN	60S ribosomal protein L8	95	918.962	2	1835.91	-0.0544689	23.623	R	K	+		@Y:5		Y:5
1500	ASGNYATVISHNPETK	Dimethyl(+6)@K:16,Dimethyl(+6)@Nterm,Phospho@T:15,Phospho@Y:5	RL8_HUMAN	60S ribosomal protein L8	42.9	639.631	3	1915.87	-1.46147	31.544	R	K	+		@Y:5,@T:15		T:15
1501	ASGNYATVISHNPETK	Dimethyl(+6)@K:16,Dimethyl(+6)@Nterm,Phospho@T:7	RL8_HUMAN	60S ribosomal protein L8	67.2	918.961	2	1835.91	-0.435752	30.805	R	K	+		@T:7		T:7
1502	ASGNYATVISHNPETK	Dimethyl(+6)@K:16,Dimethyl(+6)@Nterm,Phospho@T:7,Phospho@S:10	RL8_HUMAN	60S ribosomal protein L8	45.7	639.632	3	1915.87	-0.939519	29.801	R	K	+		@T:7,@S:10		Y:5,S:10
1503	ASGNYATVISHNPETK	Dimethyl(+6)@K:16,Dimethyl(+6)@Nterm,Phospho@T:7,Phospho@Y:5	RL8_HUMAN	60S ribosomal protein L8	53.7	639.632	3	1915.87	-0.469759	27.779	R	K	+		@Y:5,@T:7		Y:5,T:7
1504	ASGNYATVISHNPETK	Dimethyl(+6)@K:16,Dimethyl(+6)@Nterm,Phospho@T:7,Phospho@T:15	RL8_HUMAN	60S ribosomal protein L8	68.5	639.632	3	1915.87	-0.730737	30.267	R	K	+		@T:7,@T:15		T:15
1505	ASGNYATVISHNPETKK	Dimethyl(+6)@K:16,Dimethyl(+6)@K:17,Dimethyl(+6)@Nterm,Phospho@S:10	RL8_HUMAN	60S ribosomal protein L8	52.8	1000.04	2	1998.07	-0.350339	21.146	R	T	+		@S:10		Y:5
1506	ASGNYATVISHNPETKK	Dimethyl(+6)@K:16,Dimethyl(+6)@K:17,Dimethyl(+6)@Nterm,Phospho@S:2	RL8_HUMAN	60S ribosomal protein L8	63.1	500.524	4	1998.07	-0.900871	25.367	R	T			@S:2		S:2
1507	ASGNYATVISHNPETKK	Dimethyl(+6)@K:16,Dimethyl(+6)@K:17,Dimethyl(+6)@Nterm,Phospho@S:2,Phospho@S:10	RL8_HUMAN	60S ribosomal protein L8	36.3	520.515	4	2078.03	-1.25118	26.367	R	T	+		@S:2,@S:10		S:10
1508	ASGNYATVISHNPETKK	Dimethyl(+6)@K:16,Dimethyl(+6)@K:17,Dimethyl(+6)@Nterm,Phospho@S:2,Phospho@Y:5	RL8_HUMAN	60S ribosomal protein L8	53.5	693.685	3	2078.03	-0.288735	29.388	R	T	+		@S:2,@Y:5		Y:5,S:2
1509	ASGNYATVISHNPETKK	Dimethyl(+6)@K:16,Dimethyl(+6)@K:17,Dimethyl(+6)@Nterm,Phospho@S:2,Phospho@T:15	RL8_HUMAN	60S ribosomal protein L8	41.3	693.685	3	2078.03	-0.0481224	26.852	R	T	+		@S:2,@T:15		T:15,S:2
1510	ASGNYATVISHNPETKK	Dimethyl(+6)@K:16,Dimethyl(+6)@K:17,Dimethyl(+6)@Nterm,Phospho@S:2,Phospho@T:15,Phospho@Y:5	RL8_HUMAN	60S ribosomal protein L8	49.5	720.339	3	2158	-1.76089	30.501	R	T	+		@S:2,@Y:5,@T:15		T:15,T:7,S:2
1511	ASGNYATVISHNPETKK	Dimethyl(+6)@K:16,Dimethyl(+6)@K:17,Dimethyl(+6)@Nterm,Phospho@S:2,Phospho@T:7	RL8_HUMAN	60S ribosomal protein L8	37.3	693.684	3	2078.03	-1.53992	28.921	R	T	+		@S:2,@T:7		S:2
1512	ASGNYATVISHNPETKK	Dimethyl(+6)@K:16,Dimethyl(+6)@K:17,Dimethyl(+6)@Nterm,Phospho@Y:5	RL8_HUMAN	60S ribosomal protein L8	67.8	500.524	4	1998.07	-0.900871	21.46	R	T			@Y:5		S:2
1513	ASGNYATVISHNPETKK	Dimethyl(+6)@K:16,Dimethyl(+6)@K:17,Dimethyl(+6)@Nterm,Phospho@T:15,Phospho@Y:5	RL8_HUMAN	60S ribosomal protein L8	38.5	693.685	3	2078.03	-0.240612	27.276	R	T	+		@Y:5,@T:15		T:15
1514	ASGNYATVISHNPETKK	Dimethyl(+6)@K:16,Dimethyl(+6)@K:17,Dimethyl(+6)@Nterm,Phospho@T:7	RL8_HUMAN	60S ribosomal protein L8	69	667.028	3	1998.06	-2.95286	25.271	R	T	+		@T:7		T:7
1515	ASGNYATVISHNPETKK	Dimethyl(+6)@K:16,Dimethyl(+6)@K:17,Dimethyl(+6)@Nterm,Phospho@T:7,Phospho@S:10	RL8_HUMAN	60S ribosomal protein L8	34.1	520.516	4	2078.03	0.144367	26.815	R	T	+		@T:7,@S:10		S:10,S:2
1516	ASGNYATVISHNPETKK	Dimethyl(+6)@K:16,Dimethyl(+6)@K:17,Dimethyl(+6)@Nterm,Phospho@T:7,Phospho@Y:5	RL8_HUMAN	60S ribosomal protein L8	51.1	693.684	3	2078.03	-1.4918	28.836	R	T	+		@Y:5,@T:7		S:2
1517	ASGNYATVISHNPETKK	Dimethyl(+6)@K:16,Dimethyl(+6)@K:17,Dimethyl(+6)@Nterm,Phospho@T:7,Phospho@T:15	RL8_HUMAN	60S ribosomal protein L8	43.1	520.515	4	2078.03	-1.01057	27.531	R	T	+		@T:7,@T:15		T:15,T:7
1518	ASGNYATVISHNPETKKTR	Dimethyl(+6)@K:16,Dimethyl(+6)@K:17,Dimethyl(+6)@Nterm,Phospho@S:10,Phospho@T:18	RL8_HUMAN	60S ribosomal protein L8	42	779.402	3	2335.18	0.171293	26.707	R	V	+		@S:10,@T:18
1519	ASGNYATVISHNPETKKTR	Dimethyl(+6)@K:16,Dimethyl(+6)@K:17,Dimethyl(+6)@Nterm,Phospho@S:2,Phospho@T:18	RL8_HUMAN	60S ribosomal protein L8	64.6	779.4	3	2335.18	-1.49881	24.181	R	V	+		@S:2,@T:18		T:18,S:2
1520	ASGNYATVISHNPETKKTR	Dimethyl(+6)@K:16,Dimethyl(+6)@K:17,Dimethyl(+6)@Nterm,Phospho@S:2,Phospho@T:18,Phospho@Y:5	RL8_HUMAN	60S ribosomal protein L8	39.5	806.055	3	2415.14	-1.82184	28.673	R	V	+	ambiguous	@S:2,@Y:5	@T:15orT:18
1521	ASGNYATVISHNPETKKTR	Dimethyl(+6)@K:16,Dimethyl(+6)@K:17,Dimethyl(+6)@Nterm,Phospho@T:15,Phospho@T:18	RL8_HUMAN	60S ribosomal protein L8	35.2	584.803	4	2335.18	0.0428232	22.716	R	V	+		@T:15,@T:18		T:18
1522	ASGNYATVISHNPETKKTR	Dimethyl(+6)@K:16,Dimethyl(+6)@K:17,Dimethyl(+6)@Nterm,Phospho@T:18	RL8_HUMAN	60S ribosomal protein L8	56.5	564.811	4	2255.22	-0.354733	21.917	R	V	+		@T:18		T:15
1523	ASGNYATVISHNPETKKTR	Dimethyl(+6)@K:16,Dimethyl(+6)@K:17,Dimethyl(+6)@Nterm,Phospho@T:18,Phospho@Y:5	RL8_HUMAN	60S ribosomal protein L8	53.1	584.803	4	2335.18	-0.12847	25.256	R	V	+		@Y:5,@T:18		Y:5,T:18
1524	ASGNYATVISHNPETKKTR	Dimethyl(+6)@K:16,Dimethyl(+6)@K:17,Dimethyl(+6)@Nterm,Phospho@T:7,Phospho@T:15	RL8_HUMAN	60S ribosomal protein L8	44.8	779.401	3	2335.18	-0.428232	25.866	R	V	+		@T:7,@T:15		T:15,T:7
1525	ASGNYATVISHNPETKKTR	Dimethyl(+6)@K:16,Dimethyl(+6)@K:17,Dimethyl(+6)@Nterm,Phospho@T:7,Phospho@T:18	RL8_HUMAN	60S ribosomal protein L8	58.3	779.401	3	2335.18	-0.856465	25.949	R	V	+		@T:7,@T:18		T:18
1526	ASGPPVSELITK	Dimethyl(+6)@K:12,Dimethyl(+6)@Nterm,Phospho@S:2	H14_HUMAN,H12_HUMAN,H13_HUMAN	Histone H1.3	60	673.883	2	1345.75	-0.520155	40.159	K	A	+		@S:2		S:2
1527	ASGPPVSELITK	Dimethyl(+6)@K:12,Dimethyl(+6)@Nterm,Phospho@S:7	H14_HUMAN,H12_HUMAN,H13_HUMAN	Histone H1.4	55.5	673.883	2	1345.75	-1.04031	41.113	K	A	+		@S:7		S:7
1528	ASGPPVSELITK	Dimethyl(+6)@K:12,Dimethyl(+6)@Nterm,Phospho@S:7,Phospho@T:11	H14_HUMAN,H12_HUMAN,H13_HUMAN	Histone H1.3	45.6	713.867	2	1425.72	0.14028	41.584	K	A	+		@S:7,@T:11		T:11,S:7
1529	ASGPPVSELITK	Dimethyl(+6)@K:12,Dimethyl(+6)@Nterm,Phospho@T:11	H14_HUMAN,H12_HUMAN,H13_HUMAN	Histone H1.2	42.9	673.883	2	1345.75	-0.520155	36.165	K	A	+		@T:11		T:11
1530	ASGQAFELILSPR	Dimethyl(+6)@Nterm,Phospho@S:11	STMN1_HUMAN	Stathmin	43	751.895	2	1501.78	0.59929	49.676	R	S	+		@S:11		S:11
1531	ASGYQSSQKKSCVEEPEPEPEAAEGDGDK	Carbamidomethyl@C:12,Dimethyl(+6)@K:9,Dimethyl(+6)@K:10,Dimethyl(+6)@K:29,Dimethyl(+6)@Nterm,Phospho@S:6	HDGF_HUMAN	Hepatoma-derived growth factor	52.4	832.147	4	3324.56	-1.62428	23.038	K	K		ambiguous		@S:2orY:4orS:6
1532	ASIDSSLENLSTASSR	Dimethyl(+6)@Nterm,Phospho@S:6	NGAP_HUMAN	Ras GTPase-activating protein nGAP	96.6	876.416	2	1750.82	-0.856742	37.217	K	S	+		@S:6		S:6
1533	ASIHEAWTDGK	Dimethyl(+6)@K:11,Dimethyl(+6)@Nterm,Phospho@S:2	ACTN4_HUMAN,ACTN1_HUMAN	Alpha-actinin-4	47.4	681.84	2	1361.66	-0.367198	28.915	K	E	+		@S:2		S:2
1534	ASIHEAWTDGK	Dimethyl(+6)@K:11,Dimethyl(+6)@Nterm,Phospho@T:8	ACTN4_HUMAN,ACTN1_HUMAN	Alpha-actinin-4	36.4	454.896	3	1361.67	0	26.436	K	E	+		@T:8		T:8
1535	ASKTAENATSGETLEENEAGD	Dimethyl(+6)@K:3,Dimethyl(+6)@Nterm,Phospho@T:4	PA2G4_HUMAN	Proliferation-associated protein 2G4	80.9	1136.51	2	2271	-0.880668	25.714	K	-	+		@T:4		T:4
1536	ASKTAENATSGETLEENEAGD	Dimethyl(+6)@K:3,Dimethyl(+6)@Nterm,Phospho@T:9	PA2G4_HUMAN	Proliferation-associated protein 2G4	32	758.009	3	2271	-1.01277	26.243	K	-	+	ambiguous		@T:4orT:9
1537	ASLAYFEDR	Dimethyl(+6)@Nterm,Phospho@Y:5	ITK_HUMAN	Tyrosine-protein kinase ITK/TSK	73.8	593.273	2	1184.53	-0.337686	37.426	K	H			@Y:5		Y:5
1538	ASLAYFEDRHGK	Dimethyl(+6)@K:12,Dimethyl(+6)@Nterm,Phospho@Y:5	ITK_HUMAN	Tyrosine-protein kinase ITK/TSK	37.5	514.597	3	1540.77	-0.584123	27.778	K	K	+		@Y:5		Y:5
1539	ASLEAAIADAEQR	Dimethyl(+6)@Nterm,Phospho@S:2	K2C8_HUMAN	Keratin, type II cytoskeletal 8	97.9	729.856	2	1457.7	0.274405	46.893	R	G	+		@S:2		S:2
1540	ASLEAAIADAEQRGELAIK	Dimethyl(+6)@K:19,Dimethyl(+6)@Nterm,Phospho@S:2	K2C8_HUMAN	Keratin, type II cytoskeletal 8	65.5	702.049	3	2103.13	0.28529	55.74	R	D	+		@S:2		S:2
1541	ASLEDAPVDDLTRK	Dimethyl(+6)@K:14,Dimethyl(+6)@Nterm,Phospho@T:12	ZCCHV_HUMAN	Zinc finger CCCH-type antiviral protein 1	58	559.962	3	1676.87	-0.178905	33.78	R	F	+		@T:12		T:12
1542	ASLENSLREVEAR	Dimethyl(+6)@Nterm,Phospho@S:6	K1C18_HUMAN	Keratin, type I cytoskeletal 18	45.6	794.4	2	1586.79	-0.819266	29.411	K	Y	+		@S:6		S:6
1543	ASLGQASIQNGK	Dimethyl(+6)@K:12,Dimethyl(+6)@Nterm,Phospho@S:2	MARK2_HUMAN	Serine/threonine-protein kinase MARK2	70.1	661.36	2	1320.71	-1.06004	25.158	R	D	+		@S:2		S:2
1544	ASLGQASIQNGK	Dimethyl(+6)@K:12,Dimethyl(+6)@Nterm,Phospho@S:7	MARK2_HUMAN	Serine/threonine-protein kinase MARK2	45.7	661.36	2	1320.71	-1.43862	22.956	R	D	+		@S:7		S:7
1545	ASLISAVSDK	Dimethyl(+6)@K:10,Dimethyl(+6)@Nterm,Phospho@S:5	TS101_HUMAN	Tumor susceptibility gene 101 protein	37.5	569.823	2	1137.63	-1.05482	43.133	R	L	+		@S:5		S:5
1546	ASLLHSMPTHSSPR	Dimethyl(+6)@Nterm,Oxidation@M:7,Phospho@S:12	CLAP2_HUMAN	CLIP-associating protein 2	36.1	550.934	3	1649.78	-0.606141	18.691	K	S	+		@S:12
1547	ASLLHSMPTHSSPR	Dimethyl(+6)@Nterm,Oxidation@M:7,Phospho@S:6	CLAP2_HUMAN	CLIP-associating protein 2	40	550.933	3	1649.78	-1.6972	19.103	K	S	+		@S:6
1548	ASLLKSQEPIPDDQK	Dimethyl(+6)@K:5,Dimethyl(+6)@K:15,Dimethyl(+6)@Nterm,Phospho@S:6	LYRIC_HUMAN	Protein LYRIC	51.6	617.684	3	1850.03	0.16216	30.804	R	V	+		@S:6		S:2
1549	ASLNGADIYSGCCTLK	Carbamidomethyl@C:12,Carbamidomethyl@C:13,Dimethyl(+6)@K:16,Dimethyl(+6)@Nterm,Phospho@Y:9	HNRPL_HUMAN	Heterogeneous nuclear ribonucleoprotein L	84.4	939.444	2	1876.87	0.21312	35.66	K	I	+		@Y:9		Y:9
1550	ASLSLIEK	Dimethyl(+6)@K:8,Dimethyl(+6)@Nterm,Phospho@S:2	IMA2_HUMAN	Importin subunit alpha-2	45.1	504.804	2	1007.59	-0.297739	39.263	K	Y	+		@S:2		S:2
1551	ASLSLIEK	Dimethyl(+6)@K:8,Dimethyl(+6)@Nterm,Phospho@S:4	IMA2_HUMAN	Importin subunit alpha-2	50	504.804	2	1007.59	-0.396985	38.116	K	Y	+		@S:4		S:4
1552	ASLSRPLNYEPHK	Dimethyl(+6)@K:13,Dimethyl(+6)@Nterm,Phospho@S:2	NUSAP_HUMAN	Nucleolar and spindle-associated protein 1	46.7	553.968	3	1658.88	-0.301408	26.382	K	G	+		@S:2		S:2
1553	ASLSRPLNYEPHK	Dimethyl(+6)@K:13,Dimethyl(+6)@Nterm,Phospho@S:2,Phospho@S:4	NUSAP_HUMAN	Nucleolar and spindle-associated protein 1	33.3	580.623	3	1738.85	-0.632603	30.207	K	G	+		@S:2,@S:4		S:4,S:2
1554	ASLSRPLNYEPHK	Dimethyl(+6)@K:13,Dimethyl(+6)@Nterm,Phospho@S:4	NUSAP_HUMAN	Nucleolar and spindle-associated protein 1	39.9	553.967	3	1658.88	-1.14535	28.252	K	G	+		@S:4		S:4
1555	ASLSRPLNYEPHK	Dimethyl(+6)@K:13,Dimethyl(+6)@Nterm,Phospho@Y:9	NUSAP_HUMAN	Nucleolar and spindle-associated protein 1	40	553.967	3	1658.88	-1.56732	23.536	K	G	+		@Y:9		Y:9
1556	ASLSSAPVVLVGDHA	Dimethyl(+6)@Nterm,Phospho@S:2,Phospho@S:4	MKNK2_HUMAN	MAP kinase-interacting serine/threonine-protein kinase 2	50.7	808.881	2	1615.75	-0.309454	52.661	R	-	+		@S:2,@S:4		S:4,S:2
1557	ASLSSAPVVLVGDHA	Dimethyl(+6)@Nterm,Phospho@S:4	MKNK2_HUMAN	MAP kinase-interacting serine/threonine-protein kinase 2	49.1	768.898	2	1535.78	-0.325567	45.85	R	-	+	ambiguous		@S:4orS:5	S:2
1558	ASLVSEEEEDEEEDKATPRR	Dimethyl(+6)@K:15,Dimethyl(+6)@Nterm,Phospho@T:17	CDA7L_HUMAN	Cell division cycle-associated 7-like protein	47.5	617.543	4	2466.14	0.0405491	24.915	K	S	+		@T:17		T:17
1559	ASLYNAVTIEDVQK	Dimethyl(+6)@K:14,Dimethyl(+6)@Nterm,Phospho@Y:4	SERC_HUMAN	Phosphoserine aminotransferase	80.6	849.953	2	1697.89	0.0588966	41.179	R	L		ambiguous		@S:2orY:4
1560	ASMADWLR	Dimethyl(+6)@Nterm,Phospho@S:2	NUAK2_HUMAN	NUAK family SNF1-like kinase 2	37.1	532.246	2	1062.48	-0.0941196	47.491	R	R	+		@S:2		S:2
1561	ASNGDAWVEAHGK	Dimethyl(+6)@K:13,Dimethyl(+6)@Nterm,Phospho@S:2	GRP75_HUMAN	Stress-70 protein, mitochondrial	56.6	497.241	3	1488.7	-0.873244	24.821	R	L	+		@S:2		S:2
1562	ASNGNARPETVTNDDEEALDEETK	Dimethyl(+6)@K:24,Dimethyl(+6)@Nterm,Phospho@T:10	RBM25_HUMAN	RNA-binding protein 25	54.6	918.419	3	2752.24	0.327007	30.081	K	R	+		@T:10		T:10
1563	ASNLENSTYDLYTIPK	Dimethyl(+6)@K:16,Dimethyl(+6)@Nterm,Phospho@S:2,Phospho@Y:12	COPA_HUMAN	Coatomer subunit alpha	41.5	686.324	3	2055.95	0.486393	44.385	R	D			@S:2,@Y:12		Y:12
1564	ASNLENSTYDLYTIPK	Dimethyl(+6)@K:16,Dimethyl(+6)@Nterm,Phospho@S:7	COPA_HUMAN	Coatomer subunit alpha	98.5	988.998	2	1975.98	-0.45547	47.342	R	D	+		@S:7		S:7
1565	ASNLENSTYDLYTIPK	Dimethyl(+6)@K:16,Dimethyl(+6)@Nterm,Phospho@Y:12	COPA_HUMAN	Coatomer subunit alpha	95.2	988.998	2	1975.98	0.0506078	43.12	R	D			@Y:12		Y:12
1566	ASNLENSTYDLYTIPK	Dimethyl(+6)@K:16,Dimethyl(+6)@Nterm,Phospho@Y:9	COPA_HUMAN	Coatomer subunit alpha	97.1	988.998	2	1975.98	-0.506078	46.532	R	D			@Y:9		Y:9
1567	ASNLENSTYDLYTIPK	Dimethyl(+6)@K:16,Dimethyl(+6)@Nterm,Phospho@Y:9,Phospho@Y:12	COPA_HUMAN	Coatomer subunit alpha	95.2	1028.98	2	2055.95	-0.583673	45.405	R	D			@Y:9,@Y:12		Y:12,Y:9
1568	ASNLENSTYDLYTIPK	Dimethyl(+6)@K:16,Dimethyl(+6)@Nterm,Phospho@T:13	COPA_HUMAN	Coatomer subunit alpha	49.3	988.997	2	1975.98	-0.708509	42.866	R	D	+	ambiguous		@Y:12orT:13
1569	ASNLENSTYDLYTIPK	Dimethyl(+6)@K:16,Dimethyl(+6)@Nterm,Phospho@T:13,Phospho@Y:9	COPA_HUMAN	Coatomer subunit alpha	88	1028.98	2	2055.95	-0.145918	43.105	R	D		ambiguous	@Y:9	@Y:12orT:13	Y:12,Y:9
1570	ASNLENSTYDLYTIPK	Dimethyl(+6)@K:16,Dimethyl(+6)@Nterm,Phospho@T:8	COPA_HUMAN	Coatomer subunit alpha	43.3	988.996	2	1975.98	-2.02431	44.998	R	D	+	ambiguous		@S:7orT:8
1571	ASNLENSTYDLYTIPK	Dimethyl(+6)@K:16,Dimethyl(+6)@Nterm,Phospho@T:8,Phospho@Y:12	COPA_HUMAN	Coatomer subunit alpha	82	1028.98	2	2055.95	-0.535033	42.248	R	D			@T:8,@Y:12		T:8,Y:12
1572	ASNLENSTYDLYTIPK	Dimethyl(+6)@K:16,Dimethyl(+6)@Nterm,Phospho@T:8,Phospho@T:13	COPA_HUMAN	Coatomer subunit alpha	52.3	1028.98	2	2055.94	-2.91837	49.319	R	D	+		@T:8,@T:13		T:8
1573	ASNRRPSVYLPTR	Dimethyl(+6)@Nterm,Phospho@S:7	DDA1_HUMAN	DET1- and DDB1-associated protein 1	39.3	544.293	3	1629.86	0	24.822	K	E	+		@S:7		S:7
1574	ASPAPGSGHPEGPGAHLDMNSLDR	Dimethyl(+6)@Nterm,Phospho@S:2	TOM70_HUMAN	Mitochondrial import receptor subunit TOM70	79.6	828.71	3	2483.11	-1.08735	31.478	R	A	+		@S:2
1575	ASPAPGSGHPEGPGAHLDMNSLDR	Dimethyl(+6)@Nterm,Phospho@S:21	TOM70_HUMAN	Mitochondrial import receptor subunit TOM70	72	828.71	3	2483.11	-0.845714	30.657	R	A	+		@S:21		S:21
1576	ASPAPGSGHPEGPGAHLDMNSLDR	Dimethyl(+6)@Nterm,Phospho@S:7	TOM70_HUMAN	Mitochondrial import receptor subunit TOM70	47.6	828.71	3	2483.11	-1.4498	32.533	R	A	+		@S:7
1577	ASPEPQRENASPAPGTTAEEAMSR	Dimethyl(+6)@Nterm,Oxidation@M:22,Phospho@S:11	BAT3_HUMAN	Large proline-rich protein BAT3	59.1	872.06	3	2613.16	-0.306143	21.387	R	G	+		@S:11		S:11
1578	ASPEPQRENASPAPGTTAEEAMSR	Dimethyl(+6)@Nterm,Phospho@S:11	BAT3_HUMAN	Large proline-rich protein BAT3	68.3	866.727	3	2597.16	-2.1562	27.235	R	G	+		@S:11		S:11
1579	ASPITNDGEDEFVPSDGLDKDEYTFSPGK	Dimethyl(+6)@K:20,Dimethyl(+6)@K:29,Dimethyl(+6)@Nterm,Phospho@Y:23	TOP2B_HUMAN	DNA topoisomerase 2-beta	85	1104.85	3	3311.54	-1.99303	48.472	K	S			@Y:23
1580	ASPPPQGPLPGPPGALHR	Dimethyl(+6)@Nterm,Phospho@S:2	OTUD5_HUMAN	OTU domain-containing protein 5	44.2	620.663	3	1858.97	0.806899	32.037	R	W	+		@S:2		S:2
1581	ASPQAADLLEK	Dimethyl(+6)@K:11,Dimethyl(+6)@Nterm,Phospho@S:2	MK13_HUMAN	Mitogen-activated protein kinase 13	48	645.852	2	1289.69	-0.232614	34.89	R	M	+		@S:2		S:2
1582	ASPSPQPSSQPLQIHR	Dimethyl(+6)@Nterm,Phospho@S:2,Phospho@S:4	EMAL4_HUMAN	Echinoderm microtubule-associated protein-like 4	51	641.969	3	1922.89	-0.468047	28.895	R	Q	+		@S:2,@S:4		S:4,S:2
1583	ASPSPQPSSQPLQIHR	Dimethyl(+6)@Nterm,Phospho@S:4	EMAL4_HUMAN	Echinoderm microtubule-associated protein-like 4	61	615.314	3	1842.92	-0.542617	27.29	R	Q	+		@S:4		S:4
1584	ASQSAGDINTIYQPPEPR	Dimethyl(+6)@Nterm,Phospho@S:2,Phospho@T:10	M3K3_HUMAN	Mitogen-activated protein kinase kinase kinase 3	32.1	713.319	3	2136.93	0.23398	38.21	K	S	+		@S:2,@T:10		T:10
1585	ASQSAGDINTIYQPPEPR	Dimethyl(+6)@Nterm,Phospho@S:4	M3K3_HUMAN	Mitogen-activated protein kinase kinase kinase 3	43.4	1029.49	2	2056.97	-0.729229	37.366	K	S	+	ambiguous		@S:2orS:4
1586	ASQSAGDINTIYQPPEPR	Dimethyl(+6)@Nterm,Phospho@S:4,Phospho@T:10	M3K3_HUMAN	Mitogen-activated protein kinase kinase kinase 3	59	1069.48	2	2136.94	0.795532	37.321	K	S	+		@S:4,@T:10		S:4,T:10
1587	ASQSAGDINTIYQPPEPR	Dimethyl(+6)@Nterm,Phospho@T:10	M3K3_HUMAN	Mitogen-activated protein kinase kinase kinase 3	78.7	1029.49	2	2056.97	-0.437537	33.807	K	S	+		@T:10		T:10
1588	ASQSAGDINTIYQPPEPR	Dimethyl(+6)@Nterm,Phospho@T:10,Phospho@Y:12	M3K3_HUMAN	Mitogen-activated protein kinase kinase kinase 3	55.7	713.32	3	2136.94	1.31029	30.862	K	S	+		@T:10,@Y:12		T:10,Y:12
1589	ASQSRPNSSALETLGGEK	Dimethyl(+6)@K:18,Dimethyl(+6)@Nterm,Phospho@S:2	STK10_HUMAN	Serine/threonine-protein kinase 10	50.9	660.673	3	1979	-1.01061	29.523	K	L	+		@S:2
1590	ASQSRPNSSALETLGGEK	Dimethyl(+6)@K:18,Dimethyl(+6)@Nterm,Phospho@S:2,Phospho@S:8,Phospho@T:13	STK10_HUMAN	Serine/threonine-protein kinase 10	36.6	1070.47	2	2138.93	-0.420771	31.725	K	L	+		@S:2,@S:8,@T:13		T:13,S:2
1591	ASQSRPNSSALETLGGEK	Dimethyl(+6)@K:18,Dimethyl(+6)@Nterm,Phospho@S:4	STK10_HUMAN	Serine/threonine-protein kinase 10	65.2	660.674	3	1979	0.151592	29.875	K	L	+		@S:4		S:4
1592	ASQSRPNSSALETLGGEK	Dimethyl(+6)@K:18,Dimethyl(+6)@Nterm,Phospho@S:4,Phospho@S:9	STK10_HUMAN	Serine/threonine-protein kinase 10	71.5	1030.49	2	2058.97	-0.485681	33.094	K	L	+		@S:4,@S:9		S:9,S:4
1593	ASQSRPNSSALETLGGEK	Dimethyl(+6)@K:18,Dimethyl(+6)@Nterm,Phospho@S:4,Phospho@S:9,Phospho@T:13	STK10_HUMAN	Serine/threonine-protein kinase 10	33.7	713.984	3	2138.93	-1.21556	31.45	K	L	+		@S:4,@S:9,@T:13		S:4,T:13
1594	ASQSRPNSSALETLGGEK	Dimethyl(+6)@K:18,Dimethyl(+6)@Nterm,Phospho@S:4,Phospho@T:13	STK10_HUMAN	Serine/threonine-protein kinase 10	46.9	1030.49	2	2058.96	-2.37984	28.79	K	L	+		@S:4,@T:13		S:4,T:13
1595	ASQSRPNSSALETLGGEK	Dimethyl(+6)@K:18,Dimethyl(+6)@Nterm,Phospho@S:8	STK10_HUMAN	Serine/threonine-protein kinase 10	58.7	990.505	2	1978.99	-2.52654	28.951	K	L	+		@S:8		S:9
1596	ASQSRPNSSALETLGGEK	Dimethyl(+6)@K:18,Dimethyl(+6)@Nterm,Phospho@S:9	STK10_HUMAN	Serine/threonine-protein kinase 10	50.3	660.673	3	1979	-1.11167	28.85	K	L	+		@S:9
1597	ASQSRPNSSALETLGGEK	Dimethyl(+6)@K:18,Dimethyl(+6)@Nterm,Phospho@S:9,Phospho@T:13	STK10_HUMAN	Serine/threonine-protein kinase 10	40.4	687.328	3	2058.96	-1.31134	27.33	K	L	+		@S:9,@T:13		S:9,T:13
1598	ASQSRPNSSALETLGGEK	Dimethyl(+6)@K:18,Dimethyl(+6)@Nterm,Phospho@T:13	STK10_HUMAN	Serine/threonine-protein kinase 10	55.3	660.673	3	1979	-1.01061	24.972	K	L	+		@T:13		T:13
1599	ASRALLR	Dimethyl(+6)@Nterm,Phospho@S:2	INT1_HUMAN	Integrator complex subunit 1	46.9	450.765	2	899.516	-0.222342	19.46	R	E	+		@S:2		S:2
1600	ASRDPSPIQDGNEDMK	Dimethyl(+6)@K:16,Dimethyl(+6)@Nterm,Oxidation@M:15,Phospho@S:2,Phospho@S:6	KCC4_HUMAN	Calcium/calmodulin-dependent protein kinase type IV	30.5	668.619	3	2002.84	-1.04851	19.592	K	A	+		@S:2,@S:6		S:6,S:2
1601	ASRDPSPIQDGNEDMK	Dimethyl(+6)@K:16,Dimethyl(+6)@Nterm,Oxidation@M:15,Phospho@S:6	KCC4_HUMAN	Calcium/calmodulin-dependent protein kinase type IV	33.9	641.963	3	1922.87	-1.56017	17.992	K	A	+		@S:6		S:6
1602	ASRDPSPIQDGNEDMK	Dimethyl(+6)@K:16,Dimethyl(+6)@Nterm,Phospho@S:2,Phospho@S:6	KCC4_HUMAN	Calcium/calmodulin-dependent protein kinase type IV	32.1	663.287	3	1986.84	-1.66093	23.345	K	A	+		@S:2,@S:6		S:6,S:2
1603	ASRDPSPIQDGNEDMK	Dimethyl(+6)@K:16,Dimethyl(+6)@Nterm,Phospho@S:6	KCC4_HUMAN	Calcium/calmodulin-dependent protein kinase type IV	41.5	636.632	3	1906.88	-0.681744	20.731	K	A	+		@S:6		S:6
1604	ASRPALSLQETR	Dimethyl(+6)@Nterm,Phospho@S:2	M3K2_HUMAN	Mitogen-activated protein kinase kinase kinase 2	47.7	481.59	3	1441.75	-0.693602	25.341	K	K	+		@S:2		S:2
1605	ASRRSDSASSEPVGIYQGFEK	Dimethyl(+6)@K:21,Dimethyl(+6)@Nterm,Phospho@S:2	KPCD_HUMAN	Protein kinase C delta type	36.9	605.553	4	2418.18	-0.37218	33.997	R	K			@S:2
1606	ASRRSDSASSEPVGIYQGFEK	Dimethyl(+6)@K:21,Dimethyl(+6)@Nterm,Phospho@S:2,Phospho@S:7	KPCD_HUMAN	Protein kinase C delta type	57.4	625.545	4	2498.15	-0.120089	37.421	R	K			@S:2,@S:7
1607	ASRRSDSASSEPVGIYQGFEK	Dimethyl(+6)@K:21,Dimethyl(+6)@Nterm,Phospho@S:7	KPCD_HUMAN	Protein kinase C delta type	70.5	807.067	3	2418.18	-3.0188	33.983	R	K	+		@S:7		S:7
1608	ASRSFPFVSK	Dimethyl(+6)@K:10,Dimethyl(+6)@Nterm,Phospho@S:2,Phospho@S:9	CPSM_HUMAN	Carbamoyl-phosphate synthase [ammonia], mitochondrial	33.9	451.893	3	1352.66	-0.295714	20.103	R	T	+		@S:2,@S:9		S:9
1609	ASRSQSETSLLGR	Dimethyl(+6)@Nterm,Phospho@S:2	DACT3_HUMAN	Dapper homolog 3	36.7	502.588	3	1504.74	-2.79118	23.509	K	A	+		@S:2		S:4
1610	ASRSQSETSLLGR	Dimethyl(+6)@Nterm,Phospho@S:4	DACT3_HUMAN	Dapper homolog 3	34.4	502.588	3	1504.74	-2.25952	23.722	K	A	+		@S:4		S:4
1611	ASRSTIDLAK	Dimethyl(+6)@K:10,Dimethyl(+6)@Nterm,Phospho@S:4	ZN330_HUMAN	Zinc finger protein 330	38.9	605.347	2	1208.68	-0.16547	22.078	R	H	+		@S:4		S:4
1612	ASRVPSSDEEVVEEPQSR	Dimethyl(+6)@Nterm,Phospho@S:2	TB182_HUMAN	182 kDa tankyrase-1-binding protein	59.9	705.664	3	2113.97	-2.03409	25.144	R	R	+		@S:2
1613	ASRVPSSDEEVVEEPQSR	Dimethyl(+6)@Nterm,Phospho@S:6	TB182_HUMAN	182 kDa tankyrase-1-binding protein	72.2	705.665	3	2113.97	0.141913	26.394	R	R	+		@S:6		S:6
1614	ASRVPSSDEEVVEEPQSR	Dimethyl(+6)@Nterm,Phospho@S:7	TB182_HUMAN	182 kDa tankyrase-1-binding protein	45.9	705.665	3	2113.97	-0.425739	25.713	R	R	+		@S:7
1615	ASSALVVCGGQGHR	Carbamidomethyl@C:8,Dimethyl(+6)@Nterm,Phospho@S:3	ARHGA_HUMAN	Rho guanine nucleotide exchange factor 10	42.8	504.911	3	1511.71	-0.264601	21.619	K	R	+		@S:3
1616	ASSDLDQASVSPSEEENSESSSESEK	Dimethyl(+6)@K:26,Dimethyl(+6)@Nterm,Phospho@S:11	HDGR2_HUMAN	Hepatoma-derived growth factor-related protein 2	39.2	955.075	3	2862.2	-1.57221	27.896	K	T	+		@S:11		S:11
1617	ASSDLDQASVSPSEEENSESSSESEK	Dimethyl(+6)@K:26,Dimethyl(+6)@Nterm,Phospho@S:9	HDGR2_HUMAN	Hepatoma-derived growth factor-related protein 2	68.5	955.076	3	2862.21	-0.559009	26.757	K	T	+		@S:9		S:9
1618	ASSELFSQK	Dimethyl(+6)@K:9,Dimethyl(+6)@Nterm,Phospho@S:3	HMCS1_HUMAN	Hydroxymethylglutaryl-CoA synthase, cytoplasmic	30.6	572.798	2	1143.58	-2.62334	28.341	K	T	+		@S:3
1619	ASSLDAHEETISIEK	Dimethyl(+6)@K:15,Dimethyl(+6)@Nterm,Phospho@S:12	PP4R1_HUMAN	Serine/threonine-protein phosphatase 4 regulatory subunit 1	38.4	593.301	3	1776.88	-0.844176	29.706	R	R	+		@S:12
1620	ASSLDAHEETISIEK	Dimethyl(+6)@K:15,Dimethyl(+6)@Nterm,Phospho@S:3	PP4R1_HUMAN	Serine/threonine-protein phosphatase 4 regulatory subunit 1	53.1	593.301	3	1776.88	-1.2944	31.255	R	R	+		@S:3		S:3
1621	ASSLDAHEETISIEK	Dimethyl(+6)@K:15,Dimethyl(+6)@Nterm,Phospho@T:10	PP4R1_HUMAN	Serine/threonine-protein phosphatase 4 regulatory subunit 1	51.5	593.301	3	1776.88	0.168835	30.914	R	R	+		@T:10		T:10
1622	ASSLEDLVLK	Dimethyl(+6)@K:10,Dimethyl(+6)@Nterm,Phospho@S:2	SKIV2_HUMAN	Helicase SKI2W	39.3	611.852	2	1221.69	-0.491123	53.045	R	E	+		@S:2		S:2
1623	ASSLEDLVLK	Dimethyl(+6)@K:10,Dimethyl(+6)@Nterm,Phospho@S:2,Phospho@S:3	SKIV2_HUMAN	Helicase SKI2W	58.5	651.835	2	1301.66	-0.307301	57.817	R	E	+		@S:2,@S:3		S:3,S:2
1624	ASSLEDLVLK	Dimethyl(+6)@K:10,Dimethyl(+6)@Nterm,Phospho@S:3	SKIV2_HUMAN	Helicase SKI2W	55.6	611.852	2	1221.69	-0.245562	46.031	R	E	+		@S:3		S:3
1625	ASSLGEIDESSELR	Dimethyl(+6)@Nterm,Phospho@S:10	PKN2_HUMAN	Serine/threonine-protein kinase N2	72	803.874	2	1605.73	-0.498215	35.694	R	V	+		@S:10		S:10
1626	ASSLGEIDESSELR	Dimethyl(+6)@Nterm,Phospho@S:11	PKN2_HUMAN	Serine/threonine-protein kinase N2	59.3	803.875	2	1605.74	0.18683	38.148	R	V	+		@S:11		S:11
1627	ASSLGEIDESSELR	Dimethyl(+6)@Nterm,Phospho@S:2	PKN2_HUMAN	Serine/threonine-protein kinase N2	70.8	803.875	2	1605.74	0.871874	37.111	R	V	+	ambiguous		@S:2orS:3
1628	ASSLGEIDESSELR	Dimethyl(+6)@Nterm,Phospho@S:2,Phospho@S:10	PKN2_HUMAN	Serine/threonine-protein kinase N2	65.5	843.857	2	1685.7	-0.296613	39.302	R	V	+		@S:2,@S:10		S:10
1629	ASSLGEIDESSELR	Dimethyl(+6)@Nterm,Phospho@S:3	PKN2_HUMAN	Serine/threonine-protein kinase N2	99.1	803.875	2	1605.73	-0.124554	39.173	R	V	+		@S:3		S:3
1630	ASSLGEIDESSELR	Dimethyl(+6)@Nterm,Phospho@S:3,Phospho@S:10	PKN2_HUMAN	Serine/threonine-protein kinase N2	36.4	843.858	2	1685.7	0.593225	42.358	R	V	+		@S:3,@S:10		S:10
1631	ASSPAESSPEDSGYMR	Dimethyl(+6)@Nterm,Oxidation@M:15,Phospho@Y:14	IRS2_HUMAN	Insulin receptor substrate 2	62.1	900.865	2	1799.72	1.16685	20.482	K	M			@Y:14		Y:14
1632	ASSPAQCVTPVQTVV	Carbamidomethyl@C:7,Dimethyl(+6)@Nterm,Phospho@S:3	MTMR2_HUMAN	Myotubularin-related protein 2	32.3	829.407	2	1656.8	-0.422501	41.204	R	-		ambiguous		@S:2orS:3
1633	ASSPPDRIDIFGR	Dimethyl(+6)@Nterm,Phospho@S:2	ARGL1_HUMAN	Arginine and glutamate-rich protein 1	35.9	515.594	3	1543.76	-0.8421	40.55	R	T	+		@S:2
1634	ASSPPDRIDIFGR	Dimethyl(+6)@Nterm,Phospho@S:3	ARGL1_HUMAN	Arginine and glutamate-rich protein 1	47.9	515.594	3	1543.76	-0.518215	40.36	R	T	+		@S:3
1635	ASSPSPLTIGTPESQR	Dimethyl(+6)@Nterm,Phospho@S:2,Phospho@T:11	DCP1A_HUMAN	mRNA-decapping enzyme 1A	43.2	911.415	2	1820.82	-0.494284	37.269	K	K	+	ambiguous	@T:11	@S:2orS:3	T:11
1636	ASSPSPLTIGTPESQR	Dimethyl(+6)@Nterm,Phospho@S:3	DCP1A_HUMAN	mRNA-decapping enzyme 1A	73.8	871.432	2	1740.85	-0.402102	33.607	K	K			@S:3		S:3
1637	ASSPSPLTIGTPESQR	Dimethyl(+6)@Nterm,Phospho@S:3,Phospho@S:5	DCP1A_HUMAN	mRNA-decapping enzyme 1A	43.7	911.417	2	1820.82	1.15333	36.177	K	K	+		@S:3,@S:5		S:5
1638	ASSPSPLTIGTPESQR	Dimethyl(+6)@Nterm,Phospho@S:5	DCP1A_HUMAN	mRNA-decapping enzyme 1A	72.4	871.432	2	1740.85	-0.861648	33.997	K	K	+		@S:5		S:5
1639	ASSPSPLTIGTPESQR	Dimethyl(+6)@Nterm,Phospho@T:8,Phospho@T:11	DCP1A_HUMAN	mRNA-decapping enzyme 1A	45.2	607.946	3	1820.82	-0.604125	37.67	K	K	+		@T:8,@T:11		T:11
1640	ASSRLENLGIPEEELLR	Dimethyl(+6)@Nterm,Phospho@S:3	NC2B_HUMAN	Protein Dr1	45.3	680.691	3	2039.05	-0.0980849	48.402	K	Q	+	ambiguous		@S:2orS:3
1641	ASSSAGTDPQLLLYR	Dimethyl(+6)@Nterm,Phospho@S:3	CSPG4_HUMAN	Chondroitin sulfate proteoglycan 4	95.7	846.924	2	1691.83	-0.47286	46.124	R	V	+		@S:3		S:3
1642	ASSSAGTDPQLLLYR	Dimethyl(+6)@Nterm,Phospho@T:7	CSPG4_HUMAN	Chondroitin sulfate proteoglycan 4	37.6	564.952	3	1691.83	-0.23643	46.149	R	V			@T:7
1643	ASSSDSEDSSEEEEEVQGPPAK	Dimethyl(+6)@K:22,Dimethyl(+6)@Nterm,Phospho@S:4	NOLC1_HUMAN	Nucleolar and coiled-body phosphoprotein 1	41	814.683	3	2441.03	0.204832	23.945	K	K	+	ambiguous		@S:2orS:3orS:4
1644	ASSSDSEDSSEEEEEVQGPPAKK	Dimethyl(+6)@K:22,Dimethyl(+6)@K:23,Dimethyl(+6)@Nterm,Phospho@S:4	NOLC1_HUMAN	Nucleolar and coiled-body phosphoprotein 1	34.3	868.735	3	2603.18	-1.38292	22.678	K	A	+		@S:4
1645	ASSSDSEDSSEEEEEVQGPPAKK	Dimethyl(+6)@K:22,Dimethyl(+6)@K:23,Dimethyl(+6)@Nterm,Phospho@S:6	NOLC1_HUMAN	Nucleolar and coiled-body phosphoprotein 1	43	868.734	3	2603.18	-1.80548	21.333	K	A	+		@S:6		S:6
1646	ASSSDSEDSSEEEEEVQGPPAKK	Dimethyl(+6)@K:22,Dimethyl(+6)@K:23,Dimethyl(+6)@Nterm,Phospho@S:9	NOLC1_HUMAN	Nucleolar and coiled-body phosphoprotein 1	76.8	868.736	3	2603.19	0.729874	21.107	K	A	+		@S:9		S:9
1647	ASSSILIDESEPTTNIQIR	Dimethyl(+6)@Nterm,Phospho@S:2	NSF1C_HUMAN	NSFL1 cofactor p47	74.9	1094.55	2	2187.08	-1.82892	46.912	K	L	+		@S:2		S:2
1648	ASSSILIDESEPTTNIQIR	Dimethyl(+6)@Nterm,Phospho@S:4	NSF1C_HUMAN	NSFL1 cofactor p47	82.8	1094.55	2	2187.09	-1.37169	45.949	K	L	+	ambiguous		@S:2orS:3orS:4
1649	ASSSPVILVGTHLDVSDEK	Dimethyl(+6)@K:19,Dimethyl(+6)@Nterm,Phospho@S:3,Phospho@T:11	LRRK2_HUMAN	Leucine-rich repeat serine/threonine-protein kinase 2	35.7	728.028	3	2181.06	-0.733587	45.992	R	Q	+		@S:3,@T:11
1650	ASSSPVILVGTHLDVSDEK	Dimethyl(+6)@K:19,Dimethyl(+6)@Nterm,Phospho@S:4,Phospho@T:11	LRRK2_HUMAN	Leucine-rich repeat serine/threonine-protein kinase 2	32.5	728.028	3	2181.06	-0.55019	44.234	R	Q	+	ambiguous	@T:11	@S:3orS:4
1651	ASSTAKVPASPLPGLER	Dimethyl(+6)@K:6,Dimethyl(+6)@Nterm,Phospho@S:2,Phospho@S:3,Phospho@S:10	MARK2_HUMAN	Serine/threonine-protein kinase MARK2	53.3	663.656	3	1987.95	0.251516	41.577	K	K	+		@S:2,@S:3,@S:10		S:3,S:10,S:2
1652	ASSTAKVPASPLPGLER	Dimethyl(+6)@K:6,Dimethyl(+6)@Nterm,Phospho@S:3,Phospho@S:10	MARK2_HUMAN	Serine/threonine-protein kinase MARK2	51.8	637	3	1907.98	-0.890996	36.631	K	K	+		@S:3,@S:10		T:4,S:10
1653	ASSTPSSETQEEFVDDFR	Dimethyl(+6)@Nterm,Phospho@S:7	CLIP1_HUMAN	CAP-Gly domain-containing linker protein 1	61.5	715.974	3	2144.9	0.466222	46.959	K	V	+	ambiguous		@S:6orS:7
1654	ASSTPSSETQEEFVDDFR	Dimethyl(+6)@Nterm,Phospho@T:4	CLIP1_HUMAN	CAP-Gly domain-containing linker protein 1	78.5	1073.46	2	2144.9	-1.49191	46.414	K	V	+	ambiguous		@S:2orS:3orT:4
1655	ASSTSPVEISEWLDQK	Dimethyl(+6)@K:16,Dimethyl(+6)@Nterm,Phospho@S:10	ETFA_HUMAN	Electron transfer flavoprotein subunit alpha, mitochondrial	44.6	642.324	3	1923.95	0.103953	55.648	K	L	+		@S:10		S:10
1656	ASSTSPVEISEWLDQK	Dimethyl(+6)@K:16,Dimethyl(+6)@Nterm,Phospho@S:3	ETFA_HUMAN	Electron transfer flavoprotein subunit alpha, mitochondrial	55.8	962.981	2	1923.95	-1.03953	55.973	K	L	+	ambiguous		@S:2orS:3
1657	ASSTSPVEISEWLDQK	Dimethyl(+6)@K:16,Dimethyl(+6)@Nterm,Phospho@S:3,Phospho@S:5	ETFA_HUMAN	Electron transfer flavoprotein subunit alpha, mitochondrial	60.7	1002.97	2	2003.92	-0.548925	61.862	K	L	+	ambiguous	@S:5	@S:2orS:3	S:5
1658	ASSTSPVEISEWLDQK	Dimethyl(+6)@K:16,Dimethyl(+6)@Nterm,Phospho@S:5	ETFA_HUMAN	Electron transfer flavoprotein subunit alpha, mitochondrial	78.8	962.98	2	1923.95	-2.23499	57.682	K	L	+		@S:5		S:5
1659	ASSTSPVEISEWLDQK	Dimethyl(+6)@K:16,Dimethyl(+6)@Nterm,Phospho@T:4	ETFA_HUMAN	Electron transfer flavoprotein subunit alpha, mitochondrial	56.1	962.982	2	1923.95	0	55.031	K	L	+	ambiguous		@S:3orT:4orS:5
1660	ASSTSPVEISEWLDQK	Dimethyl(+6)@K:16,Dimethyl(+6)@Nterm,Phospho@T:4,Phospho@S:5	ETFA_HUMAN	Electron transfer flavoprotein subunit alpha, mitochondrial	63.9	668.979	3	2003.92	-0.349316	65.624	K	L			@T:4,@S:5		S:5
1661	ASSVTTFTGEPNTCPR	Carbamidomethyl@C:14,Dimethyl(+6)@Nterm,Phospho@S:2	CRIP2_HUMAN	Cysteine-rich protein 2	72.9	919.912	2	1837.81	-1.95885	30.761	R	C	+		@S:2		S:3
1662	ASSVTTFTGEPNTCPR	Carbamidomethyl@C:14,Dimethyl(+6)@Nterm,Phospho@S:3	CRIP2_HUMAN	Cysteine-rich protein 2	46.3	919.912	2	1837.81	-1.68679	29.749	R	C	+		@S:3
1663	ASSVVVSGTPIR	Dimethyl(+6)@Nterm,Phospho@S:2	FAAA_HUMAN	Fumarylacetoacetase	42	643.85	2	1285.68	-0.700016	29.612	R	R	+		@S:2		S:2
1664	ASSVVVSGTPIR	Dimethyl(+6)@Nterm,Phospho@S:3	FAAA_HUMAN	Fumarylacetoacetase	58.4	643.85	2	1285.69	-0.155559	28.754	R	R	+		@S:3		S:3
1665	ASTASASAAVSAARPR	Dimethyl(+6)@Nterm,Phospho@S:2	MARK2_HUMAN	Serine/threonine-protein kinase MARK2	40.4	529.94	3	1586.8	-0.3151	23.911	R	Q	+		@S:2		S:2
1666	ASTASASAAVSAARPR	Dimethyl(+6)@Nterm,Phospho@S:2,Phospho@S:5	MARK2_HUMAN	Serine/threonine-protein kinase MARK2	54.9	834.388	2	1666.76	-2.03988	26.363	R	Q	+		@S:2,@S:5		S:5,S:2
1667	ASTASASAAVSAARPR	Dimethyl(+6)@Nterm,Phospho@T:3	MARK2_HUMAN	Serine/threonine-protein kinase MARK2	39.4	794.406	2	1586.8	-0.88228	24.303	R	Q	+	ambiguous		@T:3orS:5
1668	ASTASASAAVSAARPR	Dimethyl(+6)@Nterm,Phospho@T:3,Phospho@S:5	MARK2_HUMAN	Serine/threonine-protein kinase MARK2	30.1	556.595	3	1666.76	-0.899948	26.775	R	Q	+		@T:3,@S:5		S:2
1669	ASTASPCNNNINAATAVALQEPR	Carbamidomethyl@C:7,Dimethyl(+6)@Nterm,Phospho@S:2	LARP4_HUMAN	La-related protein 4	62.9	828.73	3	2483.17	0.161084	41.891	R	K			@S:2
1670	ASTASPCNNNINAATAVALQEPR	Carbamidomethyl@C:7,Dimethyl(+6)@Nterm,Phospho@S:2,Phospho@S:5	LARP4_HUMAN	La-related protein 4	43.8	855.385	3	2563.13	-0.234088	46.012	R	K	+		@S:2,@S:5
1671	ASTASPCNNNINAATAVALQEPR	Carbamidomethyl@C:7,Dimethyl(+6)@Nterm,Phospho@S:5	LARP4_HUMAN	La-related protein 4	84.2	828.73	3	2483.17	0.161084	39.876	R	K			@S:5
1672	ASTASPCNNNINAATAVALQEPR	Carbamidomethyl@C:7,Dimethyl(+6)@Nterm,Phospho@T:3,Phospho@S:5	LARP4_HUMAN	La-related protein 4	40.9	855.385	3	2563.13	-0.156059	49.111	R	K	+	ambiguous		@S:2orT:3orS:5, @S:2orT:3orS:5	S:2
1673	ASTIKHCPDSESRAPQILR	Carbamidomethyl@C:7,Dimethyl(+6)@K:5,Dimethyl(+6)@Nterm,Phospho@S:2,Phospho@S:10,Phospho@S:12	M4K5_HUMAN	Mitogen-activated protein kinase kinase kinase kinase 5	35.6	825.38	3	2473.12	-2.74956	27.557	K	R	+		@S:2,@S:10,@S:12		S:12,S:10
1674	ASVDGWFK	Dimethyl(+6)@K:8,Dimethyl(+6)@Nterm,Phospho@S:2	KPCB_HUMAN	Protein kinase C beta type	40.8	529.273	2	1056.53	-0.473247	47.379	K	L	+		@S:2		S:2
1675	ASVLDTSMSAGSGSPSK	Dimethyl(+6)@K:17,Dimethyl(+6)@Nterm,Oxidation@M:8,Phospho@S:12	LIMC1_HUMAN	LIM and calponin homology domains-containing protein 1	100.9	873.418	2	1744.82	-0.630437	25.533	R	T	+		@S:12
1676	ASVLDTSMSAGSGSPSK	Dimethyl(+6)@K:17,Dimethyl(+6)@Nterm,Oxidation@M:8,Phospho@S:14	LIMC1_HUMAN	LIM and calponin homology domains-containing protein 1	77.4	873.418	2	1744.82	-0.573124	24.962	R	T	+		@S:14		S:14
1677	ASVLDTSMSAGSGSPSK	Dimethyl(+6)@K:17,Dimethyl(+6)@Nterm,Oxidation@M:8,Phospho@S:7	LIMC1_HUMAN	LIM and calponin homology domains-containing protein 1	84.9	873.417	2	1744.82	-1.89131	24.85	R	T	+		@S:7		S:7
1678	ASVLDTSMSAGSGSPSK	Dimethyl(+6)@K:17,Dimethyl(+6)@Nterm,Phospho@S:14	LIMC1_HUMAN	LIM and calponin homology domains-containing protein 1	81.5	865.419	2	1728.82	-2.71861	31.685	R	T	+		@S:14		S:14
1679	ASVLHQLGSRPR	Dimethyl(+6)@Nterm,Phospho@S:9	MK15_HUMAN	Mitogen-activated protein kinase 15	56.1	478.931	3	1433.77	-0.697462	21.654	R	Q	+		@S:9		S:9
1680	ASVPREPGGPSPR	Dimethyl(+6)@Nterm,Phospho@S:11	PUR4_HUMAN	Phosphoribosylformylglycinamidine synthase	48.5	474.243	3	1419.71	-0.422622	20.615	K	V	+		@S:11		S:11
1681	ASVPREPGGPSPR	Dimethyl(+6)@Nterm,Phospho@S:2	PUR4_HUMAN	Phosphoribosylformylglycinamidine synthase	50.4	474.243	3	1419.71	-0.140874	21.151	K	V	+		@S:2		S:2
1682	ASWESLDEEWR	Dimethyl(+6)@Nterm,Phospho@S:2	BORG5_HUMAN	Cdc42 effector protein 1	71.9	761.326	2	1520.64	-1.9071	50.336	R	A	+		@S:2		S:2
1683	ASWESLDEEWRAPQAGSR	Dimethyl(+6)@Nterm,Phospho@S:2	BORG5_HUMAN	Cdc42 effector protein 1	75.8	730.334	3	2187.98	0.31993	46.261	R	T	+		@S:2		S:2
1684	ASWSSLSMDEK	Dimethyl(+6)@K:11,Dimethyl(+6)@Nterm,Oxidation@M:8,Phospho@S:4	COX41_HUMAN	Cytochrome c oxidase subunit 4 isoform 1, mitochondrial	41.5	702.823	2	1403.63	-0.427463	36.845	K	V	+		@S:4		S:4
1685	ASWSSLSMDEK	Dimethyl(+6)@K:11,Dimethyl(+6)@Nterm,Oxidation@M:8,Phospho@S:5	COX41_HUMAN	Cytochrome c oxidase subunit 4 isoform 1, mitochondrial	52.5	702.822	2	1403.63	-0.783682	35.668	K	V	+		@S:5		S:5
1686	ASWSSLSMDEK	Dimethyl(+6)@K:11,Dimethyl(+6)@Nterm,Oxidation@M:8,Phospho@S:7	COX41_HUMAN	Cytochrome c oxidase subunit 4 isoform 1, mitochondrial	51.8	702.822	2	1403.63	-1.99483	32.131	K	V	+		@S:7		S:7
1687	ASWSSLSMDEK	Dimethyl(+6)@K:11,Dimethyl(+6)@Nterm,Phospho@S:4	COX41_HUMAN	Cytochrome c oxidase subunit 4 isoform 1, mitochondrial	44.9	694.826	2	1387.64	-0.14413	42.11	K	V	+		@S:4		S:4
1688	ASWSSLSMDEK	Dimethyl(+6)@K:11,Dimethyl(+6)@Nterm,Phospho@S:5	COX41_HUMAN	Cytochrome c oxidase subunit 4 isoform 1, mitochondrial	55.1	694.825	2	1387.64	-0.43239	40.832	K	V	+		@S:5
1689	ASWSSLSMDEK	Dimethyl(+6)@K:11,Dimethyl(+6)@Nterm,Phospho@S:7	COX41_HUMAN	Cytochrome c oxidase subunit 4 isoform 1, mitochondrial	67.2	694.826	2	1387.64	-0.216195	37.588	K	V	+		@S:7		S:7
1690	ASYAVSETIPK	Dimethyl(+6)@K:11,Dimethyl(+6)@Nterm,Phospho@S:2	XPP1_HUMAN	Xaa-Pro aminopeptidase 1	60.5	657.355	2	1312.69	-0.380896	27.656	K	D		ambiguous		@S:2orY:3
1691	ASYAVSETIPK	Dimethyl(+6)@K:11,Dimethyl(+6)@Nterm,Phospho@Y:3	XPP1_HUMAN	Xaa-Pro aminopeptidase 1	77.6	657.354	2	1312.69	-0.837971	27.865	K	D			@Y:3		Y:3
1692	ASYDVSDSGQLEHVQPWSV	Dimethyl(+6)@Nterm,Phospho@S:18	K6PP_HUMAN	6-phosphofructokinase type C	74.7	1109.5	2	2216.98	-0.857021	49.281	K	-	+		@S:18		S:18
1693	ASYFQCVQR	Carbamidomethyl@C:6,Dimethyl(+6)@Nterm,Phospho@S:2	CCND3_HUMAN	G1/S-specific cyclin-D3	49.6	636.786	2	1271.56	0.0786437	33.638	R	E	+		@S:2
1694	ASYFQCVQR	Carbamidomethyl@C:6,Dimethyl(+6)@Nterm,Phospho@Y:3	CCND3_HUMAN	G1/S-specific cyclin-D3	49	636.786	2	1271.56	0	28.444	R	E	+		@Y:3		Y:3
1695	ASYHFSPEELDENTSPLLGDAR	Dimethyl(+6)@Nterm,Phospho@S:15	TACC1_HUMAN	Transforming acidic coiled-coil-containing protein 1	87.3	854.725	3	2561.15	-0.117135	49.777	K	F	+		@S:15		T:14
1696	ASYILMEK	Dimethyl(+6)@K:8,Dimethyl(+6)@Nterm,Oxidation@M:6,Phospho@Y:3	GSHB_HUMAN	Glutathione synthetase	42.7	559.795	2	1117.58	-0.626356	25.179	R	I			@Y:3		Y:3
1697	ASYILMEK	Dimethyl(+6)@K:8,Dimethyl(+6)@Nterm,Phospho@S:2	GSHB_HUMAN	Glutathione synthetase	50.5	551.798	2	1101.58	-0.181557	34.496	R	I			@S:2		Y:3
1698	ASYILMEK	Dimethyl(+6)@K:8,Dimethyl(+6)@Nterm,Phospho@Y:3	GSHB_HUMAN	Glutathione synthetase	50.2	551.798	2	1101.58	-0.272336	34.608	R	I			@Y:3		Y:3
1699	ATAESASECLPCDCNGR	Carbamidomethyl@C:9,Carbamidomethyl@C:12,Carbamidomethyl@C:14,Dimethyl(+6)@Nterm,Phospho@T:2	LAMC1_HUMAN	Laminin subunit gamma-1	37	671.263	3	2010.77	-1.29304	28.111	R	S	+		@T:2
1700	ATAGDTHLGGEDFDNR	Dimethyl(+6)@Nterm,Phospho@T:2	HSP71_HUMAN,HSP76_HUMAN,HS71L_HUMAN,HSP77_HUMAN	Heat shock 70 kDa protein 1A/1B	32.1	597.258	3	1788.75	-1.22991	27.67	K	L	+		@T:2		T:2
1701	ATAGDTHLGGEDFDNR	Dimethyl(+6)@Nterm,Phospho@T:6	HSP71_HUMAN,HSP76_HUMAN,HS71L_HUMAN,HSP77_HUMAN	Heat shock 70 kDa protein 1A/1B	56.4	597.258	3	1788.75	-0.559049	26.18	K	L	+		@T:6		T:6
1702	ATAPQTQHVSPMR	Dimethyl@Nterm,Phospho@S:10	EF1D_HUMAN	Elongation factor 1-delta	55.4	511.241	3	1530.7	-0.718625	20.093	R	Q	+		@S:10		S:10
1703	ATAPQTQHVSPMR	Dimethyl(+6)@Nterm,Oxidation@M:12,Phospho@S:10	EF1D_HUMAN	Elongation factor 1-delta	47	518.583	3	1552.73	-0.257611	18.432	R	Q	+		@S:10		S:10
1704	ATAPQTQHVSPMR	Dimethyl(+6)@Nterm,Oxidation@M:12,Phospho@T:6	EF1D_HUMAN	Elongation factor 1-delta	32.4	518.583	3	1552.73	-0.644028	17.082	R	Q	+		@T:6		T:6
1705	ATAPQTQHVSPMR	Dimethyl(+6)@Nterm,Phospho@S:10	EF1D_HUMAN	Elongation factor 1-delta	72.9	513.251	3	1536.73	-0.976097	20.007	R	Q	+		@S:10		S:10
1706	ATAPQTQHVSPMR	Dimethyl(+6)@Nterm,Phospho@T:2	EF1D_HUMAN	Elongation factor 1-delta	36.6	513.251	3	1536.73	-1.10624	20	R	Q	+		@T:2		S:10
1707	ATAPQTQHVSPMR	Dimethyl(+6)@Nterm,Phospho@T:6	EF1D_HUMAN	Elongation factor 1-delta	62.2	513.251	3	1536.73	-0.585658	19.767	R	Q	+		@T:6		T:6
1708	ATAPQTQHVSPMRQVEPPAK	Dimethyl(+6)@K:20,Dimethyl(+6)@Nterm,Oxidation@M:12,Phospho@S:10	EF1D_HUMAN	Elongation factor 1-delta	42.6	779.738	3	2336.19	-2.26865	20.226	R	K	+		@S:10		S:10
1709	ATAPQTQHVSPMRQVEPPAK	Dimethyl(+6)@K:20,Dimethyl(+6)@Nterm,Phospho@S:10	EF1D_HUMAN	Elongation factor 1-delta	55.4	774.407	3	2320.2	-2.45669	24.542	R	K	+		@S:10
1710	ATAQDNPKSATEQSGTGIR	Dimethyl(+6)@K:8,Dimethyl(+6)@Nterm,Phospho@S:9	AIFM1_HUMAN	Apoptosis-inducing factor 1, mitochondrial	49.1	694.015	3	2079.02	-1.39489	20.091	K	S	+		@S:9		S:9
1711	ATASSSAQEMEQQLAER	Dimethyl(+6)@Nterm,Oxidation@M:10,Phospho@S:6	CSN7B_HUMAN	COP9 signalosome complex subunit 7b	37.9	656.293	3	1965.86	0.101737	27.26	K	E	+	ambiguous		@S:4orS:5orS:6
1712	ATASSSAQEMEQQLAER	Dimethyl(+6)@Nterm,Oxidation@M:10,Phospho@T:2	CSN7B_HUMAN	COP9 signalosome complex subunit 7b	38.1	656.292	3	1965.85	-1.52605	27.608	K	E	+		@T:2		T:2
1713	ATASSSAQEMEQQLAER	Dimethyl(+6)@Nterm,Phospho@S:4	CSN7B_HUMAN	COP9 signalosome complex subunit 7b	95.2	975.938	2	1949.86	0	41.011	K	E	+		@S:4
1714	ATASSSAQEMEQQLAER	Dimethyl(+6)@Nterm,Phospho@S:6	CSN7B_HUMAN	COP9 signalosome complex subunit 7b	42.1	650.962	3	1949.86	1.69243	41.35	K	E	+		@S:6
1715	ATASSSAQEMEQQLAER	Dimethyl(+6)@Nterm,Phospho@T:2	CSN7B_HUMAN	COP9 signalosome complex subunit 7b	71.8	650.961	3	1949.86	-0.307714	42.092	K	E			@T:2		T:2
1716	ATASSSAQEMEQQLAERECPPHAEQR	Carbamidomethyl@C:19,Dimethyl(+6)@Nterm,Phospho@S:4	CSN7B_HUMAN	COP9 signalosome complex subunit 7b	77.8	764.591	4	3054.34	-0.753028	38.851	K	Q	+		@S:4
1717	ATASSSAQEMEQQLAERECPPHAEQR	Carbamidomethyl@C:19,Dimethyl(+6)@Nterm,Phospho@S:5	CSN7B_HUMAN	COP9 signalosome complex subunit 7b	96.3	764.591	4	3054.33	-1.5388	37.994	K	Q	+	ambiguous		@S:4orS:5
1718	ATATQLLQHPFVR	Dimethyl(+6)@Nterm,Phospho@T:2,Phospho@T:4	STK4_HUMAN	Serine/threonine-protein kinase 4	33	559.277	3	1674.81	-0.776208	49.753	R	S	+		@T:2,@T:4		T:4,T:2
1719	ATAVMPDGQFK	Dimethyl(+6)@K:11,Dimethyl(+6)@Nterm,Oxidation@M:5,Phospho@T:2	PRDX1_HUMAN	Peroxiredoxin-1	49.1	664.833	2	1327.65	-0.150642	25.608	K	D	+		@T:2		T:2
1720	ATAVMPDGQFK	Dimethyl(+6)@K:11,Dimethyl(+6)@Nterm,Phospho@T:2	PRDX1_HUMAN	Peroxiredoxin-1	56.9	656.836	2	1311.66	0.304958	33.076	K	D	+		@T:2		T:2
1721	ATCAPQHGAPGPGPADASK	Carbamidomethyl@C:3,Dimethyl(+6)@K:19,Dimethyl(+6)@Nterm,Phospho@S:18	FLNA_HUMAN	Filamin-A	47.3	646.645	3	1936.91	-0.516285	18.692	K	V	+		@S:18		S:18
1722	ATDSFSGRFEDVYQLQEDVLGEGAHAR	Dimethyl(+6)@Nterm,Phospho@T:2,Phospho@S:4	MKNK2_HUMAN	MAP kinase-interacting serine/threonine-protein kinase 2	72.7	1064.47	3	3190.38	-1.94334	63.335	R	V	+		@T:2,@S:4		S:4,T:2
1723	ATDYGPEEVCER	Carbamidomethyl@C:10,Dimethyl(+6)@Nterm,Phospho@Y:4	T22D2_HUMAN	TSC22 domain family protein 2	60.6	770.314	2	1538.61	-1.94981	24.293	R	S			@Y:4		Y:4
1724	ATEDGEEDEEMIESIENLEDLK	Dimethyl(+6)@K:22,Dimethyl(+6)@Nterm,Oxidation@M:11,Phospho@S:14	MCM2_HUMAN	DNA replication licensing factor MCM2	45.1	901.399	3	2701.17	0.592335	51.641	R	G	+		@S:14		S:14
1725	ATEDGEEDEEMIESIENLEDLK	Dimethyl(+6)@K:22,Dimethyl(+6)@Nterm,Phospho@S:14	MCM2_HUMAN	DNA replication licensing factor MCM2	79.2	896.067	3	2685.18	0.111724	63.81	R	G	+		@S:14		S:14
1726	ATEDGTPYDPYK	Dimethyl(+6)@K:12,Dimethyl(+6)@Nterm,Phospho@Y:11	OSBP1_HUMAN	Oxysterol-binding protein 1	75.5	752.847	2	1503.68	-0.266014	25.721	K	A			@Y:11		Y:11
1727	ATEDGTPYDPYK	Dimethyl(+6)@K:12,Dimethyl(+6)@Nterm,Phospho@T:6	OSBP1_HUMAN	Oxysterol-binding protein 1	34.5	752.847	2	1503.68	-1.33007	28.429	K	A	+		@T:6		T:6
1728	ATENDIYNFFSPLNPVR	Dimethyl(+6)@Nterm,Phospho@Y:7	HNRPF_HUMAN,HNRH1_HUMAN	Heterogeneous nuclear ribonucleoprotein H	42.3	704.341	3	2110	0.947867	62.597	R	V			@Y:7		Y:7
1729	ATENDIYNFFSPLNPVR	Dimethyl(+6)@Nterm,Phospho@T:2	HNRPF_HUMAN,HNRH1_HUMAN	Heterogeneous nuclear ribonucleoprotein H	36.7	704.341	3	2110	0.805687	62.894	R	V		ambiguous		@T:2orY:7
1730	ATESGAQSAPLPMEGVDISPK	Dimethyl(+6)@K:21,Dimethyl(+6)@Nterm,Oxidation@M:13,Phospho@S:4	FKBP4_HUMAN	Peptidyl-prolyl cis-trans isomerase FKBP4	52.4	750.373	3	2248.1	0.0889641	35.423	K	Q	+	ambiguous		@T:2orS:4
1731	ATESGAQSAPLPMEGVDISPK	Dimethyl(+6)@K:21,Dimethyl(+6)@Nterm,Oxidation@M:13,Phospho@S:8	FKBP4_HUMAN	Peptidyl-prolyl cis-trans isomerase FKBP4	68.1	1125.06	2	2248.1	-0.355857	38.255	K	Q	+		@S:8		S:8
1732	ATESGAQSAPLPMEGVDISPK	Dimethyl(+6)@K:21,Dimethyl(+6)@Nterm,Phospho@S:4,Phospho@S:8	FKBP4_HUMAN	Peptidyl-prolyl cis-trans isomerase FKBP4	42.5	771.697	3	2312.07	0.994779	49.656	K	Q	+		@S:4,@S:8		S:8
1733	ATESGAQSAPLPMEGVDISPK	Dimethyl(+6)@K:21,Dimethyl(+6)@Nterm,Phospho@S:8	FKBP4_HUMAN	Peptidyl-prolyl cis-trans isomerase FKBP4	74.5	1117.06	2	2232.1	-1.97124	44.194	K	Q	+		@S:8		S:8
1734	ATESGAQSAPLPMEGVDISPK	Dimethyl(+6)@K:21,Dimethyl(+6)@Nterm,Phospho@T:2,Phospho@S:8	FKBP4_HUMAN	Peptidyl-prolyl cis-trans isomerase FKBP4	43.7	771.697	3	2312.07	0.129754	50.118	K	Q	+		@T:2,@S:8		S:8
1735	ATFDNVTSYLK	Dimethyl(+6)@K:11,Dimethyl(+6)@Nterm,Phospho@S:8	WDR4_HUMAN	tRNA (guanine-N(7)-)-methyltransferase subunit WDR4	32.4	703.866	2	1405.72	1.13821	46.987	K	K	+	ambiguous		@T:7orS:8
1736	ATFHAFNK	Dimethyl(+6)@K:8,Dimethyl(+6)@Nterm,Phospho@T:2	KS6A5_HUMAN	Ribosomal protein S6 kinase alpha-5	36.5	361.86	3	1082.56	0.369495	26.332	K	Y	+		@T:2		T:2
1737	ATFPEDQFPNSSQNGSCR	Carbamidomethyl@C:17,Dimethyl(+6)@Nterm,Phospho@S:12	MET_HUMAN	Hepatocyte growth factor receptor	34	719.304	3	2154.89	1.16015	36.634	R	Q	+		@S:12
1738	ATFSEFAAK	Dimethyl(+6)@K:9,Dimethyl(+6)@Nterm,Phospho@T:2	TCRG1_HUMAN	Transcription elongation regulator 1	44.1	560.291	2	1118.57	-0.7152	36.302	R	H	+		@T:2		T:2
1739	ATFYGEQVDYYK	Dimethyl(+6)@K:12,Dimethyl(+6)@Nterm,Phospho@Y:10,Phospho@Y:11	IQGA1_HUMAN	Ras GTPase-activating-like protein IQGAP1	51.4	856.37	2	1710.72	-0.409183	42.252	K	S			@Y:10,@Y:11		Y:11,Y:10
1740	ATGDETGAKVERADGYEPPVQESV	Dimethyl(+6)@K:9,Dimethyl(+6)@Nterm,Phospho@Y:16	RS3A_HUMAN	40S ribosomal protein S3a	60.2	885.094	3	2652.26	0.113111	29.88	K	-			@Y:16		Y:16
1741	ATGDETGAKVERADGYEPPVQESV	Dimethyl(+6)@K:9,Dimethyl(+6)@Nterm,Phospho@T:6,Phospho@Y:16	RS3A_HUMAN	40S ribosomal protein S3a	56.8	911.749	3	2732.23	0.0732004	31.64	K	-	+		@T:6,@Y:16		Y:16
1742	ATGGLCLLGAYADSDDDDNDVSEK	Carbamidomethyl@C:6,Dimethyl(+6)@K:24,Dimethyl(+6)@Nterm,Phospho@S:22	FNBP4_HUMAN	Formin-binding protein 4	35.5	883.723	3	2648.15	0.0377622	52.114	K	L	+		@S:22		S:22
1743	ATGQVCHALCSPEGCWGPEPR	Carbamidomethyl@C:6,Carbamidomethyl@C:10,Carbamidomethyl@C:15,Dimethyl(+6)@Nterm,Phospho@S:11	EGFR_HUMAN	Epidermal growth factor receptor	39.5	828.355	3	2482.04	-0.886367	36.625	K	D	+		@S:11		S:11
1744	ATIFEINASSR	Dimethyl(+6)@Nterm,Phospho@S:10	DDX54_HUMAN	ATP-dependent RNA helicase DDX54	44.7	661.831	2	1321.65	-0.907957	44.51	R	D	+	ambiguous		@S:9orS:10
1745	ATIFEINASSR	Dimethyl(+6)@Nterm,Phospho@S:9	DDX54_HUMAN	ATP-dependent RNA helicase DDX54	58.2	661.832	2	1321.65	-0.453979	42.723	R	D	+		@S:9		S:9
1746	ATILDLSCNK	Carbamidomethyl@C:8,Dimethyl(+6)@K:10,Dimethyl(+6)@Nterm,Phospho@S:7	LRC59_HUMAN	Leucine-rich repeat-containing protein 59	46.8	641.841	2	1281.67	-0.312093	40.527	K	L	+		@S:7		S:7
1747	ATISNDGATILK	Dimethyl(+6)@K:12,Dimethyl(+6)@Nterm,Phospho@S:4	TCPH_HUMAN	T-complex protein 1 subunit eta	77.8	676.379	2	1350.74	0	34.951	K	L	+		@S:4		S:4
1748	ATISNPITGDLETVHYR	Dimethyl(+6)@Nterm,Phospho@S:4	P4HA1_HUMAN	Prolyl 4-hydroxylase subunit alpha-1	71.2	667.668	3	1999.98	-0.950009	44.569	R	I	+		@S:4		S:4
1749	ATLALDSVLTEEGK	Dimethyl(+6)@K:14,Dimethyl(+6)@Nterm,Phospho@S:7	AKP13_HUMAN	A-kinase anchor protein 13	52	797.934	2	1593.85	0.188223	50.49	K	L	+		@S:7		S:7
1750	ATLDMPDEEFR	Dimethyl(+6)@Nterm,Phospho@T:2	CH033_HUMAN	UPF0488 protein C8orf33	32.2	719.312	2	1436.61	-0.626475	42.866	K	F	+		@T:2		T:2
1751	ATLELTHNWGTEDDETQSYHNGNSDPR	Dimethyl(+6)@Nterm,Phospho@S:18	LGUL_HUMAN	Lactoylglutathione lyase	44.1	801.095	4	3200.35	-0.624931	36.506	K	G	+		@S:18		S:24
1752	ATLELTHNWGTEDDETQSYHNGNSDPR	Dimethyl(+6)@Nterm,Phospho@Y:19	LGUL_HUMAN	Lactoylglutathione lyase	45.4	801.096	4	3200.35	0.0312466	36.031	K	G			@Y:19
1753	ATLELTHNWGTEDDETQSYHNGNSDPR	Dimethyl(+6)@Nterm,Phospho@T:16	LGUL_HUMAN	Lactoylglutathione lyase	40.8	1067.79	3	3200.35	-0.874904	36.345	K	G	+		@T:16
1754	ATLEVSSIIK	Dimethyl(+6)@K:10,Dimethyl(+6)@Nterm,Phospho@S:7	ARFG3_HUMAN	ADP-ribosylation factor GTPase-activating protein 3	27.1	604.862	2	1207.71	0.248404	43.714	K	K	+		@S:7
1755	ATLSSIR	Dimethyl(+6)@Nterm,Phospho@S:4	RL28_HUMAN	60S ribosomal protein L28	35	431.236	2	860.458	0.232434	27.859	R	H	+		@S:4		S:4
1756	ATLYVTAIEDR	Dimethyl(+6)@Nterm,Phospho@Y:4	ANM1_HUMAN	Protein arginine N-methyltransferase 1	67.7	683.347	2	1364.68	-0.0732772	40.308	R	Q			@Y:4		Y:4
1757	ATMKDDLADYGGYDGGYVQDYEDFM	Dimethyl(+6)@K:4,Dimethyl(+6)@Nterm,Oxidation@M:3,Oxidation@M:25,Phospho@Y:10,Phospho@Y:21	EIF3J_HUMAN	Eukaryotic translation initiation factor 3 subunit J	86.5	1033.73	3	3098.18	0.451878	50.392	K	-			@Y:10,@Y:21		Y:21
1758	ATMKDDLADYGGYDGGYVQDYEDFM	Dimethyl(+6)@K:4,Dimethyl(+6)@Nterm,Oxidation@M:3,Phospho@Y:10	EIF3J_HUMAN	Eukaryotic translation initiation factor 3 subunit J	69	1001.74	3	3002.21	-2.06514	59.004	K	-			@Y:10
1759	ATMKDDLADYGGYDGGYVQDYEDFM	Dimethyl(+6)@K:4,Dimethyl(+6)@Nterm,Oxidation@M:3,Phospho@Y:10,Phospho@Y:21	EIF3J_HUMAN	Eukaryotic translation initiation factor 3 subunit J	76.7	1028.4	3	3082.18	-1.00578	56.517	K	-			@Y:10,@Y:21		Y:21
1760	ATMKDDLADYGGYDGGYVQDYEDFM	Dimethyl(+6)@K:4,Dimethyl(+6)@Nterm,Phospho@Y:21	EIF3J_HUMAN	Eukaryotic translation initiation factor 3 subunit J	73.4	996.415	3	2986.22	-0.334871	59.229	K	-			@Y:21		Y:21
1761	ATNESEDEIPQLVPIGK	Dimethyl(+6)@K:17,Dimethyl(+6)@Nterm,Phospho@S:5	RL1D1_HUMAN	Ribosomal L1 domain-containing protein 1	38.9	994.515	2	1987.02	-1.81176	50.329	K	K	+		@S:5		S:5
1762	ATNVVMNYSEIESK	Dimethyl(+6)@K:14,Dimethyl(+6)@Nterm,Oxidation@M:6,Phospho@Y:8	EPN4_HUMAN	Clathrin interactor 1	85.7	874.926	2	1747.84	-0.228854	28.463	K	V			@Y:8		Y:8
1763	ATNVVMNYSEIESK	Dimethyl(+6)@K:14,Dimethyl(+6)@Nterm,Phospho@Y:8	EPN4_HUMAN	Clathrin interactor 1	85.5	866.928	2	1731.84	-0.346452	36.722	K	V			@Y:8		Y:8
1764	ATPEQYQILK	Dimethyl(+6)@K:10,Dimethyl(+6)@Nterm,Phospho@Y:6	FPPS_HUMAN	Farnesyl pyrophosphate synthase	49.7	669.87	2	1337.73	-0.373769	30.896	R	E	+		@Y:6		Y:6
1765	ATPSENLVPSSAR	Dimethyl(+6)@Nterm,Phospho@S:11	CPSF7_HUMAN	Cleavage and polyadenylation specificity factor subunit 7	39.6	721.858	2	1441.7	-0.971075	28.479	R	V	+	ambiguous		@S:10orS:11
1766	ATQQQHDFTLTQTADGR	Dimethyl(+6)@Nterm,Phospho@T:11	PRKDC_HUMAN	DNA-dependent protein kinase catalytic subunit	65.7	677.983	3	2030.93	-0.0492386	27.634	R	S	+		@T:11
1767	ATQQQHDFTLTQTADGR	Dimethyl(+6)@Nterm,Phospho@T:11,Phospho@T:13	PRKDC_HUMAN	DNA-dependent protein kinase catalytic subunit	38.7	704.64	3	2110.9	1.98967	31.404	R	S	+		@T:11,@T:13		T:11,T:13
1768	ATQQQHDFTLTQTADGR	Dimethyl(+6)@Nterm,Phospho@T:13	PRKDC_HUMAN	DNA-dependent protein kinase catalytic subunit	69.9	677.983	3	2030.93	-0.590863	26.984	R	S	+		@T:13		T:13
1769	ATQQQHDFTLTQTADGR	Dimethyl(+6)@Nterm,Phospho@T:2,Phospho@T:13	PRKDC_HUMAN	DNA-dependent protein kinase catalytic subunit	31.5	704.637	3	2110.89	-1.65807	29.029	R	S	+		@T:2,@T:13
1770	ATQQQHDFTLTQTADGR	Dimethyl(+6)@Nterm,Phospho@T:9	PRKDC_HUMAN	DNA-dependent protein kinase catalytic subunit	67	677.983	3	2030.93	-0.34467	25.941	R	S	+		@T:9
1771	ATQQQHDFTLTQTADGR	Dimethyl(+6)@Nterm,Phospho@T:9,Phospho@T:13	PRKDC_HUMAN	DNA-dependent protein kinase catalytic subunit	46.9	704.638	3	2110.89	-0.189493	31.062	R	S	+		@T:9,@T:13		T:11,T:13
1772	ATQTPSCWAEEGAEK	Carbamidomethyl@C:7,Dimethyl(+6)@K:15,Dimethyl(+6)@Nterm,Phospho@S:6	GLCI1_HUMAN	Glucocorticoid-induced transcript 1 protein	66.1	906.911	2	1811.81	0.110387	33.264	K	R	+		@S:6		S:6
1773	ATSEEDVSIKSPICEK	Carbamidomethyl@C:14,Dimethyl(+6)@K:10,Dimethyl(+6)@K:16,Dimethyl(+6)@Nterm,Phospho@S:11	RIF1_HUMAN	Telomere-associated protein RIF1	32.2	659.01	3	1974.01	-2.22897	27.611	K	Q	+		@S:11		S:11
1774	ATSEVPGSQASPNPVPGDGLHR	Dimethyl(+6)@Nterm,Phospho@S:11	TOE1_HUMAN	Target of EGR1 protein 1	66.7	763.034	3	2286.08	-2.97453	29.475	R	A	+		@S:11
1775	ATSEVPGSQASPNPVPGDGLHR	Dimethyl(+6)@Nterm,Phospho@S:3	TOE1_HUMAN	Target of EGR1 protein 1	64.1	763.034	3	2286.08	-2.44961	31.217	R	A	+		@S:3
1776	ATSEVPGSQASPNPVPGDGLHR	Dimethyl(+6)@Nterm,Phospho@S:3,Phospho@S:11	TOE1_HUMAN	Target of EGR1 protein 1	54.8	789.692	3	2366.05	0.633967	33.497	R	A	+	ambiguous	@S:11	@T:2orS:3	S:11
1777	ATSEVPGSQASPNPVPGDGLHR	Dimethyl(+6)@Nterm,Phospho@S:8	TOE1_HUMAN	Target of EGR1 protein 1	51	763.035	3	2286.08	-0.612401	31.117	R	A	+		@S:8		S:3
1778	ATSGSSLPVGINR	Dimethyl(+6)@Nterm,Phospho@T:2	RPGF1_HUMAN	Rap guanine nucleotide exchange factor 1	41.7	686.856	2	1371.7	-0.29161	33.582	R	Q	+	ambiguous		@T:2orS:3
1779	ATSHVGEIEQELALAR	Dimethyl(+6)@Nterm,Phospho@S:3	CLIP1_HUMAN	CAP-Gly domain-containing linker protein 1	71.3	613.314	3	1836.92	-0.108878	45.223	K	D		ambiguous		@T:2orS:3
1780	ATSHVGEIEQELALAR	Dimethyl(+6)@Nterm,Phospho@T:2	CLIP1_HUMAN	CAP-Gly domain-containing linker protein 1	66.4	613.314	3	1836.92	-0.217756	43.935	K	D		ambiguous		@T:2orS:3
1781	ATSLGRPEEEEDELAHR	Dimethyl(+6)@Nterm,Phospho@S:3	HEM6_HUMAN	Coproporphyrinogen-III oxidase, mitochondrial	34.1	513.991	4	2051.94	-0.536079	29.018	R	C	+	ambiguous		@T:2orS:3
1782	ATSLGRPEEEEDELAHR	Dimethyl(+6)@Nterm,Phospho@T:2	HEM6_HUMAN	Coproporphyrinogen-III oxidase, mitochondrial	40.4	684.986	3	2051.94	-0.925955	28.827	R	C	+		@T:2		S:3
1783	ATSNVFAMFDQSQIQEFK	Dimethyl(+6)@K:18,Dimethyl(+6)@Nterm,Oxidation@M:8,Phospho@T:2,Phospho@S:3	MYL9_HUMAN,ML12A_HUMAN,ML12B_HUMAN	Myosin regulatory light polypeptide 9	44.7	779.018	3	2334.03	-0.214222	62.288	R	E			@T:2,@S:3		S:3,T:2
1784	ATSNVFAMFDQSQIQEFK	Dimethyl(+6)@K:18,Dimethyl(+6)@Nterm,Phospho@T:2,Phospho@S:3	MYL9_HUMAN,ML12A_HUMAN,ML12B_HUMAN	Myosin regulatory light polypeptide 9	69.8	773.686	3	2318.04	-0.6471	70.322	R	E			@T:2,@S:3		S:3,T:2
1785	ATSPSSSVSGDFDDGHHSVSTPGPSR	Dimethyl(+6)@Nterm,Phospho@S:3	PB1_HUMAN	Protein polybromo-1	47.4	672.046	4	2684.16	-0.111767	27.676	R	K		ambiguous		@T:2orS:3
1786	ATSPSSSVSGDFDDGHHSVSTPGPSR	Dimethyl(+6)@Nterm,Phospho@S:7	PB1_HUMAN	Protein polybromo-1	38.1	672.045	4	2684.15	-1.52748	26.857	R	K	+	ambiguous		@T:2orS:3orS:5orS:6orS:7
1787	ATSPSSSVSGDFDDGHHSVSTPGPSRK	Dimethyl(+6)@K:27,Dimethyl(+6)@Nterm,Phospho@S:3	PB1_HUMAN	Protein polybromo-1	71.1	712.585	4	2846.31	-1.40533	25.625	R	R		ambiguous		@T:2orS:3
1788	ATSRGCITIIGGGDTATCCAK	Carbamidomethyl@C:6,Carbamidomethyl@C:18,Carbamidomethyl@C:19,Dimethyl(+6)@K:21,Dimethyl(+6)@Nterm,Phospho@S:3,Phospho@T:8	PGK1_HUMAN	Phosphoglycerate kinase 1	47.1	800.026	3	2397.06	-0.458896	34.685	K	W	+	ambiguous	@T:8	@T:2orS:3	S:3,T:2
1789	ATSRLTTDFGNAEK	Dimethyl(+6)@K:14,Dimethyl(+6)@Nterm,Phospho@S:3	TFR1_HUMAN	Transferrin receptor protein 1	41.7	553.618	3	1657.83	-0.904795	29.145	R	T	+		@S:3
1790	ATSRLTTDFGNAEK	Dimethyl(+6)@K:14,Dimethyl(+6)@Nterm,Phospho@T:2	TFR1_HUMAN	Transferrin receptor protein 1	35.6	553.619	3	1657.83	-0.603197	28.629	R	T	+	ambiguous		@T:2orS:3
1791	ATSTSDMLLK	Dimethyl(+6)@K:10,Dimethyl(+6)@Nterm,Phospho@S:3	RBM22_HUMAN	Pre-mRNA-splicing factor RBM22	47	607.822	2	1213.63	-0.823975	33.42	K	L	+		@S:3
1792	ATSVALPGWSPSETRSSFMSR	Dimethyl(+6)@Nterm,Oxidation@M:19,Phospho@S:10,Phospho@S:12,Phospho@T:14	PKN2_HUMAN	Serine/threonine-protein kinase N2	31.8	848.688	3	2543.04	0.353907	50.928	K	T	+		@S:10,@S:12,@T:14		S:10
1793	ATSVALPGWSPSETRSSFMSR	Dimethyl(+6)@Nterm,Oxidation@M:19,Phospho@T:2,Phospho@S:17,Phospho@S:20	PKN2_HUMAN	Serine/threonine-protein kinase N2	32.5	848.688	3	2543.04	-0.117969	49.918	K	T	+	ambiguous	@S:20	@T:2orS:3, @S:16orS:17	S:12,S:10
1794	ATSVALPGWSPSETRSSFMSR	Dimethyl(+6)@Nterm,Phospho@S:10,Phospho@S:12	PKN2_HUMAN	Serine/threonine-protein kinase N2	43.2	816.702	3	2447.08	0.8173	50.789	K	T	+		@S:10,@S:12		S:10
1795	ATSVALPGWSPSETRSSFMSR	Dimethyl(+6)@Nterm,Phospho@T:2,Phospho@S:17,Phospho@S:20	PKN2_HUMAN	Serine/threonine-protein kinase N2	48.3	843.356	3	2527.05	-0.514435	54.507	K	T	+	ambiguous	@S:20	@T:2orS:3, @S:16orS:17
1796	ATTADGSSILDR	Dimethyl(+6)@Nterm,Phospho@S:7	CSN4_HUMAN	COP9 signalosome complex subunit 4	68	660.816	2	1319.62	-0.303118	29.215	K	A	+		@S:7		S:7
1797	ATTADGSSILDR	Dimethyl(+6)@Nterm,Phospho@S:8	CSN4_HUMAN	COP9 signalosome complex subunit 4	39.5	660.817	2	1319.62	0.303118	29.753	K	A	+		@S:8		S:7
1798	ATTLLEGGFR	Dimethyl(+6)@Nterm,Phospho@T:3	RN220_HUMAN	E3 ubiquitin-protein ligase RNF220	49.9	589.805	2	1177.59	-0.679351	39.173	R	G	+		@T:3
1799	ATTPADGEEPAPEAEALAAAR	Dimethyl(+6)@Nterm,Phospho@T:2	PRPK_HUMAN	TP53-regulating kinase	93.2	1076.5	2	2150.99	-1.72014	40.135	R	E		ambiguous		@T:2orT:3
1800	ATTPADGEEPAPEAEALAAAR	Dimethyl(+6)@Nterm,Phospho@T:3	PRPK_HUMAN	TP53-regulating kinase	99.7	1076.5	2	2150.99	-1.16225	42.28	R	E			@T:3
1801	ATTPPNQGRPDSPVYANLQELK	Dimethyl(+6)@K:22,Dimethyl(+6)@Nterm,Phospho@S:12,Phospho@Y:15	RHG12_HUMAN	Rho GTPase-activating protein 12	33.9	875.432	3	2623.27	0.419323	40.931	R	I	+		@S:12,@Y:15		Y:15,S:12
1802	ATTPPNQGRPDSPVYANLQELK	Dimethyl(+6)@K:22,Dimethyl(+6)@Nterm,Phospho@T:2,Phospho@S:12	RHG12_HUMAN	Rho GTPase-activating protein 12	42.6	875.431	3	2623.27	-0.724287	42.576	R	I			@T:2,@S:12		Y:15
1803	ATTPPNQGRPDSPVYANLQELK	Dimethyl(+6)@K:22,Dimethyl(+6)@Nterm,Phospho@T:2,Phospho@Y:15	RHG12_HUMAN	Rho GTPase-activating protein 12	53	875.431	3	2623.27	-0.0381203	41.746	R	I		ambiguous	@Y:15	@T:2orT:3	Y:15
1804	ATTPPNQGRPDSPVYANLQELK	Dimethyl(+6)@K:22,Dimethyl(+6)@Nterm,Phospho@T:2,Phospho@T:3	RHG12_HUMAN	Rho GTPase-activating protein 12	46.3	656.825	4	2623.27	0.228722	44.866	R	I			@T:2,@T:3		S:12
1805	ATTPPNQGRPDSPVYANLQELK	Dimethyl(+6)@K:22,Dimethyl(+6)@Nterm,Phospho@T:3,Phospho@S:12	RHG12_HUMAN	Rho GTPase-activating protein 12	67.8	875.431	3	2623.27	-0.0381203	41.797	R	I	+		@T:3,@S:12		S:12,T:3
1806	ATTPPNQGRPDSPVYANLQELK	Dimethyl(+6)@K:22,Dimethyl(+6)@Nterm,Phospho@T:3,Phospho@S:12,Phospho@Y:15	RHG12_HUMAN	Rho GTPase-activating protein 12	43.9	902.086	3	2703.24	-0.443912	45.918	R	I	+		@T:3,@S:12,@Y:15		Y:15,S:12
1807	ATTPPNQGRPDSPVYANLQELK	Dimethyl(+6)@K:22,Dimethyl(+6)@Nterm,Phospho@T:3,Phospho@Y:15	RHG12_HUMAN	Rho GTPase-activating protein 12	48.8	875.432	3	2623.27	0.609925	42.734	R	I	+		@T:3,@Y:15
1808	ATVAAFAASEGHSHPR	Dimethyl(+6)@Nterm,Phospho@S:9	LIN7C_HUMAN,LIN7A_HUMAN	Protein lin-7 homolog A	47.6	574.943	3	1721.81	-0.813098	21.956	K	V	+		@S:9		S:9
1809	ATVMLYDDGNK	Dimethyl(+6)@K:11,Dimethyl(+6)@Nterm,Oxidation@M:4,Phospho@Y:6	VASP_HUMAN	Vasodilator-stimulated phosphoprotein	53.3	695.833	2	1389.65	-0.359802	25.531	R	R	+		@Y:6		Y:6
1810	ATVMLYDDGNK	Dimethyl(+6)@K:11,Dimethyl(+6)@Nterm,Phospho@Y:6	VASP_HUMAN	Vasodilator-stimulated phosphoprotein	57.1	687.836	2	1373.66	0	28.446	R	R			@Y:6		Y:6
1811	AVADAIRTSLGPK	Dimethyl(+6)@K:13,Dimethyl(+6)@Nterm,Phospho@S:9	TCPD_HUMAN	T-complex protein 1 subunit delta	56	723.921	2	1445.83	-0.276658	29.737	K	G	+		@S:9		S:9
1812	AVADAIRTSLGPK	Dimethyl(+6)@K:13,Dimethyl(+6)@Nterm,Phospho@T:8	TCPD_HUMAN	T-complex protein 1 subunit delta	43.7	723.92	2	1445.83	-1.1758	30.075	K	G	+		@T:8		T:8
1813	AVADAIRTSLGPK	Dimethyl(+6)@K:13,Dimethyl(+6)@Nterm,Phospho@T:8,Phospho@S:9	TCPD_HUMAN	T-complex protein 1 subunit delta	51.9	763.904	2	1525.79	-0.917556	32.185	K	G	+		@T:8,@S:9		S:9,T:8
1814	AVAGNISDPGLQK	Dimethyl(+6)@K:13,Dimethyl(+6)@Nterm,Phospho@S:7	VINC_HUMAN	Vinculin	78.6	709.39	2	1416.77	0.141167	28.162	K	S	+		@S:7		S:7
1815	AVAGVMITASHNR	Dimethyl@Nterm,Oxidation@M:6,Phospho@S:10	PGM2L_HUMAN	Glucose 1,6-bisphosphate synthase	56.3	484.234	3	1449.68	-0.620827	23.324	K	K	+		@S:10		S:10
1816	AVAGVMITASHNR	Dimethyl@Nterm,Phospho@S:10	PGM2L_HUMAN	Glucose 1,6-bisphosphate synthase	58.8	478.902	3	1433.68	-0.418502	26.458	K	K	+		@S:10		S:10
1817	AVAGVMITASHNR	Dimethyl(+6)@Nterm,Oxidation@M:6,Phospho@S:10	PGM2L_HUMAN	Glucose 1,6-bisphosphate synthase	58.9	486.244	3	1455.71	-0.54956	23.309	K	K	+		@S:10		S:10
1818	AVAGVMITASHNR	Dimethyl(+6)@Nterm,Phospho@S:10	PGM2L_HUMAN	Glucose 1,6-bisphosphate synthase	65.3	480.913	3	1439.72	-0.486207	26.185	K	K	+		@S:10
1819	AVANQTSATFLR	Dimethyl(+6)@Nterm,Phospho@S:7	PRS4_HUMAN	26S protease regulatory subunit 4	38.5	696.857	2	1391.7	-1.86822	31.449	K	V	+		@S:7
1820	AVANTMRTSLGPNGLDK	Dimethyl(+6)@K:17,Dimethyl(+6)@Nterm,Oxidation@M:6,Phospho@T:5,Phospho@S:9	TCPE_HUMAN	T-complex protein 1 subunit epsilon	37.1	663.657	3	1987.95	0.100606	29.899	K	M	+		@T:5,@S:9		T:5,S:9
1821	AVANTMRTSLGPNGLDK	Dimethyl(+6)@K:17,Dimethyl(+6)@Nterm,Oxidation@M:6,Phospho@T:5,Phospho@T:8	TCPE_HUMAN	T-complex protein 1 subunit epsilon	36.7	663.656	3	1987.95	-0.352122	29.007	K	M	+		@T:5,@T:8		T:5,S:9
1822	AVANTMRTSLGPNGLDK	Dimethyl(+6)@K:17,Dimethyl(+6)@Nterm,Phospho@T:5,Phospho@S:9	TCPE_HUMAN	T-complex protein 1 subunit epsilon	62	986.981	2	1971.95	-2.07916	34.904	K	M	+		@T:5,@S:9		T:5
1823	AVANTMRTSLGPNGLDK	Dimethyl(+6)@K:17,Dimethyl(+6)@Nterm,Phospho@T:5,Phospho@T:8	TCPE_HUMAN	T-complex protein 1 subunit epsilon	37.6	658.325	3	1971.95	-0.202845	31.988	K	M	+		@T:5,@T:8		T:5,T:8
1824	AVANYDSVEEGEK	Dimethyl(+6)@K:13,Dimethyl(+6)@Nterm,Phospho@S:7	DHB4_HUMAN	Peroxisomal multifunctional enzyme type 2	83.5	779.87	2	1557.73	0.962943	26.191	K	V	+		@S:7		S:7
1825	AVANYDSVEEGEK	Dimethyl(+6)@K:13,Dimethyl(+6)@Nterm,Phospho@Y:5	DHB4_HUMAN	Peroxisomal multifunctional enzyme type 2	87.6	779.869	2	1557.72	-0.256785	25.781	K	V			@Y:5		Y:5
1826	AVASQLDCNFLK	Carbamidomethyl@C:8,Dimethyl(+6)@K:12,Dimethyl(+6)@Nterm,Phospho@S:4	PRS10_HUMAN	26S protease regulatory subunit 10B	50.7	757.392	2	1512.77	0.132208	47.356	R	V	+		@S:4		S:4
1827	AVCMNGTEAAQLSTK	Carbamidomethyl@C:3,Dimethyl(+6)@K:15,Dimethyl(+6)@Nterm,Oxidation@M:4,Phospho@T:7,Phospho@T:14	STK11_HUMAN	Serine/threonine-protein kinase 11	39.5	608.936	3	1823.79	-0.877296	25.528	K	S	+		@T:7,@T:14		T:14,T:7
1828	AVCMNGTEAAQLSTK	Carbamidomethyl@C:3,Dimethyl(+6)@K:15,Dimethyl(+6)@Nterm,Phospho@T:7,Phospho@T:14	STK11_HUMAN	Serine/threonine-protein kinase 11	42.2	603.605	3	1807.79	-0.221264	82.002	K	S	+		@T:7,@T:14		T:14,T:7
1829	AVCSTYLQSR	Carbamidomethyl@C:3,Dimethyl(+6)@Nterm,Phospho@S:9	HIPK2_HUMAN,HIPK1_HUMAN	Homeodomain-interacting protein kinase 1	37.6	649.805	2	1297.6	0.154131	28.501	K	Y	+		@S:9		S:9
1830	AVCSTYLQSR	Carbamidomethyl@C:3,Dimethyl(+6)@Nterm,Phospho@Y:6	HIPK2_HUMAN,HIPK1_HUMAN	Homeodomain-interacting protein kinase 1	64.2	649.804	2	1297.59	-0.385328	24.591	K	Y			@Y:6
1831	AVCSTYLQSRYYR	Carbamidomethyl@C:3,Dimethyl(+6)@Nterm,Phospho@S:9,Phospho@Y:6	HIPK2_HUMAN,HIPK1_HUMAN	Homeodomain-interacting protein kinase 1	30.8	620.937	3	1859.79	-0.0537695	34.909	K	A	+		@Y:6,@S:9		S:9
1832	AVDALLTHCK	Carbamidomethyl@C:9,Dimethyl(+6)@K:10,Dimethyl(+6)@Nterm,Phospho@T:7	RL1D1_HUMAN	Ribosomal L1 domain-containing protein 1	35.6	425.899	3	1274.68	1.64748	26.589	K	S	+		@T:7		T:7
1833	AVDDGVNTFK	Dimethyl(+6)@K:10,Dimethyl(+6)@Nterm,Phospho@T:8	TCPQ_HUMAN	T-complex protein 1 subunit theta	63.8	607.309	2	1212.6	-1.89674	25.783	R	V	+		@T:8		T:8
1834	AVDLVEEESGAPGEEQRR	Dimethyl(+6)@Nterm,Phospho@S:9	DHX16_HUMAN	Putative pre-mRNA-splicing factor ATP-dependent RNA helicase DHX16	57.8	695.661	3	2083.96	-1.3436	28.571	R	W	+		@S:9		S:9
1835	AVDNQVYVATASPARDDK	Dimethyl(+6)@K:18,Dimethyl(+6)@Nterm,Phospho@S:12	NIT2_HUMAN	Omega-amidase NIT2	40.6	690.017	3	2067.03	-1.49974	26.698	R	A	+		@S:12		S:12
1836	AVDNQVYVATASPARDDK	Dimethyl(+6)@K:18,Dimethyl(+6)@Nterm,Phospho@Y:7	NIT2_HUMAN	Omega-amidase NIT2	68.8	690.017	3	2067.03	-0.435407	26.778	R	A	+		@Y:7		Y:7
1837	AVDNQVYVATASPARDDK	Dimethyl(+6)@K:18,Dimethyl(+6)@Nterm,Phospho@T:10	NIT2_HUMAN	Omega-amidase NIT2	38.4	690.018	3	2067.03	-0.145136	25.768	R	A	+		@T:10		Y:7
1838	AVDNQVYVATASPARDDK	Dimethyl(+6)@K:18,Dimethyl(+6)@Nterm,Phospho@T:10,Phospho@S:12	NIT2_HUMAN	Omega-amidase NIT2	51	716.673	3	2147	0.0465767	28.256	R	A	+		@T:10,@S:12		S:12,T:10
1839	AVDPDGDGHVSWDEYK	Dimethyl(+6)@K:16,Dimethyl(+6)@Nterm,Phospho@S:11	CAB45_HUMAN	45 kDa calcium-binding protein	53.2	646.625	3	1936.85	0.567932	36.038	R	V	+		@S:11		S:11
1840	AVDPDGDGHVSWDEYK	Dimethyl(+6)@K:16,Dimethyl(+6)@Nterm,Phospho@Y:15	CAB45_HUMAN	45 kDa calcium-binding protein	70.5	646.625	3	1936.85	0.154891	33.051	R	V	+		@Y:15		Y:15
1841	AVDPEDDFQREMSFYR	Dimethyl(+6)@Nterm,Oxidation@M:12,Phospho@S:13	EBP2_HUMAN	Probable rRNA-processing protein EBP2	30.5	712.304	3	2133.89	-0.421765	39.79	K	Q	+		@S:13
1842	AVDPEDDFQREMSFYR	Dimethyl(+6)@Nterm,Phospho@Y:15	EBP2_HUMAN	Probable rRNA-processing protein EBP2	43.3	706.973	3	2117.9	0.0472166	47.69	K	Q	+		@Y:15
1843	AVDSLVPIGR	Dimethyl(+6)@Nterm,Phospho@S:4	ATPA_HUMAN	ATP synthase subunit alpha, mitochondrial	77.9	570.815	2	1139.62	-1.22849	43.405	K	G	+		@S:4		S:4
1844	AVDSQILPK	Dimethyl(+6)@K:9,Dimethyl(+6)@Nterm,Phospho@S:4	RL6_HUMAN	60S ribosomal protein L6	61	559.828	2	1117.64	-0.178948	35.168	K	I	+		@S:4		S:4
1845	AVDTDGVEPMESVLEDR	Dimethyl(+6)@Nterm,Phospho@S:12	GATCL_HUMAN	GatC-like protein	46.4	988.44	2	1974.87	-2.32927	52.177	R	C	+		@S:12		S:12
1846	AVDTLAYLSDGDAR	Dimethyl(+6)@Nterm,Phospho@S:9	WRIP1_HUMAN	ATPase WRNIP1	42.5	790.875	2	1579.74	1.26603	40.508	K	A	+		@S:9		S:9
1847	AVEHINKTIAPALVSK	Dimethyl(+6)@K:7,Dimethyl(+6)@K:16,Dimethyl(+6)@Nterm,Phospho@T:8	ENOA_HUMAN	Alpha-enolase	34.4	469.041	4	1872.13	0.480735	29.067	K	K			@T:8		T:8
1848	AVEHINKTIAPALVSK	Dimethyl(+6)@K:7,Dimethyl(+6)@K:16,Dimethyl(+6)@Nterm,Phospho@T:8,Phospho@S:15	ENOA_HUMAN	Alpha-enolase	31	651.707	3	1952.1	-0.0512269	31.39	K	K	+		@T:8,@S:15		S:15,T:8
1849	AVELEGLAACEGEYSQK	Carbamidomethyl@C:10,Dimethyl(+6)@K:17,Dimethyl(+6)@Nterm,Phospho@S:15	PASK_HUMAN	PAS domain-containing serine/threonine-protein kinase	56.4	667.989	3	2000.94	0.0999528	42.707	K	Y	+		@S:15		S:15
1850	AVENGSEALMILDDQTNK	Dimethyl(+6)@K:18,Dimethyl(+6)@Nterm,Phospho@S:6	DAB2_HUMAN	Disabled homolog 2	39	699.347	3	2095.02	0.143197	49.702	K	L	+		@S:6		S:6
1851	AVENSSTAIGIR	Dimethyl(+6)@Nterm,Phospho@S:5	PSA3_HUMAN	Proteasome subunit alpha type-3	78.7	666.341	2	1330.67	-1.57815	26.971	K	C	+		@S:5		S:5
1852	AVENYLIQMAR	Dimethyl(+6)@Nterm,Phospho@Y:5	PDCD5_HUMAN	Programmed cell death protein 5	76.3	711.357	2	1420.7	-0.140776	45.928	K	Y			@Y:5		Y:5
1853	AVESGVPQPPDPPVQRDEEEEK	Dimethyl(+6)@K:22,Dimethyl(+6)@Nterm,Phospho@S:4	BCCIP_HUMAN	BRCA2 and CDKN1A-interacting protein	68.1	860.755	3	2579.24	0.116313	31.464	R	E	+		@S:4		S:4
1854	AVEVQGPSLESGDHGK	Dimethyl(+6)@K:16,Dimethyl(+6)@Nterm,Phospho@S:11	AHNK_HUMAN	Neuroblast differentiation-associated protein AHNAK	39.3	586.629	3	1756.87	-0.739954	25.639	R	I	+		@S:11		S:11
1855	AVEVQGPSLESGDHGK	Dimethyl(+6)@K:16,Dimethyl(+6)@Nterm,Phospho@S:8	AHNK_HUMAN	Neuroblast differentiation-associated protein AHNAK	52.9	586.629	3	1756.87	-0.512276	25.923	R	I	+		@S:8		S:8
1856	AVEYYFASDASAVIEHTNR	Dimethyl(+6)@Nterm,Phospho@Y:4,Phospho@Y:5	GFPT1_HUMAN	Glucosamine--fructose-6-phosphate aminotransferase [isomerizing] 1	62.4	779.673	3	2336	-0.0428083	55.173	K	V	+		@Y:4,@Y:5		Y:5,Y:4
1857	AVFDETYPDPVR	Dimethyl(+6)@Nterm,Phospho@Y:7	SYAC_HUMAN	Alanyl-tRNA synthetase, cytoplasmic	64.4	761.855	2	1521.7	-0.262865	39.545	R	V			@Y:7		Y:7
1858	AVFDETYPDPVR	Dimethyl(+6)@Nterm,Phospho@T:6	SYAC_HUMAN	Alanyl-tRNA synthetase, cytoplasmic	54.5	761.855	2	1521.7	-0.460013	37.632	R	V			@T:6		Y:7
1859	AVFVDLEPTVIDEVR	Dimethyl(+6)@Nterm,Phospho@T:9	TBA1C_HUMAN,TBA1B_HUMAN,TBA1A_HUMAN	Tubulin alpha-1C chain	94.3	908.471	2	1814.93	-0.606085	58.785	R	T	+		@T:9		T:9
1860	AVFVDLEPTVIDEVRTGTYR	Dimethyl(+6)@Nterm,Phospho@Y:19	TBA1C_HUMAN,TBA1B_HUMAN,TBA1A_HUMAN	Tubulin alpha-1A chain	45.6	798.744	3	2393.21	-0.0417849	53.787	R	Q	+	ambiguous		@T:16orT:18orY:19
1861	AVFVDLEPTVIDEVRTGTYR	Dimethyl(+6)@Nterm,Phospho@T:16	TBA1C_HUMAN,TBA1B_HUMAN,TBA1A_HUMAN	Tubulin alpha-1A chain	60.4	798.744	3	2393.21	-0.208925	53.269	R	Q	+		@T:16
1862	AVFVDLEPTVIDEVRTGTYR	Dimethyl(+6)@Nterm,Phospho@T:16,Phospho@Y:19	TBA1C_HUMAN,TBA1B_HUMAN,TBA1A_HUMAN	Tubulin alpha-1A chain	81	825.399	3	2473.18	0.161735	58.322	R	Q	+		@T:16,@Y:19		Y:19,T:9
1863	AVFVDLEPTVIDEVRTGTYR	Dimethyl(+6)@Nterm,Phospho@T:16,Phospho@T:18	TBA1C_HUMAN,TBA1B_HUMAN,TBA1A_HUMAN	Tubulin alpha-1A chain	56.6	1237.59	2	2473.17	-2.91125	57.31	R	Q	+		@T:16,@T:18		T:16
1864	AVFVDLEPTVIDEVRTGTYR	Dimethyl(+6)@Nterm,Phospho@T:18	TBA1C_HUMAN,TBA1B_HUMAN,TBA1A_HUMAN	Tubulin alpha-1A chain	58.3	798.744	3	2393.21	-0.0835698	53.96	R	Q	+		@T:18
1865	AVFVDLEPTVIDEVRTGTYR	Dimethyl(+6)@Nterm,Phospho@T:18,Phospho@Y:19	TBA1C_HUMAN,TBA1B_HUMAN,TBA1A_HUMAN	Tubulin alpha-1C chain	42.1	825.399	3	2473.17	-0.52564	56.639	R	Q	+	ambiguous		@T:16orT:18orY:19, @T:16orT:18orY:19	T:9
1866	AVFVDLEPTVIDEVRTGTYR	Dimethyl(+6)@Nterm,Phospho@T:9	TBA1C_HUMAN,TBA1B_HUMAN,TBA1A_HUMAN	Tubulin alpha-1A chain	45.4	798.744	3	2393.21	0.543203	54.771	R	Q	+		@T:9		T:9
1867	AVFVDLEPTVIDEVRTGTYR	Dimethyl(+6)@Nterm,Phospho@T:9,Phospho@Y:19	TBA1C_HUMAN,TBA1B_HUMAN,TBA1A_HUMAN	Tubulin alpha-1C chain	99.5	825.398	3	2473.17	-1.21302	57.063	R	Q	+		@T:9,@Y:19		T:16,T:9
1868	AVFVDLEPTVIDEVRTGTYR	Dimethyl(+6)@Nterm,Phospho@T:9,Phospho@T:16	TBA1C_HUMAN,TBA1B_HUMAN,TBA1A_HUMAN	Tubulin alpha-1A chain	77.3	825.399	3	2473.18	-0.121302	56.19	R	Q	+		@T:9,@T:16		T:16,T:9
1869	AVFVDLEPTVIDEVRTGTYR	Dimethyl(+6)@Nterm,Phospho@T:9,Phospho@T:16,Phospho@Y:19	TBA1C_HUMAN,TBA1B_HUMAN,TBA1A_HUMAN	Tubulin alpha-1A chain	81.5	852.055	3	2553.14	0.0783349	60.604	R	Q	+		@T:9,@T:16,@Y:19		T:16,T:9
1870	AVFVDLEPTVIDEVRTGTYR	Dimethyl(+6)@Nterm,Phospho@T:9,Phospho@T:16,Phospho@T:18	TBA1C_HUMAN,TBA1B_HUMAN,TBA1A_HUMAN	Tubulin alpha-1C chain	37.9	852.054	3	2553.14	-0.0783349	62.007	R	Q	+		@T:9,@T:16,@T:18		T:18,T:16,T:9
1871	AVFVDLEPTVIDEVRTGTYR	Dimethyl(+6)@Nterm,Phospho@T:9,Phospho@T:18	TBA1C_HUMAN,TBA1B_HUMAN,TBA1A_HUMAN	Tubulin alpha-1C chain	60.7	825.399	3	2473.17	-0.606508	58.561	R	Q	+		@T:9,@T:18		T:9
1872	AVFVDLEPTVIDEVRTGTYR	Dimethyl(+6)@Nterm,Phospho@T:9,Phospho@T:18,Phospho@Y:19	TBA1C_HUMAN,TBA1B_HUMAN,TBA1A_HUMAN	Tubulin alpha-1A chain	53.5	852.054	3	2553.14	-0.352507	61.939	R	Q	+		@T:9,@T:18,@Y:19		T:18,T:16,T:9
1873	AVFVDLEPTVVDEVRTGTYR	Dimethyl(+6)@Nterm,Phospho@T:18,Phospho@Y:19	TBA3C_HUMAN,TBA3E_HUMAN	Tubulin alpha-3C/D chain	37.5	820.727	3	2459.16	-0.5693	54.5	R	Q	+	ambiguous		@T:16orT:18orY:19, @T:16orT:18orY:19
1874	AVFVDLEPTVVDEVRTGTYR	Dimethyl(+6)@Nterm,Phospho@T:9,Phospho@Y:19	TBA3C_HUMAN,TBA3E_HUMAN	Tubulin alpha-3C/D chain	49.2	820.727	3	2459.16	-0.28465	55.487	R	Q	+	ambiguous	@T:9	@T:16orT:18orY:19	T:16,T:9
1875	AVFVDLEPTVVDEVRTGTYR	Dimethyl(+6)@Nterm,Phospho@T:9,Phospho@T:16,Phospho@Y:19	TBA3C_HUMAN,TBA3E_HUMAN	Tubulin alpha-3C/D chain	67.9	847.382	3	2539.12	-0.74829	56.748	R	Q	+		@T:9,@T:16,@Y:19		T:16,T:9
1876	AVFVDLEPTVVDEVRTGTYR	Dimethyl(+6)@Nterm,Phospho@T:9,Phospho@T:18,Phospho@Y:19	TBA3C_HUMAN,TBA3E_HUMAN	Tubulin alpha-3C/D chain	72.6	847.382	3	2539.12	-0.708906	59.541	R	Q	+		@T:9,@T:18,@Y:19		T:18,T:16,T:9
1877	AVGFSSGTENPHGVK	Dimethyl(+6)@K:15,Dimethyl(+6)@Nterm,Phospho@T:8	P3H1_HUMAN	Prolyl 3-hydroxylase 1	56.9	545.611	3	1633.81	-0.673272	23.607	R	A	+		@T:8
1878	AVGPASILK	Dimethyl(+6)@K:9,Dimethyl(+6)@Nterm,Phospho@S:6	ZRAB2_HUMAN	Zinc finger Ran-binding domain-containing protein 2	52.7	502.315	2	1002.61	-0.498696	37.543	K	E	+		@S:6		S:6
1879	AVGRLEAVSHTSDMHR	Dimethyl(+6)@Nterm,Oxidation@M:14,Phospho@T:11	CAP1_HUMAN	Adenylyl cyclase-associated protein 1	31.6	474.729	4	1894.89	-2.74423	18.224	R	G	+		@T:11		T:11
1880	AVGSISSTAFDIR	Dimethyl(+6)@Nterm,Phospho@S:4,Phospho@S:7	K0664_HUMAN	Protein KIAA0664	45.1	759.347	2	1516.68	-0.0659335	51.073	K	F	+		@S:4,@S:7		S:4
1881	AVHNSVAAQLTGVAGH	Dimethyl(+6)@Nterm,Phospho@T:11	ZCHC3_HUMAN	Zinc finger CCHC domain-containing protein 3	51	549.28	3	1644.82	-0.668767	28.798	K	-	+		@T:11		T:11
1882	AVKSSEHINEGETAMLVCK	Carbamidomethyl@C:18,Dimethyl(+6)@K:3,Dimethyl(+6)@K:19,Dimethyl(+6)@Nterm,Oxidation@M:15,Phospho@S:4,Phospho@S:5	BASI_HUMAN	Basigin	35.7	794.385	3	2380.13	0.630217	30.159	K	S	+		@S:4,@S:5		S:4,S:5
1883	AVKSSEHINEGETAMLVCK	Carbamidomethyl@C:18,Dimethyl(+6)@K:3,Dimethyl(+6)@K:19,Dimethyl(+6)@Nterm,Phospho@S:4	BASI_HUMAN	Basigin	55.9	762.397	3	2284.17	0	29.362	K	S	+		@S:4		S:4
1884	AVKSSEHINEGETAMLVCK	Carbamidomethyl@C:18,Dimethyl(+6)@K:3,Dimethyl(+6)@K:19,Dimethyl(+6)@Nterm,Phospho@S:4,Phospho@S:5	BASI_HUMAN	Basigin	49.5	789.053	3	2364.14	0	33.792	K	S	+		@S:4,@S:5		S:4,S:5
1885	AVKSSEHINEGETAMLVCK	Carbamidomethyl@C:18,Dimethyl(+6)@K:3,Dimethyl(+6)@K:19,Dimethyl(+6)@Nterm,Phospho@S:5	BASI_HUMAN	Basigin	61.1	762.396	3	2284.17	-0.788033	29.794	K	S	+		@S:5
1886	AVLFCLSEDK	Carbamidomethyl@C:5,Dimethyl(+6)@K:10,Dimethyl(+6)@Nterm,Phospho@S:7	COF1_HUMAN	Cofilin-1	54.2	665.343	2	1328.67	0.0752631	47.06	K	K	+		@S:7		S:7
1887	AVLLSLAEEDY	Dimethyl(+6)@Nterm,Phospho@S:5	PHKG1_HUMAN	Phosphorylase b kinase gamma catalytic chain, skeletal muscle isoform	36.2	668.828	2	1335.64	-0.524093	63.169	K	-	+		@S:5		S:5
1888	AVLSDSPQLSEGK	Dimethyl(+6)@K:13,Dimethyl(+6)@Nterm,Phospho@S:6	HAUS6_HUMAN	HAUS augmin-like complex subunit 6	59.1	739.892	2	1477.77	-0.541357	29.514	R	E	+		@S:6		S:6
1889	AVLVDLEPGTMDSVR	Dimethyl(+6)@Nterm,Oxidation@M:11,Phospho@S:13	TBB8_HUMAN,TBB4_HUMAN,TBB2C_HUMAN,TBB4Q_HUMAN	Tubulin beta-2C chain	68	866.426	2	1730.84	-0.51998	45.48	R	S	+		@S:13		S:13
1890	AVLVDLEPGTMDSVR	Dimethyl(+6)@Nterm,Oxidation@M:11,Phospho@T:10	TBB8_HUMAN,TBB4_HUMAN,TBB2C_HUMAN,TBB4Q_HUMAN	Tubulin beta-2C chain	75.9	866.426	2	1730.84	0.115551	44.159	R	S	+		@T:10		T:10
1891	AVLVDLEPGTMDSVR	Dimethyl(+6)@Nterm,Oxidation@M:11,Phospho@T:10,Phospho@S:13	TBB8_HUMAN,TBB4_HUMAN,TBB2C_HUMAN,TBB4Q_HUMAN	Tubulin beta-2C chain	49.9	906.409	2	1810.8	0.331344	50.108	R	S	+		@T:10,@S:13		S:13,T:10
1892	AVLVDLEPGTMDSVR	Dimethyl(+6)@Nterm,Phospho@S:13	TBB8_HUMAN,TBB4_HUMAN,TBB2C_HUMAN,TBB4Q_HUMAN	Tubulin beta-2C chain	69.1	858.428	2	1714.84	-0.466515	47.86	R	S	+		@S:13		S:13
1893	AVLVDLEPGTMDSVR	Dimethyl(+6)@Nterm,Phospho@T:10	TBB8_HUMAN,TBB4_HUMAN,TBB2C_HUMAN,TBB4Q_HUMAN	Tubulin beta-2C chain	88.7	858.428	2	1714.84	-0.52483	48.995	R	S	+		@T:10		T:10
1894	AVLVDLEPGTMDSVR	Dimethyl(+6)@Nterm,Phospho@T:10,Phospho@S:13	TBB8_HUMAN,TBB4_HUMAN,TBB2C_HUMAN,TBB4Q_HUMAN	Tubulin beta-2C chain	58.7	898.411	2	1794.81	-0.334298	53.514	R	S	+		@T:10,@S:13		S:13,T:10
1895	AVLYADYR	Dimethyl(+6)@Nterm,Phospho@Y:4	KIRR1_HUMAN	Kin of IRRE-like protein 1	35.6	542.768	2	1083.52	0.0922917	31.247	R	A			@Y:4		Y:4
1896	AVPEGHEYYR	Dimethyl(+6)@Nterm,Phospho@Y:8	TYK2_HUMAN	Non-receptor tyrosine-protein kinase TYK2	49.6	667.803	2	1333.59	-0.374928	20.373	K	V	+		@Y:8		Y:8
1897	AVPEGHEYYRVR	Dimethyl(+6)@Nterm,Phospho@Y:8	TYK2_HUMAN	Non-receptor tyrosine-protein kinase TYK2	50.9	530.594	3	1588.76	-0.629422	21.553	K	E	+		@Y:8		Y:8
1898	AVPKEDIYSGGGGGGSR	Dimethyl(+6)@K:4,Dimethyl(+6)@Nterm,Phospho@Y:8	ROA0_HUMAN	Heterogeneous nuclear ribonucleoprotein A0	44.8	585.63	3	1753.87	0.399118	22.836	K	S	+		@Y:8		Y:8
1899	AVPMAPAPASPGSSNDSSAR	Dimethyl(+6)@Nterm,Oxidation@M:4,Phospho@S:10	MAP1S_HUMAN	Microtubule-associated protein 1S	96.3	1000.45	2	1998.89	-0.700388	24.986	K	S	+		@S:10
1900	AVPMAPAPASPGSSNDSSAR	Dimethyl(+6)@Nterm,Phospho@S:10	MAP1S_HUMAN	Microtubule-associated protein 1S	95.5	992.456	2	1982.9	-0.100862	27.365	K	S	+		@S:10		S:10
1901	AVPREELFVTSK	Dimethyl(+6)@K:12,Dimethyl(+6)@Nterm,Phospho@T:10	AK1A1_HUMAN	Alcohol dehydrogenase [NADP+]	30.1	508.621	3	1522.84	-1.11633	32.785	K	L	+		@T:10		T:10
1902	AVQLYQQTANVFENEER	Dimethyl(+6)@Nterm,Phospho@T:8	SNAG_HUMAN	Gamma-soluble NSF attachment protein	35.6	718.342	3	2152.01	0.27881	42.234	K	L			@T:8		T:8
1903	AVSCAEIVK	Carbamidomethyl@C:4,Dimethyl(+6)@K:9,Dimethyl(+6)@Nterm,Phospho@S:3	CI023_HUMAN	Alba-like protein C9orf23	65.2	562.806	2	1123.6	-0.266999	27.155	K	R	+		@S:3		S:3
1904	AVSDWIDEQEK	Dimethyl(+6)@K:11,Dimethyl(+6)@Nterm,Phospho@S:3	ILF3_HUMAN	Interleukin enhancer-binding factor 3	70.7	734.356	2	1466.7	-0.0681804	43.819	K	G	+		@S:3		S:3
1905	AVSEEQQPALK	Dimethyl(+6)@K:11,Dimethyl(+6)@Nterm,Phospho@S:3	ABCF1_HUMAN	ATP-binding cassette sub-family F member 1	54.3	674.363	2	1346.71	-0.89106	22.559	K	G	+		@S:3		S:3
1906	AVSELQNPAIR	Dimethyl(+6)@Nterm,Phospho@S:3	DYH17_HUMAN	Dynein heavy chain 17, axonemal	42	656.348	2	1310.68	0.152592	53.185	R	E	+		@S:3		S:3
1907	AVSISTEPPTYLR	Dimethyl(+6)@Nterm,Phospho@S:3	SNF5_HUMAN	SWI/SNF-related matrix-associated actin-dependent regulator of chromatin subfamily B member 1	44.1	774.4	2	1546.79	-0.258601	43.211	K	E	+		@S:3		S:3
1908	AVSREDSQRPGAHLTVK	Dimethyl(+6)@K:17,Dimethyl(+6)@Nterm,Phospho@S:7	RA1L3_HUMAN,RA1L2_HUMAN,ROA1_HUMAN	Heterogeneous nuclear ribonucleoprotein A1	42	500.524	4	1998.07	-0.700677	19.47	R	K	+		@S:7		S:7
1909	AVSSLATAKGSPSEVR	Dimethyl(+6)@K:9,Dimethyl(+6)@Nterm,Phospho@S:3,Phospho@S:11	DCLK1_HUMAN	Serine/threonine-protein kinase DCLK1	35.6	894.451	2	1786.89	-1.11926	28.311	R	E	+		@S:3,@S:11		S:11
1910	AVSSLATAKGSPSEVR	Dimethyl(+6)@K:9,Dimethyl(+6)@Nterm,Phospho@S:4,Phospho@S:11	DCLK1_HUMAN	Serine/threonine-protein kinase DCLK1	40.3	596.637	3	1786.89	-0.447705	28.097	R	E	+		@S:4,@S:11		S:11,S:3
1911	AVSSLATAKGSPSEVRENK	Dimethyl(+6)@K:9,Dimethyl(+6)@K:19,Dimethyl(+6)@Nterm,Phospho@S:3,Phospho@S:11,Phospho@S:13	DCLK1_HUMAN	Serine/threonine-protein kinase DCLK1	39.3	758.373	3	2272.1	-1.40839	27.874	R	D	+		@S:3,@S:11,@S:13		S:13,S:11,S:3
1912	AVSSLATAKGSPSEVRENK	Dimethyl(+6)@K:9,Dimethyl(+6)@K:19,Dimethyl(+6)@Nterm,Phospho@S:4,Phospho@S:11	DCLK1_HUMAN	Serine/threonine-protein kinase DCLK1	53.3	731.718	3	2192.13	-0.228088	25.256	R	D	+		@S:4,@S:11		S:11,S:3
1913	AVSVSSMSEFQR	Dimethyl(+6)@Nterm,Oxidation@M:7,Phospho@S:3	K0802_HUMAN	Uncharacterized protein KIAA0802	34.4	729.331	2	1456.65	-0.961112	28.579	R	L	+		@S:3		S:3
1914	AVSVSSMSEFQR	Dimethyl(+6)@Nterm,Phospho@S:3	K0802_HUMAN	Uncharacterized protein KIAA0802	44.6	721.334	2	1440.65	0.069413	39.934	R	L	+		@S:3		S:3
1915	AVTEGAQAVEEPSIC	Carbamidomethyl@C:15,Dimethyl(+6)@Nterm,Phospho@S:13	NDUS1_HUMAN	NADH-ubiquinone oxidoreductase 75 kDa subunit, mitochondrial	30.6	837.879	2	1673.74	0.179239	36.123	K	-	+		@S:13		S:13
1916	AVTELNEPLSNEDR	Dimethyl(+6)@Nterm,Phospho@S:10	1433F_HUMAN	14-3-3 protein eta	89.9	850.901	2	1699.79	-0.470647	32.916	K	N	+		@S:10		S:10
1917	AVTELNEPLSNEDR	Dimethyl(+6)@Nterm,Phospho@T:3	1433F_HUMAN	14-3-3 protein eta	88.5	850.901	2	1699.79	-0.235324	33.508	K	N	+		@T:3		T:3
1918	AVTELNEPLSNEDRNLLSVAYK	Dimethyl(+6)@K:22,Dimethyl(+6)@Nterm,Phospho@S:10,Phospho@S:18	1433F_HUMAN	14-3-3 protein eta	52	901.78	3	2702.32	-2.22032	55.599	K	N	+		@S:10,@S:18		S:10,S:18
1919	AVTEQGAELSNEER	Dimethyl(+6)@Nterm,Phospho@S:10	1433T_HUMAN	14-3-3 protein theta	95.8	823.878	2	1645.74	0.546866	23.967	K	N	+		@S:10		S:10
1920	AVTEQGAELSNEER	Dimethyl(+6)@Nterm,Phospho@T:3	1433T_HUMAN	14-3-3 protein theta	95.7	823.879	2	1645.74	1.09373	24.8	K	N	+		@T:3		T:3
1921	AVTEQGHELSNEER	Dimethyl(+6)@Nterm,Phospho@S:10	1433B_HUMAN	14-3-3 protein beta/alpha	59.3	571.594	3	1711.76	-1.10997	19.845	K	N	+		@S:10		S:10
1922	AVTEQGHELSNEER	Dimethyl(+6)@Nterm,Phospho@T:3	1433B_HUMAN	14-3-3 protein beta/alpha	43.9	571.595	3	1711.76	0.0584193	20.778	K	N	+		@T:3		T:3
1923	AVVLEYFTR	Dimethyl(+6)@Nterm,Phospho@Y:6	RPP29_HUMAN	Ribonuclease P protein subunit p29	61.9	606.318	2	1210.62	-0.247807	49.367	K	H			@Y:6		Y:6
1924	AVVLEYFTR	Dimethyl(+6)@Nterm,Phospho@T:8	RPP29_HUMAN	Ribonuclease P protein subunit p29	39.3	606.318	2	1210.62	-0.413011	46.072	K	H	+		@T:8
1925	AVVSENNPCIK	Carbamidomethyl@C:9,Dimethyl(+6)@K:11,Dimethyl(+6)@Nterm,Phospho@S:4	ITK_HUMAN	Tyrosine-protein kinase ITK/TSK	62.4	689.856	2	1377.7	-1.08877	25.718	K	H	+		@S:4		S:4
1926	AVVVCPKDEDYK	Carbamidomethyl@C:5,Dimethyl(+6)@K:7,Dimethyl(+6)@K:12,Dimethyl(+6)@Nterm,Phospho@Y:11	HNRPU_HUMAN	Heterogeneous nuclear ribonucleoprotein U	60.4	802.928	2	1603.84	-0.311752	22.565	K	Q	+		@Y:11		Y:11
1927	AVYEAVLR	Dimethyl(+6)@Nterm,Phospho@Y:3	PEPD_HUMAN	Xaa-Pro dipeptidase	27.3	517.778	2	1033.54	-0.193509	30.145	K	S			@Y:3		Y:3
1928	AVYTQDCPLAAAK	Carbamidomethyl@C:7,Dimethyl(+6)@K:13,Dimethyl(+6)@Nterm,Phospho@Y:3	SYAC_HUMAN	Alanyl-tRNA synthetase, cytoplasmic	94	778.397	2	1554.78	-0.192954	31.238	K	A			@Y:3		Y:3
1929	AWDTLTSPNNK	Dimethyl(+6)@K:11,Dimethyl(+6)@Nterm,Phospho@T:4	LATS2_HUMAN	Serine/threonine-protein kinase LATS2	45.2	697.853	2	1393.69	-0.287008	35.154	K	H	+		@T:4		T:4
1930	AWDTLTSPNNK	Dimethyl(+6)@K:11,Dimethyl(+6)@Nterm,Phospho@T:6	LATS2_HUMAN	Serine/threonine-protein kinase LATS2	38.2	697.853	2	1393.69	-0.430512	32.5	K	H	+		@T:6		T:6
1931	AWEEYYK	Dimethyl(+6)@K:7,Dimethyl(+6)@Nterm,Phospho@Y:5	FUBP2_HUMAN,FUBP1_HUMAN	Far upstream element-binding protein 1	31.6	568.77	2	1135.53	-0.17613	31.39	K	K	+		@Y:5		Y:5
1932	AWEEYYK	Dimethyl(+6)@K:7,Dimethyl(+6)@Nterm,Phospho@Y:5,Phospho@Y:6	FUBP2_HUMAN,FUBP1_HUMAN	Far upstream element-binding protein 1	26.7	608.753	2	1215.49	-0.246814	32.348	K	K	+		@Y:5,@Y:6		Y:5,Y:6
1933	AWEEYYK	Dimethyl(+6)@K:7,Dimethyl(+6)@Nterm,Phospho@Y:6	FUBP2_HUMAN,FUBP1_HUMAN	Far upstream element-binding protein 1	33.7	568.77	2	1135.52	-1.40904	30.647	K	K			@Y:6		Y:6
1934	AWEEYYKK	Dimethyl(+6)@K:7,Dimethyl(+6)@K:8,Dimethyl(+6)@Nterm,Phospho@Y:5	FUBP2_HUMAN,FUBP1_HUMAN	Far upstream element-binding protein 1	32.7	649.849	2	1297.68	-0.616483	25.644	K	M	+		@Y:5		Y:5
1935	AWLDEDSNLSPSPLR	Dimethyl(+6)@Nterm,Phospho@S:7	IN80B_HUMAN	INO80 complex subunit B	95.7	907.433	2	1812.85	0.441294	52.01	R	D	+		@S:7		S:7
1936	AWNESDLDVAYEK	Dimethyl(+6)@K:13,Dimethyl(+6)@Nterm,Phospho@S:5	IASPP_HUMAN	RelA-associated inhibitor	49.4	844.398	2	1686.78	-0.414992	47.362	K	K	+		@S:5		S:5
1937	AWNESDLDVAYEK	Dimethyl(+6)@K:13,Dimethyl(+6)@Nterm,Phospho@Y:11	IASPP_HUMAN	RelA-associated inhibitor	74.8	844.398	2	1686.78	-0.474276	40.703	K	K			@Y:11		Y:11
1938	AWTRLYAMNNI	Dimethyl(+6)@Nterm,Phospho@T:3,Phospho@Y:6	UBE2N_HUMAN	Ubiquitin-conjugating enzyme E2 N	46	773.841	2	1545.67	0.970454	54.375	R	-	+		@T:3,@Y:6		T:3,Y:6
1939	AWTVEQLR	Dimethyl(+6)@Nterm,Phospho@T:3	FKBP3_HUMAN	Peptidyl-prolyl cis-trans isomerase FKBP3	49.4	558.786	2	1115.56	-1.61354	39.868	R	S	+		@T:3		T:3
1940	AWTVLTEYYK	Dimethyl(+6)@K:10,Dimethyl(+6)@Nterm,Phospho@Y:8,Phospho@Y:9	PAPS1_HUMAN	Bifunctional 3'-phosphoadenosine 5'-phosphosulfate synthase 1	58.4	751.356	2	1500.7	0.266543	47.985	K	S			@Y:8,@Y:9		Y:8,Y:9
1941	AWTVLTEYYK	Dimethyl(+6)@K:10,Dimethyl(+6)@Nterm,Phospho@T:3,Phospho@T:6	PAPS1_HUMAN	Bifunctional 3'-phosphoadenosine 5'-phosphosulfate synthase 1	34.8	751.356	2	1500.7	0.266543	58.586	K	S	+		@T:3,@T:6		T:6,T:3
1942	AWTVLTEYYK	Dimethyl(+6)@K:10,Dimethyl(+6)@Nterm,Phospho@T:6,Phospho@Y:9	PAPS1_HUMAN	Bifunctional 3'-phosphoadenosine 5'-phosphosulfate synthase 1	42.6	751.356	2	1500.7	0.199907	48.48	K	S			@T:6,@Y:9		T:6,Y:9
1943	AYAALAALEK	Dimethyl(+6)@K:10,Dimethyl(+6)@Nterm,Phospho@Y:2	ILF3_HUMAN	Interleukin enhancer-binding factor 3	68	584.836	2	1167.66	-0.171283	38.081	K	L			@Y:2		Y:2
1944	AYADSYYYEDGGMKPR	Dimethyl(+6)@K:14,Dimethyl(+6)@Nterm,Oxidation@M:13,Phospho@Y:6,Phospho@Y:7	CCD50_HUMAN	Coiled-coil domain-containing protein 50	52.7	710.625	3	2128.85	0.422763	27.317	R	V	+		@Y:6,@Y:7		Y:7
1945	AYADSYYYEDGGMKPR	Dimethyl(+6)@K:14,Dimethyl(+6)@Nterm,Phospho@S:5,Phospho@Y:7,Phospho@Y:8	CCD50_HUMAN	Coiled-coil domain-containing protein 50	60	731.949	3	2192.82	0	31.321	R	V	+	ambiguous	@Y:7,@Y:8	@S:5orY:6	Y:8,Y:7
1946	AYADSYYYEDGGMKPR	Dimethyl(+6)@K:14,Dimethyl(+6)@Nterm,Phospho@Y:6,Phospho@Y:7	CCD50_HUMAN	Coiled-coil domain-containing protein 50	73.8	705.293	3	2112.86	0.520622	32.168	R	V	+		@Y:6,@Y:7
1947	AYADSYYYEDGGMKPR	Dimethyl(+6)@K:14,Dimethyl(+6)@Nterm,Phospho@Y:6,Phospho@Y:8	CCD50_HUMAN	Coiled-coil domain-containing protein 50	51.1	705.293	3	2112.86	-0.331305	30.104	R	V	+		@Y:6,@Y:8		Y:8,S:5
1948	AYAPGGPAYQPVVEAFGTDILHK	Dimethyl(+6)@K:23,Dimethyl(+6)@Nterm,Phospho@Y:2,Phospho@Y:9	COASY_HUMAN	Bifunctional coenzyme A synthase	89.7	877.097	3	2628.27	-0.570718	57.766	R	D			@Y:2,@Y:9		Y:2,Y:9
1949	AYAQQLADWAR	Dimethyl(+6)@Nterm,Phospho@Y:2	PACN3_HUMAN	Protein kinase C and casein kinase substrate in neurons protein 3	78.3	703.838	2	1405.66	0.284564	40.554	K	K			@Y:2		Y:2
1950	AYCGQCSERIWGLAR	Carbamidomethyl@C:3,Carbamidomethyl@C:6,Dimethyl(+6)@Nterm,Phospho@S:7	KPCZ_HUMAN	Protein kinase C zeta type	58.1	647.629	3	1939.86	-0.5155	39.29	R	Q	+		@S:7		S:7
1951	AYCGQCSERIWGLAR	Carbamidomethyl@C:3,Carbamidomethyl@C:6,Dimethyl(+6)@Nterm,Phospho@S:7,Phospho@Y:2	KPCZ_HUMAN	Protein kinase C zeta type	46.6	674.284	3	2019.83	-0.396073	42.392	R	Q	+		@Y:2,@S:7		Y:2,S:7
1952	AYDATHLVK	Dimethyl(+6)@K:9,Dimethyl(+6)@Nterm,Phospho@Y:2	ESTD_HUMAN	S-formylglutathione hydrolase	37.2	389.214	3	1164.62	0.0858648	22.631	K	S			@Y:2		Y:2
1953	AYDATHLVK	Dimethyl(+6)@K:9,Dimethyl(+6)@Nterm,Phospho@T:5	ESTD_HUMAN	S-formylglutathione hydrolase	36.1	389.215	3	1164.62	0.257594	26.871	K	S	+		@T:5		T:5
1954	AYEDGCKTVDLKPDWGK	Carbamidomethyl@C:6,Dimethyl(+6)@K:7,Dimethyl(+6)@K:12,Dimethyl(+6)@K:17,Dimethyl(+6)@Nterm,Phospho@T:8,Phospho@Y:2	STIP1_HUMAN	Stress-induced-phosphoprotein 1	34.7	760.044	3	2277.11	-0.351323	35.391	K	G	+		@Y:2,@T:8		Y:2,T:8
1955	AYEDQTKPVLEYYQK	Dimethyl(+6)@K:7,Dimethyl(+6)@K:15,Dimethyl(+6)@Nterm,Phospho@Y:2	KAD3_HUMAN	GTP:AMP phosphotransferase mitochondrial	36.8	686.363	3	2056.07	1.26455	34.171	K	K			@Y:2		Y:2
1956	AYEDQTKPVLEYYQKK	Dimethyl(+6)@K:7,Dimethyl(+6)@K:15,Dimethyl(+6)@K:16,Dimethyl(+6)@Nterm,Phospho@Y:12,Phospho@Y:13	KAD3_HUMAN	GTP:AMP phosphotransferase mitochondrial	36.4	575.555	4	2298.19	0.739712	27.406	K	G	+		@Y:12,@Y:13		Y:13,Y:12
1957	AYGALTESVTRK	Dimethyl(+6)@K:12,Dimethyl(+6)@Nterm,Phospho@T:6,Phospho@S:8	M3K3_HUMAN	Mitogen-activated protein kinase kinase kinase 3	30.4	762.381	2	1522.75	0.722378	29.784	K	Y	+	ambiguous	@T:6	@S:8orT:10	T:6
1958	AYGELPEHAK	Dimethyl(+6)@K:10,Dimethyl(+6)@Nterm,Phospho@Y:2	IF1AY_HUMAN,IF1AX_HUMAN	Eukaryotic translation initiation factor 1A, X-chromosomal	77.2	631.826	2	1261.64	-0.237786	20.087	K	I	+		@Y:2		Y:2
1959	AYHEQLSVAEITNACFEPANQMVK	Carbamidomethyl@C:15,Dimethyl(+6)@K:24,Dimethyl(+6)@Nterm,Oxidation@M:22,Phospho@S:7,Phospho@T:12	TBA1B_HUMAN,TBA4A_HUMAN,TBA1A_HUMAN,TBA3C_HUMAN,TBA3E_HUMAN	Tubulin alpha-1A chain	45.8	998.785	3	2993.33	-1.06904	45.489	K	C	+		@S:7,@T:12		S:7,T:12
1960	AYHEQLSVAEITNACFEPANQMVK	Carbamidomethyl@C:15,Dimethyl(+6)@K:24,Dimethyl(+6)@Nterm,Oxidation@M:22,Phospho@T:12,Phospho@Y:2	TBA1B_HUMAN,TBA4A_HUMAN,TBA1A_HUMAN,TBA3C_HUMAN,TBA3E_HUMAN	Tubulin alpha-1A chain	34.5	749.342	4	2993.34	0.501113	45.176	K	C	+		@Y:2,@T:12		S:7,T:12
1961	AYHEQLSVAEITNACFEPANQMVK	Carbamidomethyl@C:15,Dimethyl(+6)@K:24,Dimethyl(+6)@Nterm,Phospho@S:7,Phospho@T:12	TBA1B_HUMAN,TBA4A_HUMAN,TBA1A_HUMAN,TBA3C_HUMAN,TBA3E_HUMAN	Tubulin alpha-1A chain	53	993.453	3	2977.34	-1.71294	49.609	K	C	+		@S:7,@T:12		S:7,T:12
1962	AYHEQLSVAEITNACFEPANQMVK	Carbamidomethyl@C:15,Dimethyl(+6)@K:24,Dimethyl(+6)@Nterm,Phospho@S:7,Phospho@T:12,Phospho@Y:2	TBA1B_HUMAN,TBA4A_HUMAN,TBA1A_HUMAN,TBA3C_HUMAN,TBA3E_HUMAN	Tubulin alpha-1A chain	36.5	1020.11	3	3057.31	0.196251	51.112	K	C	+		@Y:2,@S:7,@T:12		Y:2,S:7,T:12
1963	AYHEQLSVAEITNACFEPANQMVK	Carbamidomethyl@C:15,Dimethyl(+6)@K:24,Dimethyl(+6)@Nterm,Phospho@T:12,Phospho@Y:2	TBA1B_HUMAN,TBA4A_HUMAN,TBA1A_HUMAN,TBA3C_HUMAN,TBA3E_HUMAN	Tubulin alpha-1A chain	55.8	993.455	3	2977.34	-0.33587	48.798	K	C	+	ambiguous	@T:12	@Y:2orS:7	S:7,T:12
1964	AYHSGEGHMPFR	Dimethyl(+6)@Nterm,Oxidation@M:9,Phospho@S:4	ARHGC_HUMAN	Rho guanine nucleotide exchange factor 12	28	506.885	3	1517.63	-0.461245	19.442	K	T	+		@S:4
1965	AYIDSFR	Dimethyl(+6)@Nterm,Phospho@Y:2	SYDC_HUMAN	Aspartyl-tRNA synthetase, cytoplasmic	42.2	493.233	2	984.452	-0.609476	33.531	K	F			@Y:2		Y:2
1966	AYINKVEELK	Dimethyl(+6)@K:5,Dimethyl(+6)@K:10,Dimethyl(+6)@Nterm,Phospho@Y:2	ACBP_HUMAN	Acyl-CoA-binding protein	51.8	694.917	2	1387.82	-0.936721	27.038	K	K	+		@Y:2		Y:2
1967	AYLESEVAISEELVQK	Dimethyl(+6)@K:16,Dimethyl(+6)@Nterm,Phospho@S:10,Phospho@Y:2	RTN4_HUMAN	Reticulon-4	34.9	679.336	3	2034.99	0.786246	55.009	R	Y	+	ambiguous	@S:10	@Y:2orS:5	S:10,S:5
1968	AYLESEVAISEELVQK	Dimethyl(+6)@K:16,Dimethyl(+6)@Nterm,Phospho@S:5	RTN4_HUMAN	Reticulon-4	41.9	652.68	3	1955.02	0.306903	57.55	R	Y		ambiguous		@Y:2orS:5
1969	AYLPDGYENENQLLNSQDC	Carbamidomethyl@C:19,Dimethyl(+6)@Nterm,Phospho@S:16	CGBP1_HUMAN	CGG triplet repeat-binding protein 1	61	786.333	3	2355.98	0.254671	51.02	R	-	+		@S:16		S:16
1970	AYLPVNESFGFTADLR	Dimethyl(+6)@Nterm,Phospho@S:8	EF2_HUMAN	Elongation factor 2	53.1	957.467	2	1912.92	0.888694	59.848	K	S	+		@S:8		S:8
1971	AYLPVNESFGFTADLR	Dimethyl(+6)@Nterm,Phospho@Y:2	EF2_HUMAN	Elongation factor 2	58.2	638.647	3	1912.92	-0.209105	56.9	K	S			@Y:2		Y:2
1972	AYLQQLR	Dimethyl(+6)@Nterm,Phospho@Y:2	ARPC3_HUMAN	Actin-related protein 2/3 complex subunit 3	41.7	503.27	2	1004.53	-0.497747	29.584	R	Q	+		@Y:2		Y:2
1973	AYLTYFR	Dimethyl(+6)@Nterm,Phospho@Y:2	PCMD1_HUMAN	Protein-L-isoaspartate O-methyltransferase domain-containing protein 1	45.3	524.26	2	1046.51	0.286668	40.782	K	D			@Y:2		Y:2
1974	AYPDVAALSDGYWVVSNR	Dimethyl(+6)@Nterm,Phospho@Y:2,Phospho@Y:12	TPP1_HUMAN	Tripeptidyl-peptidase 1	40.5	726.323	3	2175.95	-0.183828	57.906	R	V			@Y:2,@Y:12		Y:2,Y:12
1975	AYPLADAHLTK	Dimethyl(+6)@K:11,Dimethyl(+6)@Nterm,Phospho@Y:2	NH2L1_HUMAN	NHP2-like protein 1	51.1	449.916	3	1346.73	-0.148508	28.531	K	K			@Y:2		Y:2
1976	AYQHGGVTGLSQY	Dimethyl(+6)@Nterm,Phospho@Y:13	RENT1_HUMAN	Regulator of nonsense transcripts 1	45.2	747.846	2	1493.68	0.133898	29.406	R	-			@Y:13		Y:13
1977	AYQHGGVTGLSQY	Dimethyl(+6)@Nterm,Phospho@Y:2	RENT1_HUMAN	Regulator of nonsense transcripts 1	57.5	747.844	2	1493.67	-2.00847	31.182	R	-			@Y:2		Y:2
1978	AYQKQPTIFQNK	Dimethyl(+6)@K:4,Dimethyl(+6)@K:12,Dimethyl(+6)@Nterm,Phospho@Y:2	RS11_HUMAN	40S ribosomal protein S11	47.8	549.983	3	1646.93	-0.425034	24.949	R	K	+		@Y:2		Y:2
1979	AYRTMMAQIFSQR	Dimethyl(+6)@Nterm,Phospho@S:11,Phospho@Y:2	E2AK4_HUMAN	Eukaryotic translation initiation factor 2-alpha kinase 4	36	599.599	3	1795.77	-1.00235	51.255	K	I	+	ambiguous	@S:11	@Y:2orT:4	S:11
1980	AYSFCGTIEYMAPDIVR	Carbamidomethyl@C:5,Dimethyl(+6)@Nterm,Phospho@S:3,Phospho@T:7	KS6A5_HUMAN	Ribosomal protein S6 kinase alpha-5	39.8	729.643	3	2185.91	-0.274486	61.062	R	G		ambiguous	@T:7	@Y:2orS:3
1981	AYSFCGTIEYMAPDIVR	Carbamidomethyl@C:5,Dimethyl(+6)@Nterm,Phospho@T:7,Phospho@Y:2	KS6A5_HUMAN	Ribosomal protein S6 kinase alpha-5	60.8	1093.96	2	2185.91	-1.23519	61.099	R	G	+	ambiguous	@T:7	@Y:2orS:3	T:7
1982	AYSFCGTVEYMAPEVVNR	Carbamidomethyl@C:5,Dimethyl(+6)@Nterm,Phospho@S:3	KS6A3_HUMAN,KS6A6_HUMAN,KS6A1_HUMAN	Ribosomal protein S6 kinase alpha-1	60.5	1103.99	2	2205.97	-0.725305	55.148	K	Q	+		@S:3		S:3
1983	AYSLLR	Dimethyl(+6)@Nterm,Phospho@S:3	ZN579_HUMAN	Zinc finger protein 579	38.6	418.728	2	835.442	0.359091	35.843	R	H	+		@S:3
1984	AYSNWPTYPQLYVK	Dimethyl(+6)@K:14,Dimethyl(+6)@Nterm,Phospho@S:3,Phospho@Y:8,Phospho@Y:12	GLRX3_HUMAN	Glutaredoxin-3	48.6	1019.45	2	2036.88	-0.147284	53.66	K	G		ambiguous	@Y:8,@Y:12	@Y:2orS:3	Y:8,Y:12
1985	AYSSFGGGR	Dimethyl(+6)@Nterm,Phospho@S:3	IF4H_HUMAN	Eukaryotic translation initiation factor 4H	41.9	508.226	2	1014.44	-0.492884	25.68	R	G	+		@S:3		S:3
1986	AYSSFGGGR	Dimethyl(+6)@Nterm,Phospho@S:3,Phospho@S:4	IF4H_HUMAN	Eukaryotic translation initiation factor 4H	41.6	548.21	2	1094.4	-0.182748	30.775	R	G	+		@S:3,@S:4		S:4
1987	AYSSFGGGR	Dimethyl(+6)@Nterm,Phospho@S:4	IF4H_HUMAN	Eukaryotic translation initiation factor 4H	56.2	508.226	2	1014.44	-0.492884	23.983	R	G	+		@S:4		S:4
1988	AYSSFGGGRGSRGSAGGHGSR	Dimethyl(+6)@Nterm,Phospho@S:11,Phospho@S:14	IF4H_HUMAN	Eukaryotic translation initiation factor 4H	41.4	541.233	4	2160.9	-1.29575	18.469	R	S	+		@S:11,@S:14
1989	AYTNFDAER	Dimethyl(+6)@Nterm,Phospho@Y:2	AXA2L_HUMAN,ANXA2_HUMAN	Annexin A2	70.4	600.761	2	1199.51	-0.166735	24.176	K	D			@Y:2		Y:2
1990	AYTNFDAERDALNIETAIK	Dimethyl(+6)@K:19,Dimethyl(+6)@Nterm,Phospho@Y:2	AXA2L_HUMAN,ANXA2_HUMAN	Annexin A2	83.7	768.39	3	2302.15	-1.39001	50.41	K	T			@Y:2		Y:2
1991	AYTNFDAERDALNIETAIK	Dimethyl(+6)@K:19,Dimethyl(+6)@Nterm,Phospho@T:3,Phospho@T:16	AXA2L_HUMAN,ANXA2_HUMAN	Annexin A2	40.5	795.045	3	2382.11	-2.22492	53.027	K	T	+		@T:3,@T:16		T:3,T:16
1992	AYTPPEDLQSRLESYVK	Dimethyl(+6)@K:17,Dimethyl(+6)@Nterm,Phospho@S:10,Phospho@S:14	RM50_HUMAN	39S ribosomal protein L50, mitochondrial	34.6	742.026	3	2223.06	0.764713	54.757	R	E	+		@S:10,@S:14		S:10,S:14
1993	AYVAVDGIPQGVLER	Dimethyl(+6)@Nterm,Phospho@Y:2	BGAL_HUMAN	Beta-galactosidase	99.5	850.946	2	1699.88	0.411795	48.912	R	N			@Y:2		Y:2
1994	AYVDDTPAEQMK	Dimethyl(+6)@K:12,Dimethyl(+6)@Nterm,Oxidation@M:11,Phospho@Y:2	SYEP_HUMAN	Bifunctional aminoacyl-tRNA synthetase	74.3	766.354	2	1530.69	-0.391979	23.011	K	A			@Y:2		Y:2
1995	AYVDDTPAEQMK	Dimethyl(+6)@K:12,Dimethyl(+6)@Nterm,Oxidation@M:11,Phospho@T:6	SYEP_HUMAN	Bifunctional aminoacyl-tRNA synthetase	68.3	766.355	2	1530.69	0	22.191	K	A	+		@T:6		T:6
1996	AYVRDPYALDLIDK	Dimethyl(+6)@K:14,Dimethyl(+6)@Nterm,Phospho@Y:2,Phospho@Y:7	CDK9_HUMAN	Cell division protein kinase 9	38.5	627.314	3	1878.92	0.425776	46.597	K	L	+		@Y:2,@Y:7		Y:2,Y:7
1997	AYYEFR	Dimethyl(+6)@Nterm,Phospho@Y:2	HNRL2_HUMAN	Heterogeneous nuclear ribonucleoprotein U-like protein 2	32.5	481.715	2	961.416	-0.104013	29.779	R	E	+		@Y:2		Y:2
1998	AYYEFREEAYHSR	Dimethyl(+6)@Nterm,Phospho@Y:2	HNRL2_HUMAN	Heterogeneous nuclear ribonucleoprotein U-like protein 2	39	459.456	4	1833.79	0.654381	27.589	R	S			@Y:2
[truncated: 23,319 more rows]
