# Supplementary material for: Large-scale Discovery of Substrates of the Human Kinome
Source: Sci Rep. 2019 Jul 19;9:10503. doi: 10.1038/s41598-019-46385-4 (PMC6642169; doi:10.1038/s41598-019-46385-4)
Supplement: Supplementary file 3 — Supplementary Table S2 [file 41598_2019_46385_MOESM3_ESM.xlsx]

## Sheet: TableS2
Type	Kinase	Substrate			Confirmation
		Uniprot ID	Protein description	Position	SIDIC	PTMscore (P > 075)
TK	ABL1	1433B_HUMAN	14-3-3 protein beta/alpha	S212	ü	ü
TK	ABL1	1433B_HUMAN	14-3-3 protein beta/alpha	Y151	ü	ü
TK	ABL1	1433B_HUMAN	14-3-3 protein beta/alpha	Y21	ü	ü
TK	ABL1	1433B_HUMAN	14-3-3 protein beta/alpha	Y50	ü	ü
TK	ABL1	1433E_HUMAN	14-3-3 protein epsilon	Y152	ü	ü
TK	ABL1	1433E_HUMAN	14-3-3 protein epsilon	Y20	ü	ü
TK	ABL1	1433E_HUMAN	14-3-3 protein epsilon	Y49	ü	ü
TK	ABL1	1433F_HUMAN	14-3-3 protein eta	S215	ü
TK	ABL1	1433F_HUMAN	14-3-3 protein eta	Y154	ü	ü
TK	ABL1	1433F_HUMAN	14-3-3 protein eta	Y20	ü	ü
TK	ABL1	1433F_HUMAN	14-3-3 protein eta	Y49	ü	ü
TK	ABL1	1433G_HUMAN	14-3-3 protein gamma	S215	ü	ü
TK	ABL1	1433G_HUMAN	14-3-3 protein gamma	Y20	ü	ü
TK	ABL1	1433G_HUMAN	14-3-3 protein gamma	Y216	ü
TK	ABL1	1433G_HUMAN	14-3-3 protein gamma	Y49	ü	ü
TK	ABL1	1433S_HUMAN	14-3-3 protein sigma	S149	ü
TK	ABL1	1433S_HUMAN	14-3-3 protein sigma	Y151	ü	ü
TK	ABL1	1433S_HUMAN	14-3-3 protein sigma	Y19	ü	ü
TK	ABL1	1433S_HUMAN	14-3-3 protein sigma	Y213	ü
TK	ABL1	1433S_HUMAN	14-3-3 protein sigma	Y48	ü	ü
TK	ABL1	1433T_HUMAN	14-3-3 protein theta	Y149	ü	ü
TK	ABL1	1433T_HUMAN	14-3-3 protein theta	Y19	ü	ü
TK	ABL1	1433T_HUMAN	14-3-3 protein theta	Y211		ü
TK	ABL1	1433T_HUMAN	14-3-3 protein theta	Y48	ü	ü
TK	ABL1	1433Z_HUMAN	14-3-3 protein zeta/delta	Y149	ü	ü
TK	ABL1	1433Z_HUMAN	14-3-3 protein zeta/delta	Y19	ü	ü
TK	ABL1	1433Z_HUMAN	14-3-3 protein zeta/delta	Y211	ü
TK	ABL1	1433Z_HUMAN	14-3-3 protein zeta/delta	Y48	ü	ü
TK	ABL1	1A25_HUMAN	HLA class I histocompatibility antigen, A-25 alpha chain	Y83	ü	ü
TK	ABL1	1A26_HUMAN	HLA class I histocompatibility antigen, A-26 alpha chain	Y83	ü	ü
TK	ABL1	1A33_HUMAN	HLA class I histocompatibility antigen, A-33 alpha chain	Y83	ü	ü
TK	ABL1	1A34_HUMAN	HLA class I histocompatibility antigen, A-34 alpha chain	Y83	ü	ü
TK	ABL1	1A66_HUMAN	HLA class I histocompatibility antigen, A-66 alpha chain	Y83	ü	ü
TK	ABL1	1A68_HUMAN	HLA class I histocompatibility antigen, A-68 alpha chain	Y83	ü	ü
TK	ABL1	1A69_HUMAN	HLA class I histocompatibility antigen, A-69 alpha chain	Y83	ü	ü
TK	ABL1	1B07_HUMAN	HLA class I histocompatibility antigen, B-7 alpha chain	Y83	ü	ü
TK	ABL1	1B08_HUMAN	HLA class I histocompatibility antigen, B-8 alpha chain	Y83	ü	ü
TK	ABL1	1B13_HUMAN	HLA class I histocompatibility antigen, B-13 alpha chain	Y83	ü	ü
TK	ABL1	1B14_HUMAN	HLA class I histocompatibility antigen, B-14 alpha chain	Y83	ü	ü
TK	ABL1	1B15_HUMAN	HLA class I histocompatibility antigen, B-15 alpha chain	Y83	ü	ü
TK	ABL1	1B18_HUMAN	HLA class I histocompatibility antigen, B-18 alpha chain	Y83	ü	ü
TK	ABL1	1B27_HUMAN	HLA class I histocompatibility antigen, B-27 alpha chain	Y83	ü	ü
TK	ABL1	1B35_HUMAN	HLA class I histocompatibility antigen, B-35 alpha chain	Y83	ü	ü
TK	ABL1	1B37_HUMAN	HLA class I histocompatibility antigen, B-37 alpha chain	Y83	ü	ü
TK	ABL1	1B38_HUMAN	HLA class I histocompatibility antigen, B-38 alpha chain	Y83	ü	ü
TK	ABL1	1B39_HUMAN	HLA class I histocompatibility antigen, B-39 alpha chain	Y83	ü	ü
TK	ABL1	1B40_HUMAN	HLA class I histocompatibility antigen, B-40 alpha chain	Y83	ü	ü
TK	ABL1	1B41_HUMAN	HLA class I histocompatibility antigen, B-41 alpha chain	Y83	ü	ü
TK	ABL1	1B42_HUMAN	HLA class I histocompatibility antigen, B-42 alpha chain	Y83	ü	ü
TK	ABL1	1B44_HUMAN	HLA class I histocompatibility antigen, B-44 alpha chain	Y83	ü	ü
TK	ABL1	1B45_HUMAN	HLA class I histocompatibility antigen, B-45 alpha chain	Y83	ü	ü
TK	ABL1	1B46_HUMAN	HLA class I histocompatibility antigen, B-46 alpha chain	Y83	ü	ü
TK	ABL1	1B47_HUMAN	HLA class I histocompatibility antigen, B-47 alpha chain	Y83	ü	ü
TK	ABL1	1B48_HUMAN	HLA class I histocompatibility antigen, B-48 alpha chain	Y83	ü	ü
TK	ABL1	1B49_HUMAN	HLA class I histocompatibility antigen, B-49 alpha chain	Y83	ü	ü
TK	ABL1	1B50_HUMAN	HLA class I histocompatibility antigen, B-50 alpha chain	Y83	ü	ü
TK	ABL1	1B51_HUMAN	HLA class I histocompatibility antigen, B-51 alpha chain	Y83	ü	ü
TK	ABL1	1B52_HUMAN	HLA class I histocompatibility antigen, B-52 alpha chain	Y83	ü	ü
TK	ABL1	1B53_HUMAN	HLA class I histocompatibility antigen, B-53 alpha chain	Y83	ü	ü
TK	ABL1	1B55_HUMAN	HLA class I histocompatibility antigen, B-55 alpha chain	Y83	ü	ü
TK	ABL1	1B56_HUMAN	HLA class I histocompatibility antigen, B-56 alpha chain	Y83	ü	ü
TK	ABL1	1B59_HUMAN	HLA class I histocompatibility antigen, B-59 alpha chain	Y83	ü	ü
TK	ABL1	1B67_HUMAN	HLA class I histocompatibility antigen, B-67 alpha chain	Y83	ü	ü
TK	ABL1	1B73_HUMAN	HLA class I histocompatibility antigen, B-73 alpha chain	Y83	ü	ü
TK	ABL1	1B78_HUMAN	HLA class I histocompatibility antigen, B-78 alpha chain	Y83	ü	ü
TK	ABL1	1B81_HUMAN	HLA class I histocompatibility antigen, B-81 alpha chain	Y83	ü	ü
TK	ABL1	1B82_HUMAN	HLA class I histocompatibility antigen, B-82 alpha chain	Y83	ü	ü
TK	ABL1	2ABA_HUMAN	Serine/threonine-protein phosphatase 2A 55 kDa regulatory subunit B alpha isoform	Y143	ü	ü
TK	ABL1	2ABA_HUMAN	Serine/threonine-protein phosphatase 2A 55 kDa regulatory subunit B alpha isoform	Y71	ü	ü
TK	ABL1	2ABA_HUMAN	Serine/threonine-protein phosphatase 2A 55 kDa regulatory subunit B alpha isoform	Y74	ü	ü
TK	ABL1	2ABB_HUMAN	Serine/threonine-protein phosphatase 2A 55 kDa regulatory subunit B beta isoform	Y67	ü	ü
TK	ABL1	2ABB_HUMAN	Serine/threonine-protein phosphatase 2A 55 kDa regulatory subunit B beta isoform	Y70	ü	ü
TK	ABL1	2ABD_HUMAN	Serine/threonine-protein phosphatase 2A 55 kDa regulatory subunit B delta isoform	Y77	ü	ü
TK	ABL1	2ABD_HUMAN	Serine/threonine-protein phosphatase 2A 55 kDa regulatory subunit B delta isoform	Y80	ü	ü
TK	ABL1	41_HUMAN	Protein 4.1	Y660	ü	ü
TK	ABL1	6PGD_HUMAN	6-phosphogluconate dehydrogenase, decarboxylating	Y137	ü	ü
TK	ABL1	AAPK1_HUMAN	5'-AMP-activated protein kinase catalytic subunit alpha-1	Y190	ü	ü
TK	ABL1	AAPK2_HUMAN	5'-AMP-activated protein kinase catalytic subunit alpha-2	Y179	ü	ü
TK	ABL1	AATM_HUMAN	Aspartate aminotransferase, mitochondrial	Y75	ü	ü
TK	ABL1	AATM_HUMAN	Aspartate aminotransferase, mitochondrial	Y96	ü	ü
TK	ABL1	ABCE1_HUMAN	ATP-binding cassette sub-family E member 1	Y594	ü
TK	ABL1	ABCF1_HUMAN	ATP-binding cassette sub-family F member 1	Y710	ü	ü
TK	ABL1	ABCF1_HUMAN	ATP-binding cassette sub-family F member 1	Y719	ü	ü
TK	ABL1	ABL1_HUMAN	Tyrosine-protein kinase ABL1	S1106	ü	ü
TK	ABL1	ABL1_HUMAN	Tyrosine-protein kinase ABL1	S553	ü	ü
TK	ABL1	ABL1_HUMAN	Tyrosine-protein kinase ABL1	S559	ü	ü
TK	ABL1	ABL1_HUMAN	Tyrosine-protein kinase ABL1	S569	ü	ü
TK	ABL1	ABL1_HUMAN	Tyrosine-protein kinase ABL1	S642	ü	ü
TK	ABL1	ABL1_HUMAN	Tyrosine-protein kinase ABL1	S750	ü	ü
TK	ABL1	ABL1_HUMAN	Tyrosine-protein kinase ABL1	S855	ü	ü
TK	ABL1	ABL1_HUMAN	Tyrosine-protein kinase ABL1	S917	ü	ü
TK	ABL1	ABL1_HUMAN	Tyrosine-protein kinase ABL1	T389		ü
TK	ABL1	ABL1_HUMAN	Tyrosine-protein kinase ABL1	T392	ü
TK	ABL1	ABL1_HUMAN	Tyrosine-protein kinase ABL1	T394	ü
TK	ABL1	ABL1_HUMAN	Tyrosine-protein kinase ABL1	T544	ü	ü
TK	ABL1	ABL1_HUMAN	Tyrosine-protein kinase ABL1	T545	ü
TK	ABL1	ABL1_HUMAN	Tyrosine-protein kinase ABL1	T649	ü	ü
TK	ABL1	ABL1_HUMAN	Tyrosine-protein kinase ABL1	T743	ü
TK	ABL1	ABL1_HUMAN	Tyrosine-protein kinase ABL1	T751	ü	ü
TK	ABL1	ABL1_HUMAN	Tyrosine-protein kinase ABL1	T776	ü	ü
TK	ABL1	ABL1_HUMAN	Tyrosine-protein kinase ABL1	T781	ü	ü
TK	ABL1	ABL1_HUMAN	Tyrosine-protein kinase ABL1	T852	ü
TK	ABL1	ABL1_HUMAN	Tyrosine-protein kinase ABL1	Y1064	ü	ü
TK	ABL1	ABL1_HUMAN	Tyrosine-protein kinase ABL1	Y1070	ü
TK	ABL1	ABL1_HUMAN	Tyrosine-protein kinase ABL1	Y128	ü	ü
TK	ABL1	ABL1_HUMAN	Tyrosine-protein kinase ABL1	Y226	ü	ü
TK	ABL1	ABL1_HUMAN	Tyrosine-protein kinase ABL1	Y232	ü	ü
TK	ABL1	ABL1_HUMAN	Tyrosine-protein kinase ABL1	Y253	ü	ü
TK	ABL1	ABL1_HUMAN	Tyrosine-protein kinase ABL1	Y257	ü	ü
TK	ABL1	ABL1_HUMAN	Tyrosine-protein kinase ABL1	Y264	ü	ü
TK	ABL1	ABL1_HUMAN	Tyrosine-protein kinase ABL1	Y393	ü	ü
TK	ABL1	ABL1_HUMAN	Tyrosine-protein kinase ABL1	Y413	ü	ü
TK	ABL1	ABL1_HUMAN	Tyrosine-protein kinase ABL1	Y469	ü	ü
TK	ABL1	ABL1_HUMAN	Tyrosine-protein kinase ABL1	Y93	ü	ü
TK	ABL1	ABL2_HUMAN	Tyrosine-protein kinase ABL2	T435		ü
TK	ABL1	ABL2_HUMAN	Tyrosine-protein kinase ABL2	T438	ü
TK	ABL1	ABL2_HUMAN	Tyrosine-protein kinase ABL2	T440	ü
TK	ABL1	ABL2_HUMAN	Tyrosine-protein kinase ABL2	Y174	ü	ü
TK	ABL1	ABL2_HUMAN	Tyrosine-protein kinase ABL2	Y310	ü	ü
TK	ABL1	ABL2_HUMAN	Tyrosine-protein kinase ABL2	Y439	ü	ü
TK	ABL1	ABL2_HUMAN	Tyrosine-protein kinase ABL2	Y515	ü	ü
TK	ABL1	ACADM_HUMAN	Medium-chain specific acyl-CoA dehydrogenase, mitochondrial	Y397	ü	ü
TK	ABL1	ACADM_HUMAN	Medium-chain specific acyl-CoA dehydrogenase, mitochondrial	Y400	ü	ü
TK	ABL1	ACADM_HUMAN	Medium-chain specific acyl-CoA dehydrogenase, mitochondrial	Y67	ü	ü
TK	ABL1	ACBP_HUMAN	Acyl-CoA-binding protein	Y29	ü	ü
TK	ABL1	ACBP_HUMAN	Acyl-CoA-binding protein	Y32	ü	ü
TK	ABL1	ACINU_HUMAN	Apoptotic chromatin condensation inducer in the nucleus	Y1086	ü	ü
TK	ABL1	ACINU_HUMAN	Apoptotic chromatin condensation inducer in the nucleus	Y1094	ü	ü
TK	ABL1	ACLY_HUMAN	ATP-citrate synthase	Y659	ü	ü
TK	ABL1	ACON_HUMAN	Aconitate hydratase, mitochondrial	Y432	ü	ü
TK	ABL1	ACON_HUMAN	Aconitate hydratase, mitochondrial	Y544	ü	ü
TK	ABL1	ACON_HUMAN	Aconitate hydratase, mitochondrial	Y71	ü	ü
TK	ABL1	ACPH_HUMAN	Acylamino-acid-releasing enzyme	Y17	ü	ü
TK	ABL1	ACPH_HUMAN	Acylamino-acid-releasing enzyme	Y39	ü
TK	ABL1	ACPH_HUMAN	Acylamino-acid-releasing enzyme	Y43	ü	ü
TK	ABL1	ACSL1_HUMAN	Long-chain-fatty-acid--CoA ligase 1	Y693	ü	ü
TK	ABL1	ACSL3_HUMAN	Long-chain-fatty-acid--CoA ligase 3	Y591	ü	ü
TK	ABL1	ACSL4_HUMAN	Long-chain-fatty-acid--CoA ligase 4	Y582	ü	ü
TK	ABL1	ACTA_HUMAN	Actin, aortic smooth muscle	Y242	ü	ü
TK	ABL1	ACTBL_HUMAN	Beta-actin-like protein 2	Y241	ü	ü
TK	ABL1	ACTBM_HUMAN	Putative beta-actin-like protein 3	Y240	ü	ü
TK	ABL1	ACTBM_HUMAN	Putative beta-actin-like protein 3	Y362	ü	ü
TK	ABL1	ACTB_HUMAN	Actin, cytoplasmic 1	Y166	ü	ü
TK	ABL1	ACTB_HUMAN	Actin, cytoplasmic 1	Y169	ü	ü
TK	ABL1	ACTB_HUMAN	Actin, cytoplasmic 1	Y198	ü	ü
TK	ABL1	ACTB_HUMAN	Actin, cytoplasmic 1	Y240	ü	ü
TK	ABL1	ACTB_HUMAN	Actin, cytoplasmic 1	Y294	ü	ü
TK	ABL1	ACTB_HUMAN	Actin, cytoplasmic 1	Y362	ü	ü
TK	ABL1	ACTC_HUMAN	Actin, alpha cardiac muscle 1	Y242	ü	ü
TK	ABL1	ACTG_HUMAN	Actin, cytoplasmic 2	Y166	ü	ü
TK	ABL1	ACTG_HUMAN	Actin, cytoplasmic 2	Y169	ü	ü
TK	ABL1	ACTG_HUMAN	Actin, cytoplasmic 2	Y198	ü	ü
TK	ABL1	ACTG_HUMAN	Actin, cytoplasmic 2	Y240	ü	ü
TK	ABL1	ACTG_HUMAN	Actin, cytoplasmic 2	Y294	ü	ü
TK	ABL1	ACTG_HUMAN	Actin, cytoplasmic 2	Y362	ü	ü
TK	ABL1	ACTH_HUMAN	Actin, gamma-enteric smooth muscle	Y241	ü	ü
TK	ABL1	ACTN1_HUMAN	Alpha-actinin-1	Y193	ü	ü
TK	ABL1	ACTN1_HUMAN	Alpha-actinin-1	Y215	ü	ü
TK	ABL1	ACTN1_HUMAN	Alpha-actinin-1	Y378	ü	ü
TK	ABL1	ACTN1_HUMAN	Alpha-actinin-1	Y859	ü	ü
TK	ABL1	ACTN2_HUMAN	Alpha-actinin-2	Y385	ü	ü
TK	ABL1	ACTN3_HUMAN	Alpha-actinin-3	Y229	ü	ü
TK	ABL1	ACTN4_HUMAN	Alpha-actinin-4	Y234	ü	ü
TK	ABL1	ACTN4_HUMAN	Alpha-actinin-4	Y397	ü	ü
TK	ABL1	ACTN4_HUMAN	Alpha-actinin-4	Y878	ü	ü
TK	ABL1	ACTN4_HUMAN	Alpha-actinin-4	Y898	ü	ü
TK	ABL1	ACTS_HUMAN	Actin, alpha skeletal muscle	Y242	ü	ü
TK	ABL1	ACTY_HUMAN	Beta-centractin	Y33	ü	ü
TK	ABL1	ACTY_HUMAN	Beta-centractin	Y38	ü	ü
TK	ABL1	ACTZ_HUMAN	Alpha-centractin	Y33	ü	ü
TK	ABL1	ACTZ_HUMAN	Alpha-centractin	Y38	ü	ü
TK	ABL1	ADAS_HUMAN	Alkyldihydroxyacetonephosphate synthase, peroxisomal	Y645	ü	ü
TK	ABL1	AHSA1_HUMAN	Activator of 90 kDa heat shock protein ATPase homolog 1	Y223	ü	ü
TK	ABL1	AIMP2_HUMAN	Aminoacyl tRNA synthase complex-interacting multifunctional protein 2	Y35	ü
TK	ABL1	AIP_HUMAN	AH receptor-interacting protein	Y202	ü	ü
TK	ABL1	AIP_HUMAN	AH receptor-interacting protein	Y203	ü	ü
TK	ABL1	AKAP8_HUMAN	A-kinase anchor protein 8	Y311	ü	ü
TK	ABL1	AKAP9_HUMAN	A-kinase anchor protein 9	Y3818	ü
TK	ABL1	AKAP9_HUMAN	A-kinase anchor protein 9	Y3827	ü	ü
TK	ABL1	AL7A1_HUMAN	Alpha-aminoadipic semialdehyde dehydrogenase	Y69	ü	ü
TK	ABL1	ALDOA_HUMAN	Fructose-bisphosphate aldolase A	S36	ü
TK	ABL1	ALDOC_HUMAN	Fructose-bisphosphate aldolase C	Y358	ü	ü
TK	ABL1	ALDR_HUMAN	Aldose reductase	Y40	ü	ü
TK	ABL1	AMPM2_HUMAN	Methionine aminopeptidase 2	Y361	ü	ü
TK	ABL1	AMPM2_HUMAN	Methionine aminopeptidase 2	Y383	ü
TK	ABL1	ANM1_HUMAN	Protein arginine N-methyltransferase 1	Y358	ü	ü
TK	ABL1	ANX11_HUMAN	Annexin A11	Y365	ü	ü
TK	ABL1	ANX11_HUMAN	Annexin A11	Y482	ü	ü
TK	ABL1	ANX11_HUMAN	Annexin A11	Y493	ü	ü
TK	ABL1	ANXA2_HUMAN	Annexin A2	Y188	ü	ü
TK	ABL1	ANXA2_HUMAN	Annexin A2	Y199	ü	ü
TK	ABL1	ANXA2_HUMAN	Annexin A2	Y238	ü	ü
TK	ABL1	ANXA5_HUMAN	Annexin A5	Y91	ü	ü
TK	ABL1	ANXA5_HUMAN	Annexin A5	Y94	ü	ü
TK	ABL1	AP1B1_HUMAN	AP-1 complex subunit beta-1	Y524	ü	ü
TK	ABL1	AP1B1_HUMAN	AP-1 complex subunit beta-1	Y526	ü	ü
TK	ABL1	AP1M1_HUMAN	AP-1 complex subunit mu-1	Y418	ü	ü
TK	ABL1	AP2B1_HUMAN	AP-2 complex subunit beta	Y524	ü	ü
TK	ABL1	AP2B1_HUMAN	AP-2 complex subunit beta	Y526	ü	ü
TK	ABL1	APEX1_HUMAN	DNA-(apurinic or apyrimidinic site) lyase	Y128	ü	ü
TK	ABL1	APEX1_HUMAN	DNA-(apurinic or apyrimidinic site) lyase	Y144	ü	ü
TK	ABL1	APEX1_HUMAN	DNA-(apurinic or apyrimidinic site) lyase	Y45	ü	ü
TK	ABL1	API5_HUMAN	Apoptosis inhibitor 5	Y28	ü	ü
TK	ABL1	ARAF_HUMAN	Serine/threonine-protein kinase A-Raf	Y155	ü	ü
TK	ABL1	ARFG1_HUMAN	ADP-ribosylation factor GTPase-activating protein 1	Y175	ü	ü
TK	ABL1	ARHGA_HUMAN	Rho guanine nucleotide exchange factor 10	Y1307	ü	ü
TK	ABL1	ARHGG_HUMAN	Rho guanine nucleotide exchange factor 16	Y216	ü	ü
TK	ABL1	ARNT_HUMAN	Aryl hydrocarbon receptor nuclear translocator	Y561	ü
TK	ABL1	ARP3_HUMAN	Actin-related protein 3	Y231	ü	ü
TK	ABL1	ARP3_HUMAN	Actin-related protein 3	Y233	ü
TK	ABL1	ARP3_HUMAN	Actin-related protein 3	Y400	ü	ü
TK	ABL1	ASSY_HUMAN	Argininosuccinate synthase	Y163	ü	ü
TK	ABL1	ATG2B_HUMAN	Autophagy-related protein 2 homolog B	Y2012	ü	ü
TK	ABL1	ATG3_HUMAN	Ubiquitin-like-conjugating enzyme ATG3	Y18	ü	ü
TK	ABL1	ATN1_HUMAN	Atrophin-1	Y778	ü	ü
TK	ABL1	ATPB_HUMAN	ATP synthase subunit beta, mitochondrial	Y418	ü	ü
TK	ABL1	ATPG_HUMAN	ATP synthase subunit gamma, mitochondrial	Y69	ü	ü
TK	ABL1	ATPG_HUMAN	ATP synthase subunit gamma, mitochondrial	Y77	ü	ü
TK	ABL1	ATX2L_HUMAN	Ataxin-2-like protein	S276	ü
TK	ABL1	ATX2L_HUMAN	Ataxin-2-like protein	Y270	ü	ü
TK	ABL1	ATX2_HUMAN	Ataxin-2	Y454	ü	ü
TK	ABL1	AXA2L_HUMAN	Putative annexin A2-like protein	Y238	ü	ü
TK	ABL1	BA2L2_HUMAN	Protein BAT2-like 2	S1242	ü	ü
TK	ABL1	BA2L2_HUMAN	Protein BAT2-like 2	Y1370	ü	ü
TK	ABL1	BACH_HUMAN	Cytosolic acyl coenzyme A thioester hydrolase	S182	ü
TK	ABL1	BAG3_HUMAN	BAG family molecular chaperone regulator 3	Y240	ü
TK	ABL1	BAIP2_HUMAN	Brain-specific angiogenesis inhibitor 1-associated protein 2	Y164	ü	ü
TK	ABL1	BAT2_HUMAN	Large proline-rich protein BAT2	Y1094	ü	ü
TK	ABL1	BL1S3_HUMAN	Biogenesis of lysosome-related organelles complex 1 subunit 3	Y40	ü	ü
TK	ABL1	BLVRB_HUMAN	Flavin reductase	Y194	ü	ü
TK	ABL1	BLVRB_HUMAN	Flavin reductase	Y205	ü	ü
TK	ABL1	BMS1_HUMAN	Ribosome biogenesis protein BMS1 homolog	Y780	ü	ü
TK	ABL1	BOD1L_HUMAN	Biorientation of chromosomes in cell division protein 1-like	Y84	ü	ü
TK	ABL1	BOD1_HUMAN	Biorientation of chromosomes in cell division protein 1	Y82	ü	ü
TK	ABL1	BRD7_HUMAN	Bromodomain-containing protein 7	S192	ü
TK	ABL1	BRD7_HUMAN	Bromodomain-containing protein 7	Y190		ü
TK	ABL1	BZW1L_HUMAN	Putative basic leucine zipper and W2 domain-containing protein 1-like 1	Y91	ü	ü
TK	ABL1	BZW1_HUMAN	Basic leucine zipper and W2 domain-containing protein 1	Y232	ü	ü
TK	ABL1	CA123_HUMAN	UPF0587 protein C1orf123	Y151	ü	ü
TK	ABL1	CALM_HUMAN	Calmodulin	Y100	ü	ü
TK	ABL1	CALR_HUMAN	Calreticulin	Y109	ü	ü
TK	ABL1	CALU_HUMAN	Calumenin	Y106	ü	ü
TK	ABL1	CALU_HUMAN	Calumenin	Y185	ü	ü
TK	ABL1	CALU_HUMAN	Calumenin	Y187	ü	ü
TK	ABL1	CALU_HUMAN	Calumenin	Y263	ü	ü
TK	ABL1	CALU_HUMAN	Calumenin	Y47	ü	ü
TK	ABL1	CALX_HUMAN	Calnexin	Y70	ü	ü
TK	ABL1	CAN1_HUMAN	Calpain-1 catalytic subunit	Y42	ü	ü
TK	ABL1	CAPZB_HUMAN	F-actin-capping protein subunit beta	Y232	ü	ü
TK	ABL1	CAPZB_HUMAN	F-actin-capping protein subunit beta	Y59	ü	ü
TK	ABL1	CAPZB_HUMAN	F-actin-capping protein subunit beta	Y71	ü
TK	ABL1	CATB_HUMAN	Cathepsin B	Y244	ü	ü
TK	ABL1	CATC_HUMAN	Dipeptidyl peptidase 1	Y438	ü	ü
TK	ABL1	CATL1_HUMAN	Cathepsin L1	Y112	ü	ü
TK	ABL1	CATZ_HUMAN	Cathepsin Z	Y76	ü	ü
TK	ABL1	CAZA1_HUMAN	F-actin-capping protein subunit alpha-1	Y239	ü	ü
TK	ABL1	CAZA1_HUMAN	F-actin-capping protein subunit alpha-1	Y247	ü	ü
TK	ABL1	CCD58_HUMAN	Coiled-coil domain-containing protein 58	S59	ü
TK	ABL1	CCNB1_HUMAN	G2/mitotic-specific cyclin-B1	Y175	ü	ü
TK	ABL1	CD59_HUMAN	CD59 glycoprotein	Y87	ü	ü
TK	ABL1	CD97_HUMAN	CD97 antigen	Y430	ü	ü
TK	ABL1	CDK1_HUMAN	Cell division protein kinase 1	Y15	ü	ü
TK	ABL1	CDK1_HUMAN	Cell division protein kinase 1	Y19	ü	ü
TK	ABL1	CDK2_HUMAN	Cell division protein kinase 2	Y15	ü	ü
TK	ABL1	CDK2_HUMAN	Cell division protein kinase 2	Y19	ü	ü
TK	ABL1	CDK3_HUMAN	Cell division protein kinase 3	Y15	ü	ü
TK	ABL1	CDK3_HUMAN	Cell division protein kinase 3	Y19	ü	ü
TK	ABL1	CDK6_HUMAN	Cell division protein kinase 6	Y13	ü	ü
TK	ABL1	CDK6_HUMAN	Cell division protein kinase 6	Y24	ü	ü
TK	ABL1	CDV3_HUMAN	Protein CDV3 homolog	Y244	ü	ü
TK	ABL1	CE170_HUMAN	Centrosomal protein of 170 kDa	Y364	ü	ü
TK	ABL1	CEBPB_HUMAN	CCAAT/enhancer-binding protein beta	Y137	ü	ü
TK	ABL1	CEBPB_HUMAN	CCAAT/enhancer-binding protein beta	Y139	ü	ü
TK	ABL1	CF125_HUMAN	Uncharacterized protein C6orf125	Y57	ü	ü
TK	ABL1	CGL_HUMAN	Cystathionine gamma-lyase	S61	ü
TK	ABL1	CH10_HUMAN	10 kDa heat shock protein, mitochondrial	T79	ü
TK	ABL1	CH10_HUMAN	10 kDa heat shock protein, mitochondrial	Y76		ü
TK	ABL1	CH10_HUMAN	10 kDa heat shock protein, mitochondrial	Y88	ü	ü
TK	ABL1	CH60_HUMAN	60 kDa heat shock protein, mitochondrial	Y223	ü	ü
TK	ABL1	CH60_HUMAN	60 kDa heat shock protein, mitochondrial	Y227	ü	ü
TK	ABL1	CH60_HUMAN	60 kDa heat shock protein, mitochondrial	Y243	ü	ü
TK	ABL1	CHERP_HUMAN	Calcium homeostasis endoplasmic reticulum protein	Y714	ü	ü
TK	ABL1	CHERP_HUMAN	Calcium homeostasis endoplasmic reticulum protein	Y894	ü	ü
TK	ABL1	CHERP_HUMAN	Calcium homeostasis endoplasmic reticulum protein	Y897	ü	ü
TK	ABL1	CHERP_HUMAN	Calcium homeostasis endoplasmic reticulum protein	Y903	ü	ü
TK	ABL1	CI078_HUMAN	Uncharacterized protein C9orf78	Y147	ü	ü
TK	ABL1	CIP4_HUMAN	Cdc42-interacting protein 4	Y190	ü	ü
TK	ABL1	CISY_HUMAN	Citrate synthase, mitochondrial	Y345	ü	ü
TK	ABL1	CISY_HUMAN	Citrate synthase, mitochondrial	Y80	ü	ü
TK	ABL1	CK059_HUMAN	RhoA activator C11orf59	Y40	ü	ü
TK	ABL1	CKS1_HUMAN	Cyclin-dependent kinases regulatory subunit 1	Y19	ü	ü
TK	ABL1	CL029_HUMAN	Uncharacterized protein C12orf29	Y50	ü	ü
TK	ABL1	CLH1_HUMAN	Clathrin heavy chain 1	Y1477	ü	ü
TK	ABL1	CLH1_HUMAN	Clathrin heavy chain 1	Y1487	ü
TK	ABL1	CLH1_HUMAN	Clathrin heavy chain 1	Y883	ü	ü
TK	ABL1	CLH1_HUMAN	Clathrin heavy chain 1	Y899		ü
TK	ABL1	CLH1_HUMAN	Clathrin heavy chain 1	Y900	ü
TK	ABL1	CLH1_HUMAN	Clathrin heavy chain 1	Y921	ü	ü
TK	ABL1	CLH2_HUMAN	Clathrin heavy chain 2	Y921	ü	ü
TK	ABL1	CLIC1_HUMAN	Chloride intracellular channel protein 1	Y233	ü	ü
TK	ABL1	CLIC4_HUMAN	Chloride intracellular channel protein 4	Y244	ü	ü
TK	ABL1	CLIP1_HUMAN	CAP-Gly domain-containing linker protein 1	Y269	ü	ü
TK	ABL1	CLPP_HUMAN	Putative ATP-dependent Clp protease proteolytic subunit, mitochondrial	Y209	ü	ü
TK	ABL1	CNBP_HUMAN	Cellular nucleic acid-binding protein	Y120	ü	ü
TK	ABL1	CND3_HUMAN	Condensin complex subunit 3	Y929	ü	ü
TK	ABL1	CNN3_HUMAN	Calponin-3	Y261	ü	ü
TK	ABL1	CNOT1_HUMAN	CCR4-NOT transcription complex subunit 1	Y1572	ü	ü
TK	ABL1	CNPY2_HUMAN	Protein canopy homolog 2	Y71	ü	ü
TK	ABL1	COF1_HUMAN	Cofilin-1	T70	ü
TK	ABL1	COF1_HUMAN	Cofilin-1	Y140	ü	ü
TK	ABL1	COF1_HUMAN	Cofilin-1	Y68	ü	ü
TK	ABL1	COF1_HUMAN	Cofilin-1	Y82	ü	ü
TK	ABL1	COF1_HUMAN	Cofilin-1	Y85	ü	ü
TK	ABL1	COF1_HUMAN	Cofilin-1	Y89	ü
TK	ABL1	COF2_HUMAN	Cofilin-2	Y82	ü	ü
TK	ABL1	COF2_HUMAN	Cofilin-2	Y85	ü	ü
TK	ABL1	COF2_HUMAN	Cofilin-2	Y89	ü
TK	ABL1	COPA_HUMAN	Coatomer subunit alpha	S730	ü	ü
TK	ABL1	COPA_HUMAN	Coatomer subunit alpha	Y391	ü	ü
TK	ABL1	COPA_HUMAN	Coatomer subunit alpha	Y394	ü	ü
TK	ABL1	COPA_HUMAN	Coatomer subunit alpha	Y733	ü	ü
TK	ABL1	COPA_HUMAN	Coatomer subunit alpha	Y738	ü	ü
TK	ABL1	COPE_HUMAN	Coatomer subunit epsilon	Y304	ü	ü
TK	ABL1	COX41_HUMAN	Cytochrome c oxidase subunit 4 isoform 1, mitochondrial	Y38	ü	ü
TK	ABL1	CP080_HUMAN	UPF0468 protein C16orf80	Y184	ü	ü
TK	ABL1	CP51A_HUMAN	Lanosterol 14-alpha demethylase	Y131	ü	ü
TK	ABL1	CPSF3_HUMAN	Cleavage and polyadenylation specificity factor subunit 3	Y677	ü	ü
TK	ABL1	CPSF6_HUMAN	Cleavage and polyadenylation specificity factor subunit 6	Y384	ü
TK	ABL1	CPSF6_HUMAN	Cleavage and polyadenylation specificity factor subunit 6	Y395	ü	ü
TK	ABL1	CPSF7_HUMAN	Cleavage and polyadenylation specificity factor subunit 7	T203	ü	ü
TK	ABL1	CPSM_HUMAN	Carbamoyl-phosphate synthase [ammonia], mitochondrial	Y1450	ü	ü
TK	ABL1	CPSM_HUMAN	Carbamoyl-phosphate synthase [ammonia], mitochondrial	Y852	ü	ü
TK	ABL1	CRKL_HUMAN	Crk-like protein	Y15	ü	ü
TK	ABL1	CRK_HUMAN	Adapter molecule crk	S41	ü
TK	ABL1	CSDE1_HUMAN	Cold shock domain-containing protein E1	Y461	ü	ü
TK	ABL1	CSDE1_HUMAN	Cold shock domain-containing protein E1	Y597	ü	ü
TK	ABL1	CSK21_HUMAN	Casein kinase II subunit alpha	Y255	ü	ü
TK	ABL1	CSN1_HUMAN	COP9 signalosome complex subunit 1	Y172	ü	ü
TK	ABL1	CSN5_HUMAN	COP9 signalosome complex subunit 5	Y203	ü	ü
TK	ABL1	CSTF1_HUMAN	Cleavage stimulation factor subunit 1	Y67	ü	ü
TK	ABL1	CSTF3_HUMAN	Cleavage stimulation factor subunit 3	Y708	ü	ü
TK	ABL1	CTGE2_HUMAN	Protein cTAGE-2	Y307	ü	ü
TK	ABL1	CTGE5_HUMAN	Cutaneous T-cell lymphoma-associated antigen 5	Y337	ü	ü
TK	ABL1	CTNA1_HUMAN	Catenin alpha-1	Y177	ü	ü
TK	ABL1	CTND1_HUMAN	Catenin delta-1	Y228	ü	ü
TK	ABL1	CTR9_HUMAN	RNA polymerase-associated protein CTR9 homolog	S1117	ü
TK	ABL1	CTR9_HUMAN	RNA polymerase-associated protein CTR9 homolog	S1125		ü
TK	ABL1	CUL4A_HUMAN	Cullin-4A	Y259	ü	ü
TK	ABL1	CV028_HUMAN	UPF0027 protein C22orf28	Y475	ü	ü
TK	ABL1	CX026_HUMAN	UPF0368 protein Cxorf26	Y72	ü	ü
TK	ABL1	CYTB_HUMAN	Cystatin-B	Y97	ü	ü
TK	ABL1	DAB2_HUMAN	Disabled homolog 2	Y38	ü	ü
TK	ABL1	DBNL_HUMAN	Drebrin-like protein	Y16	ü	ü
TK	ABL1	DBPA_HUMAN	DNA-binding protein A	Y104	ü	ü
TK	ABL1	DCTN2_HUMAN	Dynactin subunit 2	S83	ü
TK	ABL1	DCTN2_HUMAN	Dynactin subunit 2	T79	ü
TK	ABL1	DCTN2_HUMAN	Dynactin subunit 2	Y6	ü	ü
TK	ABL1	DCTN2_HUMAN	Dynactin subunit 2	Y81	ü
TK	ABL1	DCTN2_HUMAN	Dynactin subunit 2	Y86		ü
TK	ABL1	DDX17_HUMAN	Probable ATP-dependent RNA helicase DDX17	Y188	ü	ü
TK	ABL1	DDX42_HUMAN	ATP-dependent RNA helicase DDX42	Y573	ü	ü
TK	ABL1	DDX5_HUMAN	Probable ATP-dependent RNA helicase DDX5	Y190	ü	ü
TK	ABL1	DDX6_HUMAN	Probable ATP-dependent RNA helicase DDX6	Y469	ü	ü
TK	ABL1	DDX6_HUMAN	Probable ATP-dependent RNA helicase DDX6	Y473	ü	ü
TK	ABL1	DESP_HUMAN	Desmoplakin	Y56	ü	ü
TK	ABL1	DHB12_HUMAN	Estradiol 17-beta-dehydrogenase 12	Y115	ü	ü
TK	ABL1	DHSA_HUMAN	Succinate dehydrogenase [ubiquinone] flavoprotein subunit, mitochondrial	Y641	ü	ü
TK	ABL1	DHX9_HUMAN	ATP-dependent RNA helicase A	Y132	ü	ü
TK	ABL1	DHX9_HUMAN	ATP-dependent RNA helicase A	Y68	ü	ü
TK	ABL1	DJC21_HUMAN	DnaJ homolog subfamily C member 21	Y5	ü	ü
TK	ABL1	DLG3_HUMAN	Disks large homolog 3	Y673	ü	ü
TK	ABL1	DNJA1_HUMAN	DnaJ homolog subfamily A member 1	Y311	ü	ü
TK	ABL1	DNJA2_HUMAN	DnaJ homolog subfamily A member 2	Y128	ü	ü
TK	ABL1	DNJA2_HUMAN	DnaJ homolog subfamily A member 2	Y66	ü	ü
TK	ABL1	DNJA2_HUMAN	DnaJ homolog subfamily A member 2	Y69	ü	ü
TK	ABL1	DNJB1_HUMAN	DnaJ homolog subfamily B member 1	Y176	ü	ü
TK	ABL1	DNJB1_HUMAN	DnaJ homolog subfamily B member 1	Y5	ü	ü
TK	ABL1	DNJB1_HUMAN	DnaJ homolog subfamily B member 1	Y52	ü	ü
TK	ABL1	DNJB1_HUMAN	DnaJ homolog subfamily B member 1	Y6	ü	ü
TK	ABL1	DNJB4_HUMAN	DnaJ homolog subfamily B member 4	Y172	ü	ü
TK	ABL1	DNJC2_HUMAN	DnaJ homolog subfamily C member 2	Y274	ü	ü
TK	ABL1	DNJC7_HUMAN	DnaJ homolog subfamily C member 7	Y48	ü	ü
TK	ABL1	DNM1L_HUMAN	Dynamin-1-like protein	Y101	ü	ü
TK	ABL1	DNM1L_HUMAN	Dynamin-1-like protein	Y266	ü	ü
TK	ABL1	DNMT1_HUMAN	DNA (cytosine-5)-methyltransferase 1	Y969	ü	ü
TK	ABL1	DPYL1_HUMAN	Dihydropyrimidinase-related protein 1	Y479	ü	ü
TK	ABL1	DSG2_HUMAN	Desmoglein-2	Y968	ü	ü
TK	ABL1	DUS3_HUMAN	Dual specificity protein phosphatase 3	Y38	ü	ü
TK	ABL1	DUT_HUMAN	Deoxyuridine 5'-triphosphate nucleotidohydrolase, mitochondrial	Y167	ü	ü
TK	ABL1	DYHC1_HUMAN	Cytoplasmic dynein 1 heavy chain 1	Y2086	ü	ü
TK	ABL1	EBP2_HUMAN	Probable rRNA-processing protein EBP2	Y265	ü	ü
TK	ABL1	ECHB_HUMAN	Trifunctional enzyme subunit beta, mitochondrial	T359	ü
TK	ABL1	ECHB_HUMAN	Trifunctional enzyme subunit beta, mitochondrial	Y244	ü	ü
TK	ABL1	EF1A1_HUMAN	Elongation factor 1-alpha 1	Y29	ü	ü
TK	ABL1	EF1A2_HUMAN	Elongation factor 1-alpha 2	Y29	ü	ü
TK	ABL1	EF1A3_HUMAN	Putative elongation factor 1-alpha-like 3	Y29	ü	ü
TK	ABL1	EF1B_HUMAN	Elongation factor 1-beta	Y18	ü	ü
TK	ABL1	EF1D_HUMAN	Elongation factor 1-delta	Y26	ü	ü
TK	ABL1	EF2_HUMAN	Elongation factor 2	S732	ü	ü
TK	ABL1	EF2_HUMAN	Elongation factor 2	Y373	ü	ü
TK	ABL1	EF2_HUMAN	Elongation factor 2	Y443	ü	ü
TK	ABL1	EF2_HUMAN	Elongation factor 2	Y579	ü
TK	ABL1	EF2_HUMAN	Elongation factor 2	Y634	ü	ü
TK	ABL1	EF2_HUMAN	Elongation factor 2	Y639	ü	ü
TK	ABL1	EF2_HUMAN	Elongation factor 2	Y671	ü	ü
TK	ABL1	EF2_HUMAN	Elongation factor 2	Y730	ü	ü
TK	ABL1	EFGM_HUMAN	Elongation factor G, mitochondrial	T727		ü
TK	ABL1	EFGM_HUMAN	Elongation factor G, mitochondrial	Y720	ü
TK	ABL1	EFTU_HUMAN	Elongation factor Tu, mitochondrial	Y115	ü	ü
TK	ABL1	EFTU_HUMAN	Elongation factor Tu, mitochondrial	Y122	ü	ü
TK	ABL1	EFTU_HUMAN	Elongation factor Tu, mitochondrial	Y357	ü	ü
TK	ABL1	EFTU_HUMAN	Elongation factor Tu, mitochondrial	Y92	ü	ü
TK	ABL1	EH1L1_HUMAN	EH domain-binding protein 1-like protein 1	T1359	ü	ü
TK	ABL1	EHBP1_HUMAN	EH domain-binding protein 1	Y585	ü	ü
TK	ABL1	EHD1_HUMAN	EH domain-containing protein 1	Y339	ü	ü
TK	ABL1	EIF1B_HUMAN	Eukaryotic translation initiation factor 1b	Y30	ü	ü
TK	ABL1	EIF1_HUMAN	Eukaryotic translation initiation factor 1	Y30	ü	ü
TK	ABL1	EIF3B_HUMAN	Eukaryotic translation initiation factor 3 subunit B	Y768		ü
TK	ABL1	EIF3C_HUMAN	Eukaryotic translation initiation factor 3 subunit C	Y881		ü
TK	ABL1	EIF3C_HUMAN	Eukaryotic translation initiation factor 3 subunit C	Y884	ü
TK	ABL1	EIF3D_HUMAN	Eukaryotic translation initiation factor 3 subunit D	Y201	ü	ü
TK	ABL1	EIF3D_HUMAN	Eukaryotic translation initiation factor 3 subunit D	Y202	ü	ü
TK	ABL1	EIF3D_HUMAN	Eukaryotic translation initiation factor 3 subunit D	Y30	ü	ü
TK	ABL1	EIF3D_HUMAN	Eukaryotic translation initiation factor 3 subunit D	Y50	ü	ü
TK	ABL1	EIF3E_HUMAN	Eukaryotic translation initiation factor 3 subunit E	Y445	ü	ü
TK	ABL1	EIF3K_HUMAN	Eukaryotic translation initiation factor 3 subunit K	Y21	ü	ü
TK	ABL1	EIF3L_HUMAN	Eukaryotic translation initiation factor 3 subunit L	T248	ü
TK	ABL1	EIF3L_HUMAN	Eukaryotic translation initiation factor 3 subunit L	Y409	ü	ü
TK	ABL1	EIF3L_HUMAN	Eukaryotic translation initiation factor 3 subunit L	Y415	ü	ü
TK	ABL1	ELOA1_HUMAN	Transcription elongation factor B polypeptide 3	Y138	ü	ü
TK	ABL1	ELOC_HUMAN	Transcription elongation factor B polypeptide 1	Y18	ü	ü
TK	ABL1	ELOC_HUMAN	Transcription elongation factor B polypeptide 1	Y8	ü	ü
TK	ABL1	EMAL4_HUMAN	Echinoderm microtubule-associated protein-like 4	T554	ü
TK	ABL1	EMAL4_HUMAN	Echinoderm microtubule-associated protein-like 4	Y552		ü
TK	ABL1	ENAH_HUMAN	Protein enabled homolog	Y87	ü	ü
TK	ABL1	ENOA_HUMAN	Alpha-enolase	S268		ü
TK	ABL1	ENOA_HUMAN	Alpha-enolase	Y131	ü	ü
TK	ABL1	ENOA_HUMAN	Alpha-enolase	Y189	ü	ü
TK	ABL1	ENOA_HUMAN	Alpha-enolase	Y270	ü	ü
TK	ABL1	ENOA_HUMAN	Alpha-enolase	Y280	ü	ü
TK	ABL1	ENOA_HUMAN	Alpha-enolase	Y407	ü	ü
TK	ABL1	ENOA_HUMAN	Alpha-enolase	Y44	ü	ü
TK	ABL1	ENOB_HUMAN	Beta-enolase	Y131	ü	ü
TK	ABL1	ENOB_HUMAN	Beta-enolase	Y189	ü	ü
TK	ABL1	ENOB_HUMAN	Beta-enolase	Y44	ü	ü
TK	ABL1	ENOG_HUMAN	Gamma-enolase	Y44	ü	ü
TK	ABL1	ENPLL_HUMAN	Putative endoplasmin-like protein	Y58	ü	ü
TK	ABL1	ENPL_HUMAN	Endoplasmin	S650	ü
TK	ABL1	ENPL_HUMAN	Endoplasmin	Y258	ü	ü
TK	ABL1	ENPL_HUMAN	Endoplasmin	Y401	ü	ü
TK	ABL1	ENPL_HUMAN	Endoplasmin	Y429	ü	ü
TK	ABL1	ENPL_HUMAN	Endoplasmin	Y527	ü	ü
TK	ABL1	ENPL_HUMAN	Endoplasmin	Y539	ü	ü
TK	ABL1	ENPL_HUMAN	Endoplasmin	Y652	ü	ü
TK	ABL1	ENPL_HUMAN	Endoplasmin	Y677	ü	ü
TK	ABL1	ENPL_HUMAN	Endoplasmin	Y678	ü	ü
TK	ABL1	ENPL_HUMAN	Endoplasmin	Y727	ü	ü
TK	ABL1	EPN1_HUMAN	Epsin-1	Y101	ü	ü
TK	ABL1	ERP44_HUMAN	Endoplasmic reticulum resident protein 44	S393	ü
TK	ABL1	ERP44_HUMAN	Endoplasmic reticulum resident protein 44	Y395		ü
TK	ABL1	ERP44_HUMAN	Endoplasmic reticulum resident protein 44	Y397	ü	ü
TK	ABL1	ESYT1_HUMAN	Extended synaptotagmin-1	T824	ü
TK	ABL1	EXOS4_HUMAN	Exosome complex exonuclease RRP41	Y53	ü	ü
TK	ABL1	EXOS7_HUMAN	Exosome complex exonuclease RRP42	Y13	ü	ü
TK	ABL1	EXOS7_HUMAN	Exosome complex exonuclease RRP42	Y187	ü	ü
TK	ABL1	EZRI_HUMAN	Ezrin	Y424	ü	ü
TK	ABL1	F10A1_HUMAN	Hsc70-interacting protein	Y185	ü	ü
TK	ABL1	F10A4_HUMAN	Putative protein FAM10A4	Y181	ü	ü
TK	ABL1	F10A5_HUMAN	Putative protein FAM10A5	Y185	ü	ü
TK	ABL1	F195B_HUMAN	Protein FAM195B	Y41	ü	ü
TK	ABL1	FA49B_HUMAN	Protein FAM49B	Y56	ü
TK	ABL1	FA96A_HUMAN	Protein FAM96A	Y41	ü	ü
TK	ABL1	FADS1_HUMAN	Fatty acid desaturase 1	Y19	ü	ü
TK	ABL1	FAK1_HUMAN	Focal adhesion kinase 1	Y925	ü	ü
TK	ABL1	FAS_HUMAN	Fatty acid synthase	S286	ü
TK	ABL1	FAS_HUMAN	Fatty acid synthase	Y2034	ü	ü
TK	ABL1	FAS_HUMAN	Fatty acid synthase	Y2462	ü	ü
TK	ABL1	FAS_HUMAN	Fatty acid synthase	Y277	ü	ü
TK	ABL1	FAS_HUMAN	Fatty acid synthase	Y289	ü	ü
TK	ABL1	FAS_HUMAN	Fatty acid synthase	Y45	ü	ü
TK	ABL1	FBLN3_HUMAN	EGF-containing fibulin-like extracellular matrix protein 1	Y65	ü	ü
TK	ABL1	FBLN3_HUMAN	EGF-containing fibulin-like extracellular matrix protein 1	Y68	ü	ü
TK	ABL1	FERM2_HUMAN	Fermitin family homolog 2	Y673	ü	ü
TK	ABL1	FGL1_HUMAN	Fibrinogen-like protein 1	Y80	ü	ü
TK	ABL1	FHL1_HUMAN	Four and a half LIM domains protein 1	Y117	ü	ü
TK	ABL1	FHL1_HUMAN	Four and a half LIM domains protein 1	Y149	ü	ü
TK	ABL1	FHL2_HUMAN	Four and a half LIM domains protein 2	Y97	ü	ü
TK	ABL1	FIGL1_HUMAN	Fidgetin-like protein 1	Y663	ü	ü
TK	ABL1	FIP1_HUMAN	Pre-mRNA 3'-end-processing factor FIP1	S492	ü	ü
TK	ABL1	FIP1_HUMAN	Pre-mRNA 3'-end-processing factor FIP1	T494	ü	ü
TK	ABL1	FKB10_HUMAN	Peptidyl-prolyl cis-trans isomerase FKBP10	T200	ü	ü
TK	ABL1	FKB10_HUMAN	Peptidyl-prolyl cis-trans isomerase FKBP10	Y204	ü	ü
TK	ABL1	FKB1A_HUMAN	Peptidyl-prolyl cis-trans isomerase FKBP1A	Y27	ü	ü
TK	ABL1	FKBP2_HUMAN	Peptidyl-prolyl cis-trans isomerase FKBP2	Y112	ü	ü
TK	ABL1	FKBP4_HUMAN	Peptidyl-prolyl cis-trans isomerase FKBP4	Y111	ü	ü
TK	ABL1	FKBP4_HUMAN	Peptidyl-prolyl cis-trans isomerase FKBP4	Y113	ü	ü
TK	ABL1	FKBP4_HUMAN	Peptidyl-prolyl cis-trans isomerase FKBP4	Y411	ü	ü
TK	ABL1	FKBP7_HUMAN	Peptidyl-prolyl cis-trans isomerase FKBP7	Y210	ü	ü
TK	ABL1	FKBP7_HUMAN	Peptidyl-prolyl cis-trans isomerase FKBP7	Y251	ü	ü
TK	ABL1	FLNA_HUMAN	Filamin-A	Y2379	ü	ü
TK	ABL1	FLNA_HUMAN	Filamin-A	Y373	ü	ü
TK	ABL1	FLNA_HUMAN	Filamin-A	Y643	ü	ü
TK	ABL1	FLNA_HUMAN	Filamin-A	Y731	ü	ü
TK	ABL1	FLNB_HUMAN	Filamin-B	S2274	ü
TK	ABL1	FLNB_HUMAN	Filamin-B	T1575	ü
TK	ABL1	FLNB_HUMAN	Filamin-B	Y2276		ü
TK	ABL1	FLNB_HUMAN	Filamin-B	Y2502	ü	ü
TK	ABL1	FLNB_HUMAN	Filamin-B	Y902	ü	ü
TK	ABL1	FOLR1_HUMAN	Folate receptor alpha	Y80	ü	ü
TK	ABL1	FPPS_HUMAN	Farnesyl pyrophosphate synthase	Y349	ü	ü
TK	ABL1	FUBP1_HUMAN	Far upstream element-binding protein 1	Y58	ü	ü
TK	ABL1	FUBP1_HUMAN	Far upstream element-binding protein 1	Y626	ü
TK	ABL1	FXR2_HUMAN	Fragile X mental retardation syndrome-related protein 2	Y614	ü	ü
TK	ABL1	FYCO1_HUMAN	FYVE and coiled-coil domain-containing protein 1	Y646	ü	ü
TK	ABL1	G3BP1_HUMAN	Ras GTPase-activating protein-binding protein 1	S232	ü	ü
TK	ABL1	G3BP1_HUMAN	Ras GTPase-activating protein-binding protein 1	S39	ü
TK	ABL1	G3BP1_HUMAN	Ras GTPase-activating protein-binding protein 1	T21	ü
TK	ABL1	G3BP1_HUMAN	Ras GTPase-activating protein-binding protein 1	Y125	ü	ü
TK	ABL1	G3BP1_HUMAN	Ras GTPase-activating protein-binding protein 1	Y20	ü
TK	ABL1	G3BP1_HUMAN	Ras GTPase-activating protein-binding protein 1	Y56	ü	ü
TK	ABL1	G3P_HUMAN	Glyceraldehyde-3-phosphate dehydrogenase	S241	ü	ü
TK	ABL1	G3P_HUMAN	Glyceraldehyde-3-phosphate dehydrogenase	Y314	ü	ü
TK	ABL1	G3P_HUMAN	Glyceraldehyde-3-phosphate dehydrogenase	Y320	ü	ü
TK	ABL1	G3P_HUMAN	Glyceraldehyde-3-phosphate dehydrogenase	Y94	ü	ü
TK	ABL1	G6PD_HUMAN	Glucose-6-phosphate 1-dehydrogenase	S117	ü
TK	ABL1	G6PD_HUMAN	Glucose-6-phosphate 1-dehydrogenase	Y112		ü
TK	ABL1	GANAB_HUMAN	Neutral alpha-glucosidase AB	Y60	ü	ü
TK	ABL1	GAR1_HUMAN	H/ACA ribonucleoprotein complex subunit 1	Y145	ü	ü
TK	ABL1	GAR1_HUMAN	H/ACA ribonucleoprotein complex subunit 1	Y149	ü	ü
TK	ABL1	GBB2_HUMAN	Guanine nucleotide-binding protein G(I)/G(S)/G(T) subunit beta-2	Y145	ü	ü
TK	ABL1	GBB4_HUMAN	Guanine nucleotide-binding protein subunit beta-4	Y145	ü	ü
TK	ABL1	GBF1_HUMAN	Golgi-specific brefeldin A-resistance guanine nucleotide exchange factor 1	Y1323	ü	ü
TK	ABL1	GBRL1_HUMAN	Gamma-aminobutyric acid receptor-associated protein-like 1	Y13	ü	ü
TK	ABL1	GCP60_HUMAN	Golgi resident protein GCP60	Y492	ü	ü
TK	ABL1	GCSH_HUMAN	Glycine cleavage system H protein, mitochondrial	Y139	ü	ü
TK	ABL1	GCSH_HUMAN	Glycine cleavage system H protein, mitochondrial	Y164	ü	ü
TK	ABL1	GDIB_HUMAN	Rab GDP dissociation inhibitor beta	Y203	ü	ü
TK	ABL1	GDIR1_HUMAN	Rho GDP-dissociation inhibitor 1	Y144	ü	ü
TK	ABL1	GDIR1_HUMAN	Rho GDP-dissociation inhibitor 1	Y156	ü	ü
TK	ABL1	GGCT_HUMAN	Gamma-glutamylcyclotransferase	Y156	ü	ü
TK	ABL1	GILT_HUMAN	Gamma-interferon-inducible lysosomal thiol reductase	Y60	ü	ü
TK	ABL1	GLGB_HUMAN	1,4-alpha-glucan-branching enzyme	Y657	ü	ü
TK	ABL1	GLRX5_HUMAN	Glutaredoxin-related protein 5, mitochondrial	Y88	ü	ü
TK	ABL1	GLU2B_HUMAN	Glucosidase 2 subunit beta	Y465	ü	ü
TK	ABL1	GLYC_HUMAN	Serine hydroxymethyltransferase, cytosolic	Y34	ü	ü
TK	ABL1	GLYR1_HUMAN	Putative oxidoreductase GLYR1	Y548	ü	ü
TK	ABL1	GNL1_HUMAN	Guanine nucleotide-binding protein-like 1	Y599	ü	ü
TK	ABL1	GOGA4_HUMAN	Golgin subfamily A member 4	Y2148	ü	ü
TK	ABL1	GRHPR_HUMAN	Glyoxylate reductase/hydroxypyruvate reductase	Y255	ü	ü
TK	ABL1	GRP75_HUMAN	Stress-70 protein, mitochondrial	Y118	ü	ü
TK	ABL1	GRP75_HUMAN	Stress-70 protein, mitochondrial	Y196	ü	ü
TK	ABL1	GRP78_HUMAN	78 kDa glucose-regulated protein	Y568	ü	ü
TK	ABL1	GRP78_HUMAN	78 kDa glucose-regulated protein	Y570	ü	ü
TK	ABL1	GRP78_HUMAN	78 kDa glucose-regulated protein	Y65	ü	ü
TK	ABL1	GSHB_HUMAN	Glutathione synthetase	Y375	ü	ü
TK	ABL1	GSHR_HUMAN	Glutathione reductase, mitochondrial	Y371	ü	ü
TK	ABL1	GSTP1_HUMAN	Glutathione S-transferase P	Y64	ü	ü
TK	ABL1	GUAD_HUMAN	Guanine deaminase	Y441	ü	ü
TK	ABL1	H11_HUMAN	Histone H1.1	Y74	ü	ü
TK	ABL1	H12_HUMAN	Histone H1.2	Y71	ü	ü
TK	ABL1	H13_HUMAN	Histone H1.3	Y72	ü	ü
TK	ABL1	H14_HUMAN	Histone H1.4	Y71	ü	ü
TK	ABL1	H1T_HUMAN	Histone H1t	Y75	ü	ü
TK	ABL1	H1X_HUMAN	Histone H1x	Y48	ü	ü
TK	ABL1	H2B1B_HUMAN	Histone H2B type 1-B	Y41	ü	ü
TK	ABL1	H2B1B_HUMAN	Histone H2B type 1-B	Y43	ü	ü
TK	ABL1	H2B1C_HUMAN	Histone H2B type 1-C/E/F/G/I	Y38	ü	ü
TK	ABL1	H2B1C_HUMAN	Histone H2B type 1-C/E/F/G/I	Y41	ü	ü
TK	ABL1	H2B1C_HUMAN	Histone H2B type 1-C/E/F/G/I	Y43	ü	ü
TK	ABL1	H2B1D_HUMAN	Histone H2B type 1-D	Y38	ü	ü
TK	ABL1	H2B1D_HUMAN	Histone H2B type 1-D	Y41	ü	ü
TK	ABL1	H2B1D_HUMAN	Histone H2B type 1-D	Y43	ü	ü
TK	ABL1	H2B1H_HUMAN	Histone H2B type 1-H	Y38	ü	ü
TK	ABL1	H2B1H_HUMAN	Histone H2B type 1-H	Y41	ü	ü
TK	ABL1	H2B1H_HUMAN	Histone H2B type 1-H	Y43	ü	ü
TK	ABL1	H2B1J_HUMAN	Histone H2B type 1-J	Y41	ü	ü
TK	ABL1	H2B1J_HUMAN	Histone H2B type 1-J	Y43	ü	ü
TK	ABL1	H2B1K_HUMAN	Histone H2B type 1-K	Y38	ü	ü
TK	ABL1	H2B1K_HUMAN	Histone H2B type 1-K	Y41	ü	ü
TK	ABL1	H2B1K_HUMAN	Histone H2B type 1-K	Y43	ü	ü
TK	ABL1	H2B1L_HUMAN	Histone H2B type 1-L	Y38	ü	ü
TK	ABL1	H2B1L_HUMAN	Histone H2B type 1-L	Y41	ü	ü
TK	ABL1	H2B1L_HUMAN	Histone H2B type 1-L	Y43	ü	ü
TK	ABL1	H2B1M_HUMAN	Histone H2B type 1-M	Y38	ü	ü
TK	ABL1	H2B1M_HUMAN	Histone H2B type 1-M	Y41	ü	ü
TK	ABL1	H2B1M_HUMAN	Histone H2B type 1-M	Y43	ü	ü
TK	ABL1	H2B1N_HUMAN	Histone H2B type 1-N	Y38	ü	ü
TK	ABL1	H2B1N_HUMAN	Histone H2B type 1-N	Y41	ü	ü
TK	ABL1	H2B1N_HUMAN	Histone H2B type 1-N	Y43	ü	ü
TK	ABL1	H2B1O_HUMAN	Histone H2B type 1-O	Y41	ü	ü
TK	ABL1	H2B1O_HUMAN	Histone H2B type 1-O	Y43	ü	ü
TK	ABL1	H2B2C_HUMAN	Putative histone H2B type 2-C	Y41	ü	ü
TK	ABL1	H2B2C_HUMAN	Putative histone H2B type 2-C	Y43	ü	ü
TK	ABL1	H2B2D_HUMAN	Putative histone H2B type 2-D	Y41	ü	ü
TK	ABL1	H2B2D_HUMAN	Putative histone H2B type 2-D	Y43	ü	ü
TK	ABL1	H2B2E_HUMAN	Histone H2B type 2-E	Y41	ü	ü
TK	ABL1	H2B2E_HUMAN	Histone H2B type 2-E	Y43	ü	ü
TK	ABL1	H2B2F_HUMAN	Histone H2B type 2-F	Y38	ü	ü
TK	ABL1	H2B2F_HUMAN	Histone H2B type 2-F	Y41	ü	ü
TK	ABL1	H2B2F_HUMAN	Histone H2B type 2-F	Y43	ü	ü
TK	ABL1	H2B3B_HUMAN	Histone H2B type 3-B	Y41	ü	ü
TK	ABL1	H2B3B_HUMAN	Histone H2B type 3-B	Y43	ü	ü
TK	ABL1	H2BFS_HUMAN	Histone H2B type F-S	Y38	ü	ü
TK	ABL1	H2BFS_HUMAN	Histone H2B type F-S	Y41	ü	ü
TK	ABL1	H2BFS_HUMAN	Histone H2B type F-S	Y43	ü	ü
TK	ABL1	H90B2_HUMAN	Putative heat shock protein HSP 90-beta 2	S58	ü
TK	ABL1	H90B2_HUMAN	Putative heat shock protein HSP 90-beta 2	Y198	ü	ü
TK	ABL1	H90B2_HUMAN	Putative heat shock protein HSP 90-beta 2	Y260	ü	ü
TK	ABL1	H90B2_HUMAN	Putative heat shock protein HSP 90-beta 2	Y261	ü	ü
TK	ABL1	H90B2_HUMAN	Putative heat shock protein HSP 90-beta 2	Y56	ü	ü
TK	ABL1	H90B3_HUMAN	Putative heat shock protein HSP 90-beta-3	S58	ü
TK	ABL1	H90B3_HUMAN	Putative heat shock protein HSP 90-beta-3	T169	ü
TK	ABL1	H90B3_HUMAN	Putative heat shock protein HSP 90-beta-3	Y171	ü	ü
TK	ABL1	H90B3_HUMAN	Putative heat shock protein HSP 90-beta-3	Y492	ü	ü
TK	ABL1	H90B3_HUMAN	Putative heat shock protein HSP 90-beta-3	Y56	ü	ü
TK	ABL1	H90B4_HUMAN	Putative heat shock protein HSP 90-beta 4	Y167	ü	ü
TK	ABL1	H90B4_HUMAN	Putative heat shock protein HSP 90-beta 4	Y32	ü	ü
TK	ABL1	HAP28_HUMAN	28 kDa heat- and acid-stable phosphoprotein	Y17	ü
TK	ABL1	HAT1_HUMAN	Histone acetyltransferase type B catalytic subunit	Y348	ü	ü
TK	ABL1	HDAC1_HUMAN	Histone deacetylase 1	S88	ü	ü
TK	ABL1	HDAC2_HUMAN	Histone deacetylase 2	S89	ü	ü
TK	ABL1	HDGF_HUMAN	Hepatoma-derived growth factor	S69	ü
TK	ABL1	HDGF_HUMAN	Hepatoma-derived growth factor	Y66		ü
TK	ABL1	HECD1_HUMAN	E3 ubiquitin-protein ligase HECTD1	Y1767	ü	ü
TK	ABL1	HEXB_HUMAN	Beta-hexosaminidase subunit beta	Y526	ü	ü
TK	ABL1	HEXB_HUMAN	Beta-hexosaminidase subunit beta	Y547	ü	ü
TK	ABL1	HEXB_HUMAN	Beta-hexosaminidase subunit beta	Y550	ü	ü
TK	ABL1	HGS_HUMAN	Hepatocyte growth factor-regulated tyrosine kinase substrate	Y216	ü	ü
TK	ABL1	HINT3_HUMAN	Histidine triad nucleotide-binding protein 3	Y44	ü	ü
TK	ABL1	HMCS1_HUMAN	Hydroxymethylglutaryl-CoA synthase, cytoplasmic	Y295	ü	ü
TK	ABL1	HNRDL_HUMAN	Heterogeneous nuclear ribonucleoprotein D-like	Y167	ü	ü
TK	ABL1	HNRH1_HUMAN	Heterogeneous nuclear ribonucleoprotein H	Y266	ü	ü
TK	ABL1	HNRH2_HUMAN	Heterogeneous nuclear ribonucleoprotein H2	Y266	ü	ü
TK	ABL1	HNRL1_HUMAN	Heterogeneous nuclear ribonucleoprotein U-like protein 1	Y510	ü	ü
TK	ABL1	HNRPG_HUMAN	Heterogeneous nuclear ribonucleoprotein G	Y134	ü	ü
TK	ABL1	HNRPG_HUMAN	Heterogeneous nuclear ribonucleoprotein G	Y206	ü	ü
TK	ABL1	HNRPK_HUMAN	Heterogeneous nuclear ribonucleoprotein K	Y323	ü	ü
TK	ABL1	HNRPK_HUMAN	Heterogeneous nuclear ribonucleoprotein K	Y72	ü	ü
TK	ABL1	HNRPL_HUMAN	Heterogeneous nuclear ribonucleoprotein L	T282	ü	ü
TK	ABL1	HNRPL_HUMAN	Heterogeneous nuclear ribonucleoprotein L	Y257	ü	ü
TK	ABL1	HNRPL_HUMAN	Heterogeneous nuclear ribonucleoprotein L	Y474	ü	ü
TK	ABL1	HNRPM_HUMAN	Heterogeneous nuclear ribonucleoprotein M	Y681	ü	ü
TK	ABL1	HNRPQ_HUMAN	Heterogeneous nuclear ribonucleoprotein Q	Y133	ü	ü
TK	ABL1	HNRPQ_HUMAN	Heterogeneous nuclear ribonucleoprotein Q	Y276	ü	ü
TK	ABL1	HNRPQ_HUMAN	Heterogeneous nuclear ribonucleoprotein Q	Y293	ü	ü
TK	ABL1	HNRPQ_HUMAN	Heterogeneous nuclear ribonucleoprotein Q	Y373	ü	ü
TK	ABL1	HNRPQ_HUMAN	Heterogeneous nuclear ribonucleoprotein Q	Y47	ü	ü
TK	ABL1	HNRPQ_HUMAN	Heterogeneous nuclear ribonucleoprotein Q	Y614	ü	ü
TK	ABL1	HNRPR_HUMAN	Heterogeneous nuclear ribonucleoprotein R	Y136	ü	ü
TK	ABL1	HNRPR_HUMAN	Heterogeneous nuclear ribonucleoprotein R	Y296	ü	ü
TK	ABL1	HNRPR_HUMAN	Heterogeneous nuclear ribonucleoprotein R	Y376	ü	ü
TK	ABL1	HNRPR_HUMAN	Heterogeneous nuclear ribonucleoprotein R	Y434	ü	ü
TK	ABL1	HNRPR_HUMAN	Heterogeneous nuclear ribonucleoprotein R	Y435	ü	ü
TK	ABL1	HNRPR_HUMAN	Heterogeneous nuclear ribonucleoprotein R	Y436	ü	ü
TK	ABL1	HNRPU_HUMAN	Heterogeneous nuclear ribonucleoprotein U	Y257	ü	ü
TK	ABL1	HNRPU_HUMAN	Heterogeneous nuclear ribonucleoprotein U	Y260	ü	ü
TK	ABL1	HS105_HUMAN	Heat shock protein 105 kDa	Y641	ü	ü
TK	ABL1	HS105_HUMAN	Heat shock protein 105 kDa	Y643	ü	ü
TK	ABL1	HS71L_HUMAN	Heat shock 70 kDa protein 1-like	T39	ü	ü
TK	ABL1	HS71L_HUMAN	Heat shock 70 kDa protein 1-like	Y43	ü	ü
TK	ABL1	HS71L_HUMAN	Heat shock 70 kDa protein 1-like	Y547	ü	ü
TK	ABL1	HS74L_HUMAN	Heat shock 70 kDa protein 4L	Y30	ü	ü
TK	ABL1	HS74L_HUMAN	Heat shock 70 kDa protein 4L	Y600	ü	ü
TK	ABL1	HS74L_HUMAN	Heat shock 70 kDa protein 4L	Y629	ü	ü
TK	ABL1	HS902_HUMAN	Putative heat shock protein HSP 90-alpha A2	S52	ü
TK	ABL1	HS902_HUMAN	Putative heat shock protein HSP 90-alpha A2	Y160	ü	ü
TK	ABL1	HS902_HUMAN	Putative heat shock protein HSP 90-alpha A2	Y283	ü	ü
TK	ABL1	HS905_HUMAN	Putative heat shock protein HSP 90-alpha A5	Y177	ü	ü
TK	ABL1	HS905_HUMAN	Putative heat shock protein HSP 90-alpha A5	Y178	ü	ü
TK	ABL1	HS90A_HUMAN	Heat shock protein HSP 90-alpha	S52	ü
TK	ABL1	HS90A_HUMAN	Heat shock protein HSP 90-alpha	S63	ü
TK	ABL1	HS90A_HUMAN	Heat shock protein HSP 90-alpha	T195	ü
TK	ABL1	HS90A_HUMAN	Heat shock protein HSP 90-alpha	Y160	ü	ü
TK	ABL1	HS90A_HUMAN	Heat shock protein HSP 90-alpha	Y197	ü	ü
TK	ABL1	HS90A_HUMAN	Heat shock protein HSP 90-alpha	Y284	ü	ü
TK	ABL1	HS90A_HUMAN	Heat shock protein HSP 90-alpha	Y309	ü	ü
TK	ABL1	HS90A_HUMAN	Heat shock protein HSP 90-alpha	Y313	ü	ü
TK	ABL1	HS90A_HUMAN	Heat shock protein HSP 90-alpha	Y492	ü	ü
TK	ABL1	HS90A_HUMAN	Heat shock protein HSP 90-alpha	Y493	ü	ü
TK	ABL1	HS90A_HUMAN	Heat shock protein HSP 90-alpha	Y61	ü	ü
TK	ABL1	HS90A_HUMAN	Heat shock protein HSP 90-alpha	Y627	ü	ü
TK	ABL1	HS90B_HUMAN	Heat shock protein HSP 90-beta	S462	ü	ü
TK	ABL1	HS90B_HUMAN	Heat shock protein HSP 90-beta	S58	ü
TK	ABL1	HS90B_HUMAN	Heat shock protein HSP 90-beta	T190	ü
TK	ABL1	HS90B_HUMAN	Heat shock protein HSP 90-beta	Y155	ü	ü
TK	ABL1	HS90B_HUMAN	Heat shock protein HSP 90-beta	Y192	ü	ü
TK	ABL1	HS90B_HUMAN	Heat shock protein HSP 90-beta	Y276	ü	ü
TK	ABL1	HS90B_HUMAN	Heat shock protein HSP 90-beta	Y301	ü	ü
TK	ABL1	HS90B_HUMAN	Heat shock protein HSP 90-beta	Y305	ü	ü
TK	ABL1	HS90B_HUMAN	Heat shock protein HSP 90-beta	Y430	ü	ü
TK	ABL1	HS90B_HUMAN	Heat shock protein HSP 90-beta	Y472	ü	ü
TK	ABL1	HS90B_HUMAN	Heat shock protein HSP 90-beta	Y484	ü	ü
TK	ABL1	HS90B_HUMAN	Heat shock protein HSP 90-beta	Y485	ü	ü
TK	ABL1	HS90B_HUMAN	Heat shock protein HSP 90-beta	Y512	ü	ü
TK	ABL1	HS90B_HUMAN	Heat shock protein HSP 90-beta	Y520	ü	ü
TK	ABL1	HS90B_HUMAN	Heat shock protein HSP 90-beta	Y56	ü	ü
TK	ABL1	HS90B_HUMAN	Heat shock protein HSP 90-beta	Y619	ü	ü
TK	ABL1	HSF1_HUMAN	Heat shock factor protein 1	S363	ü	ü
TK	ABL1	HSP71_HUMAN	Heat shock 70 kDa protein 1A/1B	T37	ü	ü
TK	ABL1	HSP71_HUMAN	Heat shock 70 kDa protein 1A/1B	Y41	ü	ü
TK	ABL1	HSP71_HUMAN	Heat shock 70 kDa protein 1A/1B	Y545	ü	ü
TK	ABL1	HSP72_HUMAN	Heat shock-related 70 kDa protein 2	T38	ü	ü
TK	ABL1	HSP72_HUMAN	Heat shock-related 70 kDa protein 2	Y42	ü	ü
TK	ABL1	HSP74_HUMAN	Heat shock 70 kDa protein 4	Y30	ü	ü
TK	ABL1	HSP74_HUMAN	Heat shock 70 kDa protein 4	Y336	ü	ü
TK	ABL1	HSP74_HUMAN	Heat shock 70 kDa protein 4	Y597	ü	ü
TK	ABL1	HSP74_HUMAN	Heat shock 70 kDa protein 4	Y626	ü	ü
TK	ABL1	HSP76_HUMAN	Heat shock 70 kDa protein 6	Y43	ü	ü
TK	ABL1	HSP77_HUMAN	Putative heat shock 70 kDa protein 7	Y43	ü	ü
TK	ABL1	HSP7C_HUMAN	Heat shock cognate 71 kDa protein	T37	ü	ü
TK	ABL1	HSP7C_HUMAN	Heat shock cognate 71 kDa protein	Y371	ü	ü
TK	ABL1	HSP7C_HUMAN	Heat shock cognate 71 kDa protein	Y41	ü	ü
TK	ABL1	HSP7C_HUMAN	Heat shock cognate 71 kDa protein	Y545	ü	ü
TK	ABL1	HSPB1_HUMAN	Heat shock protein beta-1	S82	ü	ü
TK	ABL1	HTAI2_HUMAN	Oxidoreductase HTATIP2	Y62	ü	ü
TK	ABL1	HXK2_HUMAN	Hexokinase-2	Y112	ü	ü
TK	ABL1	IDHC_HUMAN	Isocitrate dehydrogenase [NADP] cytoplasmic	Y391	ü	ü
TK	ABL1	IF1AX_HUMAN	Eukaryotic translation initiation factor 1A, X-chromosomal	Y106	ü	ü
TK	ABL1	IF1AX_HUMAN	Eukaryotic translation initiation factor 1A, X-chromosomal	Y35	ü	ü
TK	ABL1	IF1AY_HUMAN	Eukaryotic translation initiation factor 1A, Y-chromosomal	Y106	ü	ü
TK	ABL1	IF1AY_HUMAN	Eukaryotic translation initiation factor 1A, Y-chromosomal	Y35	ü	ü
TK	ABL1	IF2A_HUMAN	Eukaryotic translation initiation factor 2 subunit 1	Y150	ü	ü
TK	ABL1	IF2BL_HUMAN	Eukaryotic translation initiation factor 2 subunit 2-like protein	Y170	ü	ü
TK	ABL1	IF2B_HUMAN	Eukaryotic translation initiation factor 2 subunit 2	Y176	ü	ü
TK	ABL1	IF2G_HUMAN	Eukaryotic translation initiation factor 2 subunit 3	Y102	ü	ü
TK	ABL1	IF4A1_HUMAN	Eukaryotic initiation factor 4A-I	Y197	ü	ü
TK	ABL1	IF4A1_HUMAN	Eukaryotic initiation factor 4A-I	Y48	ü	ü
TK	ABL1	IF4A1_HUMAN	Eukaryotic initiation factor 4A-I	Y50	ü	ü
TK	ABL1	IF4A1_HUMAN	Eukaryotic initiation factor 4A-I	Y70	ü	ü
TK	ABL1	IF4A2_HUMAN	Eukaryotic initiation factor 4A-II	Y49	ü	ü
TK	ABL1	IF4A2_HUMAN	Eukaryotic initiation factor 4A-II	Y51	ü	ü
TK	ABL1	IF4A2_HUMAN	Eukaryotic initiation factor 4A-II	Y71	ü	ü
TK	ABL1	IF4A3_HUMAN	Eukaryotic initiation factor 4A-III	Y54	ü	ü
TK	ABL1	IF4A3_HUMAN	Eukaryotic initiation factor 4A-III	Y56	ü	ü
TK	ABL1	IF4B_HUMAN	Eukaryotic translation initiation factor 4B	Y593	ü
TK	ABL1	IF4E_HUMAN	Eukaryotic translation initiation factor 4E	Y197	ü	ü
TK	ABL1	IF4H_HUMAN	Eukaryotic translation initiation factor 4H	Y101	ü	ü
TK	ABL1	IF5_HUMAN	Eukaryotic translation initiation factor 5	Y405	ü	ü
TK	ABL1	IGBP1_HUMAN	Immunoglobulin-binding protein 1	Y277	ü	ü
TK	ABL1	ILEU_HUMAN	Leukocyte elastase inhibitor	Y112	ü	ü
TK	ABL1	IMB1_HUMAN	Importin subunit beta-1	Y529	ü	ü
TK	ABL1	IMDH2_HUMAN	Inosine-5'-monophosphate dehydrogenase 2	Y509	ü
TK	ABL1	IPO5_HUMAN	Importin-5	Y33	ü	ü
TK	ABL1	IPO9_HUMAN	Importin-9	Y889	ü	ü
TK	ABL1	IPP2M_HUMAN	Putative protein phosphatase inhibitor 2-like protein 3	Y148	ü	ü
TK	ABL1	IPP2_HUMAN	Protein phosphatase inhibitor 2	Y148	ü	ü
TK	ABL1	IPYR_HUMAN	Inorganic pyrophosphatase	Y169	ü	ü
TK	ABL1	IPYR_HUMAN	Inorganic pyrophosphatase	Y28	ü	ü
TK	ABL1	IPYR_HUMAN	Inorganic pyrophosphatase	Y38	ü	ü
TK	ABL1	IQGA1_HUMAN	Ras GTPase-activating-like protein IQGAP1	Y1095	ü	ü
TK	ABL1	IQGA1_HUMAN	Ras GTPase-activating-like protein IQGAP1	Y140	ü	ü
TK	ABL1	IQGA1_HUMAN	Ras GTPase-activating-like protein IQGAP1	Y41	ü
TK	ABL1	IQGA1_HUMAN	Ras GTPase-activating-like protein IQGAP1	Y654	ü	ü
TK	ABL1	IQGA1_HUMAN	Ras GTPase-activating-like protein IQGAP1	Y664	ü
TK	ABL1	K0664_HUMAN	Protein KIAA0664	Y446	ü	ü
TK	ABL1	K1967_HUMAN	Protein KIAA1967	Y756	ü	ü
TK	ABL1	K2C8_HUMAN	Keratin, type II cytoskeletal 8	Y204	ü	ü
TK	ABL1	K2C8_HUMAN	Keratin, type II cytoskeletal 8	Y286	ü	ü
TK	ABL1	K6PP_HUMAN	6-phosphofructokinase type C	Y651	ü	ü
TK	ABL1	KAD1_HUMAN	Adenylate kinase isoenzyme 1	T35	ü	ü
TK	ABL1	KAD1_HUMAN	Adenylate kinase isoenzyme 1	Y32	ü	ü
TK	ABL1	KAD1_HUMAN	Adenylate kinase isoenzyme 1	Y34	ü	ü
TK	ABL1	KCRB_HUMAN	Creatine kinase B-type	Y125	ü	ü
TK	ABL1	KCRB_HUMAN	Creatine kinase B-type	Y39	ü	ü
TK	ABL1	KCY_HUMAN	UMP-CMP kinase	T30	ü	ü
TK	ABL1	KCY_HUMAN	UMP-CMP kinase	Y27	ü	ü
TK	ABL1	KCY_HUMAN	UMP-CMP kinase	Y29	ü
TK	ABL1	KCY_HUMAN	UMP-CMP kinase	Y49	ü	ü
TK	ABL1	KHDR1_HUMAN	KH domain-containing, RNA-binding, signal transduction-associated protein 1	Y145	ü	ü
TK	ABL1	KINH_HUMAN	Kinesin-1 heavy chain	Y62	ü	ü
TK	ABL1	KINH_HUMAN	Kinesin-1 heavy chain	Y649	ü
TK	ABL1	KLC1_HUMAN	Kinesin light chain 1	Y449	ü	ü
TK	ABL1	KLC1_HUMAN	Kinesin light chain 1	Y453	ü	ü
TK	ABL1	KLC2_HUMAN	Kinesin light chain 2	S436	ü	ü
TK	ABL1	KPYM_HUMAN	Pyruvate kinase isozymes M1/M2	Y105	ü	ü
TK	ABL1	KRI1_HUMAN	Protein KRI1 homolog	Y208	ü	ü
TK	ABL1	KRR1_HUMAN	KRR1 small subunit processome component homolog	Y287	ü	ü
TK	ABL1	KS6A3_HUMAN	Ribosomal protein S6 kinase alpha-3	Y707	ü	ü
TK	ABL1	KYNU_HUMAN	Kynureninase	Y441	ü
TK	ABL1	KYNU_HUMAN	Kynureninase	Y448	ü	ü
TK	ABL1	KYNU_HUMAN	Kynureninase	Y47	ü	ü
TK	ABL1	L1CAM_HUMAN	Neural cell adhesion molecule L1	Y310	ü	ü
TK	ABL1	LAMA5_HUMAN	Laminin subunit alpha-5	Y81	ü	ü
TK	ABL1	LAMC1_HUMAN	Laminin subunit gamma-1	Y811	ü	ü
TK	ABL1	LAP2A_HUMAN	Lamina-associated polypeptide 2, isoform alpha	T160	ü
TK	ABL1	LAP2B_HUMAN	Lamina-associated polypeptide 2, isoforms beta/gamma	T160	ü
TK	ABL1	LARP1_HUMAN	La-related protein 1	Y361	ü	ü
TK	ABL1	LARP1_HUMAN	La-related protein 1	Y365	ü	ü
TK	ABL1	LARP1_HUMAN	La-related protein 1	Y777	ü	ü
TK	ABL1	LARP4_HUMAN	La-related protein 4	Y425	ü	ü
TK	ABL1	LARP4_HUMAN	La-related protein 4	Y72	ü	ü
TK	ABL1	LA_HUMAN	Lupus La protein	Y104	ü	ü
TK	ABL1	LCAP_HUMAN	Leucyl-cystinyl aminopeptidase	Y70	ü	ü
TK	ABL1	LDHA_HUMAN	L-lactate dehydrogenase A chain	Y10	ü	ü
TK	ABL1	LDHA_HUMAN	L-lactate dehydrogenase A chain	Y239	ü	ü
TK	ABL1	LDHB_HUMAN	L-lactate dehydrogenase B chain	S320	ü	ü
TK	ABL1	LDHB_HUMAN	L-lactate dehydrogenase B chain	Y240	ü	ü
TK	ABL1	LIN7A_HUMAN	Protein lin-7 homolog A	S130	ü
TK	ABL1	LIN7A_HUMAN	Protein lin-7 homolog A	Y133		ü
TK	ABL1	LIN7B_HUMAN	Protein lin-7 homolog B	S115	ü
TK	ABL1	LIN7B_HUMAN	Protein lin-7 homolog B	Y118		ü
TK	ABL1	LIN7C_HUMAN	Protein lin-7 homolog C	S115	ü
TK	ABL1	LIN7C_HUMAN	Protein lin-7 homolog C	Y118		ü
TK	ABL1	LIS1_HUMAN	Platelet-activating factor acetylhydrolase IB subunit alpha	Y28	ü	ü
TK	ABL1	LPP_HUMAN	Lipoma-preferred partner	T316	ü
TK	ABL1	LPP_HUMAN	Lipoma-preferred partner	Y300	ü	ü
TK	ABL1	LPP_HUMAN	Lipoma-preferred partner	Y301	ü	ü
TK	ABL1	LRC47_HUMAN	Leucine-rich repeat-containing protein 47	Y257	ü	ü
TK	ABL1	LRRF1_HUMAN	Leucine-rich repeat flightless-interacting protein 1	Y597	ü	ü
TK	ABL1	LSM6_HUMAN	U6 snRNA-associated Sm-like protein LSm6	Y72	ü	ü
TK	ABL1	LYSM2_HUMAN	LysM and putative peptidoglycan-binding domain-containing protein 2	T210	ü
TK	ABL1	MAOX_HUMAN	NADP-dependent malic enzyme	Y208	ü	ü
TK	ABL1	MAP4_HUMAN	Microtubule-associated protein 4	Y47	ü	ü
TK	ABL1	MATR3_HUMAN	Matrin-3	Y202	ü	ü
TK	ABL1	MAZ_HUMAN	Myc-associated zinc finger protein	Y307	ü	ü
TK	ABL1	MBNL1_HUMAN	Muscleblind-like protein 1	Y68	ü	ü
TK	ABL1	MBNL3_HUMAN	Muscleblind-like protein 3	Y69	ü	ü
TK	ABL1	MCCB_HUMAN	Methylcrotonoyl-CoA carboxylase beta chain, mitochondrial	Y520	ü	ü
TK	ABL1	MCCB_HUMAN	Methylcrotonoyl-CoA carboxylase beta chain, mitochondrial	Y521	ü	ü
TK	ABL1	MCFD2_HUMAN	Multiple coagulation factor deficiency protein 2	Y135	ü	ü
TK	ABL1	MCFD2_HUMAN	Multiple coagulation factor deficiency protein 2	Y138	ü	ü
TK	ABL1	MCM2_HUMAN	DNA replication licensing factor MCM2	Y234	ü	ü
TK	ABL1	MCM2_HUMAN	DNA replication licensing factor MCM2	Y846	ü	ü
TK	ABL1	MCM3_HUMAN	DNA replication licensing factor MCM3	Y32	ü	ü
TK	ABL1	MCM3_HUMAN	DNA replication licensing factor MCM3	Y45	ü	ü
TK	ABL1	MCM3_HUMAN	DNA replication licensing factor MCM3	Y456	ü	ü
TK	ABL1	MCM4_HUMAN	DNA replication licensing factor MCM4	Y421	ü	ü
TK	ABL1	MCM6_HUMAN	DNA replication licensing factor MCM6	Y111	ü	ü
TK	ABL1	MCM6_HUMAN	DNA replication licensing factor MCM6	Y276	ü
TK	ABL1	MCM6_HUMAN	DNA replication licensing factor MCM6	Y510	ü	ü
TK	ABL1	MCM6_HUMAN	DNA replication licensing factor MCM6	Y598	ü	ü
TK	ABL1	MCM6_HUMAN	DNA replication licensing factor MCM6	Y810	ü	ü
TK	ABL1	MCM7_HUMAN	DNA replication licensing factor MCM7	Y102	ü	ü
TK	ABL1	MDHC_HUMAN	Malate dehydrogenase, cytoplasmic	Y210	ü	ü
TK	ABL1	MDHM_HUMAN	Malate dehydrogenase, mitochondrial	Y80	ü	ü
TK	ABL1	METK2_HUMAN	S-adenosylmethionine synthase isoform type-2	Y235	ü	ü
TK	ABL1	METK2_HUMAN	S-adenosylmethionine synthase isoform type-2	Y242	ü	ü
TK	ABL1	MIER1_HUMAN	Mesoderm induction early response protein 1	Y282	ü	ü
TK	ABL1	MIMIT_HUMAN	Mimitin, mitochondrial	Y33	ü	ü
TK	ABL1	MIMIT_HUMAN	Mimitin, mitochondrial	Y38	ü	ü
TK	ABL1	ML12A_HUMAN	Myosin regulatory light chain 12A	Y142	ü	ü
TK	ABL1	ML12A_HUMAN	Myosin regulatory light chain 12A	Y155	ü	ü
TK	ABL1	ML12B_HUMAN	Myosin regulatory light chain 12B	Y143	ü	ü
TK	ABL1	ML12B_HUMAN	Myosin regulatory light chain 12B	Y156	ü	ü
TK	ABL1	MOSC1_HUMAN	MOSC domain-containing protein 1, mitochondrial	Y333	ü	ü
TK	ABL1	MPZL1_HUMAN	Myelin protein zero-like protein 1	Y263	ü	ü
TK	ABL1	MSS4_HUMAN	Guanine nucleotide exchange factor MSS4	Y114	ü	ü
TK	ABL1	MTA2_HUMAN	Metastasis-associated protein MTA2	Y437	ü	ü
TK	ABL1	MTA70_HUMAN	N6-adenosine-methyltransferase 70 kDa subunit	Y147	ü	ü
TK	ABL1	MTNB_HUMAN	Probable methylthioribulose-1-phosphate dehydratase	Y57	ü	ü
TK	ABL1	MVP_HUMAN	Major vault protein	Y389	ü	ü
TK	ABL1	MYG1_HUMAN	UPF0160 protein MYG1, mitochondrial	Y189	ü	ü
TK	ABL1	MYH9_HUMAN	Myosin-9	T156	ü
TK	ABL1	MYH9_HUMAN	Myosin-9	Y11	ü	ü
TK	ABL1	MYH9_HUMAN	Myosin-9	Y151	ü	ü
TK	ABL1	MYH9_HUMAN	Myosin-9	Y297	ü	ü
TK	ABL1	MYL6B_HUMAN	Myosin light chain 6B	S87	ü
TK	ABL1	MYL6B_HUMAN	Myosin light chain 6B	Y86	ü	ü
TK	ABL1	MYL6_HUMAN	Myosin light polypeptide 6	S30	ü
TK	ABL1	MYL6_HUMAN	Myosin light polypeptide 6	Y29	ü	ü
TK	ABL1	MYL6_HUMAN	Myosin light polypeptide 6	Y86	ü	ü
TK	ABL1	MYL6_HUMAN	Myosin light polypeptide 6	Y89	ü	ü
TK	ABL1	MYO1E_HUMAN	Myosin-Ie	Y961	ü	ü
TK	ABL1	NAA10_HUMAN	N-alpha-acetyltransferase 10, NatA catalytic subunit	Y145	ü	ü
TK	ABL1	NAA11_HUMAN	N-alpha-acetyltransferase 11, NatA catalytic subunit	Y145	ü	ü
TK	ABL1	NAA15_HUMAN	N-alpha-acetyltransferase 15, NatA auxiliary subunit	Y247	ü	ü
TK	ABL1	NAA25_HUMAN	N-alpha-acetyltransferase 25, NatB auxiliary subunit	Y19	ü	ü
TK	ABL1	NACA_HUMAN	Nascent polypeptide-associated complex subunit alpha	Y120	ü	ü
TK	ABL1	NAMPT_HUMAN	Nicotinamide phosphoribosyltransferase	Y188	ü	ü
TK	ABL1	NAMPT_HUMAN	Nicotinamide phosphoribosyltransferase	Y195	ü	ü
TK	ABL1	NAMPT_HUMAN	Nicotinamide phosphoribosyltransferase	Y34	ü	ü
TK	ABL1	NASP_HUMAN	Nuclear autoantigenic sperm protein	Y540	ü	ü
TK	ABL1	NAT6_HUMAN	N-acetyltransferase 6	Y271	ü	ü
TK	ABL1	NCBP2_HUMAN	Nuclear cap-binding protein subunit 2	Y14	ü	ü
TK	ABL1	NDK8_HUMAN	Putative nucleoside diphosphate kinase	Y136	ü	ü
TK	ABL1	NDKB_HUMAN	Nucleoside diphosphate kinase B	Y151	ü	ü
TK	ABL1	NEK9_HUMAN	Serine/threonine-protein kinase Nek9	Y52	ü	ü
TK	ABL1	NEK9_HUMAN	Serine/threonine-protein kinase Nek9	Y845	ü	ü
TK	ABL1	NELFE_HUMAN	Negative elongation factor E	Y133	ü	ü
TK	ABL1	NELFE_HUMAN	Negative elongation factor E	Y170	ü	ü
TK	ABL1	NELFE_HUMAN	Negative elongation factor E	Y372	ü	ü
TK	ABL1	NENF_HUMAN	Neudesin	Y65	ü	ü
TK	ABL1	NFKB2_HUMAN	Nuclear factor NF-kappa-B p100 subunit	Y247	ü	ü
TK	ABL1	NFU1_HUMAN	NFU1 iron-sulfur cluster scaffold homolog, mitochondrial	Y194	ü	ü
TK	ABL1	NHLC2_HUMAN	NHL repeat-containing protein 2	Y39	ü	ü
TK	ABL1	NIPS1_HUMAN	Protein NipSnap homolog 1	Y148	ü	ü
TK	ABL1	NIPS1_HUMAN	Protein NipSnap homolog 1	Y261	ü	ü
TK	ABL1	NIPS1_HUMAN	Protein NipSnap homolog 1	Y262	ü	ü
TK	ABL1	NJMU_HUMAN	Protein Njmu-R1	Y38	ü	ü
TK	ABL1	NJMU_HUMAN	Protein Njmu-R1	Y41	ü	ü
TK	ABL1	NKRF_HUMAN	NF-kappa-B-repressing factor	Y682	ü	ü
TK	ABL1	NMD3_HUMAN	60S ribosomal export protein NMD3	Y459	ü	ü
TK	ABL1	NNMT_HUMAN	Nicotinamide N-methyltransferase	Y11	ü	ü
TK	ABL1	NOP2_HUMAN	Putative ribosomal RNA methyltransferase NOP2	Y442	ü	ü
TK	ABL1	NP1L1_HUMAN	Nucleosome assembly protein 1-like 1	Y106	ü	ü
TK	ABL1	NP1L1_HUMAN	Nucleosome assembly protein 1-like 1	Y110	ü	ü
TK	ABL1	NP1L1_HUMAN	Nucleosome assembly protein 1-like 1	Y66	ü	ü
TK	ABL1	NP1L1_HUMAN	Nucleosome assembly protein 1-like 1	Y96	ü	ü
TK	ABL1	NP1L4_HUMAN	Nucleosome assembly protein 1-like 4	Y55	ü
TK	ABL1	NP1L4_HUMAN	Nucleosome assembly protein 1-like 4	Y85	ü	ü
TK	ABL1	NP1L4_HUMAN	Nucleosome assembly protein 1-like 4	Y95	ü	ü
TK	ABL1	NP1L4_HUMAN	Nucleosome assembly protein 1-like 4	Y99	ü	ü
TK	ABL1	NPM_HUMAN	Nucleophosmin	Y271	ü	ü
TK	ABL1	NPTN_HUMAN	Neuroplastin	Y216	ü	ü
TK	ABL1	NPTN_HUMAN	Neuroplastin	Y220	ü	ü
TK	ABL1	NRDC_HUMAN	Nardilysin	Y314	ü	ü
TK	ABL1	NRP1_HUMAN	Neuropilin-1	Y546	ü	ü
TK	ABL1	NSF1C_HUMAN	NSFL1 cofactor p47	Y167	ü	ü
TK	ABL1	NSF1C_HUMAN	NSFL1 cofactor p47	Y95	ü	ü
TK	ABL1	NSUN2_HUMAN	tRNA (cytosine-5-)-methyltransferase NSUN2	Y52	ü	ü
TK	ABL1	NTM1A_HUMAN	Alpha N-terminal protein methyltransferase 1A	Y215	ü	ü
TK	ABL1	NTM1A_HUMAN	Alpha N-terminal protein methyltransferase 1A	Y218	ü	ü
TK	ABL1	NUCB2_HUMAN	Nucleobindin-2	Y389	ü	ü
TK	ABL1	NUCKS_HUMAN	Nuclear ubiquitous casein and cyclin-dependent kinases substrate	Y146	ü	ü
TK	ABL1	NUCL_HUMAN	Nucleolin	Y433	ü	ü
TK	ABL1	NUCL_HUMAN	Nucleolin	Y462	ü
TK	ABL1	NUDC2_HUMAN	NudC domain-containing protein 2	Y145	ü	ü
TK	ABL1	NUDT5_HUMAN	ADP-sugar pyrophosphatase	Y198	ü	ü
TK	ABL1	NUP62_HUMAN	Nuclear pore glycoprotein p62	Y422	ü	ü
TK	ABL1	NUP98_HUMAN	Nuclear pore complex protein Nup98-Nup96	Y1215	ü	ü
TK	ABL1	NUP98_HUMAN	Nuclear pore complex protein Nup98-Nup96	Y208	ü	ü
TK	ABL1	NUP98_HUMAN	Nuclear pore complex protein Nup98-Nup96	Y848	ü	ü
TK	ABL1	OAT_HUMAN	Ornithine aminotransferase, mitochondrial	Y50	ü	ü
TK	ABL1	OAT_HUMAN	Ornithine aminotransferase, mitochondrial	Y55	ü	ü
TK	ABL1	ODPAT_HUMAN	Pyruvate dehydrogenase E1 component subunit alpha, testis-specific form, mitochondrial	S298	ü
TK	ABL1	ODPA_HUMAN	Pyruvate dehydrogenase E1 component subunit alpha, somatic form, mitochondrial	S300	ü
TK	ABL1	ODPB_HUMAN	Pyruvate dehydrogenase E1 component subunit beta, mitochondrial	Y63	ü	ü
TK	ABL1	ODPB_HUMAN	Pyruvate dehydrogenase E1 component subunit beta, mitochondrial	Y67	ü	ü
TK	ABL1	OPA1_HUMAN	Dynamin-like 120 kDa protein, mitochondrial	Y808	ü	ü
TK	ABL1	OTUB1_HUMAN	Ubiquitin thioesterase OTUB1	Y258	ü	ü
TK	ABL1	OTUB1_HUMAN	Ubiquitin thioesterase OTUB1	Y261	ü	ü
TK	ABL1	OTUB1_HUMAN	Ubiquitin thioesterase OTUB1	Y266	ü	ü
TK	ABL1	OTUB1_HUMAN	Ubiquitin thioesterase OTUB1	Y270	ü	ü
TK	ABL1	P4HA1_HUMAN	Prolyl 4-hydroxylase subunit alpha-1	Y282	ü	ü
TK	ABL1	P4HA1_HUMAN	Prolyl 4-hydroxylase subunit alpha-1	Y389	ü	ü
TK	ABL1	P5CR1_HUMAN	Pyrroline-5-carboxylate reductase 1, mitochondrial	Y135	ü	ü
TK	ABL1	PABP1_HUMAN	Polyadenylate-binding protein 1	Y194	ü	ü
TK	ABL1	PABP1_HUMAN	Polyadenylate-binding protein 1	Y297	ü	ü
TK	ABL1	PABP1_HUMAN	Polyadenylate-binding protein 1	Y382	ü	ü
TK	ABL1	PABP4_HUMAN	Polyadenylate-binding protein 4	Y194	ü	ü
TK	ABL1	PACN2_HUMAN	Protein kinase C and casein kinase substrate in neurons protein 2	Y267	ü	ü
TK	ABL1	PACN3_HUMAN	Protein kinase C and casein kinase substrate in neurons protein 3	Y206	ü	ü
TK	ABL1	PAF1_HUMAN	RNA polymerase II-associated factor 1 homolog	Y169	ü	ü
TK	ABL1	PAF1_HUMAN	RNA polymerase II-associated factor 1 homolog	Y311	ü	ü
TK	ABL1	PAF1_HUMAN	RNA polymerase II-associated factor 1 homolog	Y322	ü
TK	ABL1	PAIRB_HUMAN	Plasminogen activator inhibitor 1 RNA-binding protein	S203	ü	ü
TK	ABL1	PAIRB_HUMAN	Plasminogen activator inhibitor 1 RNA-binding protein	Y207	ü	ü
TK	ABL1	PAP1L_HUMAN	Polyadenylate-binding protein 1-like	Y297	ü	ü
TK	ABL1	PAPS2_HUMAN	Bifunctional 3'-phosphoadenosine 5'-phosphosulfate synthase 2	Y182	ü	ü
TK	ABL1	PARK7_HUMAN	Protein DJ-1	S142	ü
TK	ABL1	PARK7_HUMAN	Protein DJ-1	T140	ü
TK	ABL1	PARK7_HUMAN	Protein DJ-1	Y139	ü	ü
TK	ABL1	PARK7_HUMAN	Protein DJ-1	Y141	ü	ü
TK	ABL1	PARP1_HUMAN	Poly [ADP-ribose] polymerase 1	Y794	ü	ü
TK	ABL1	PAXI_HUMAN	Paxillin	Y88	ü	ü
TK	ABL1	PCNA_HUMAN	Proliferating cell nuclear antigen	Y250	ü	ü
TK	ABL1	PCSK9_HUMAN	Proprotein convertase subtilisin/kexin type 9	Y521	ü	ü
TK	ABL1	PCTL_HUMAN	PCTP-like protein	S289	ü	ü
TK	ABL1	PCTL_HUMAN	PCTP-like protein	T291	ü	ü
TK	ABL1	PCY1A_HUMAN	Choline-phosphate cytidylyltransferase A	Y173	ü	ü
TK	ABL1	PCY1A_HUMAN	Choline-phosphate cytidylyltransferase A	Y182	ü	ü
TK	ABL1	PCY1B_HUMAN	Choline-phosphate cytidylyltransferase B	Y173	ü	ü
TK	ABL1	PCY1B_HUMAN	Choline-phosphate cytidylyltransferase B	Y182	ü	ü
TK	ABL1	PDC6I_HUMAN	Programmed cell death 6-interacting protein	Y39	ü	ü
TK	ABL1	PDE12_HUMAN	2',5'-phosphodiesterase 12	Y235	ü	ü
TK	ABL1	PDIA1_HUMAN	Protein disulfide-isomerase	T117	ü	ü
TK	ABL1	PDIA1_HUMAN	Protein disulfide-isomerase	Y116	ü	ü
TK	ABL1	PDIA1_HUMAN	Protein disulfide-isomerase	Y94	ü	ü
TK	ABL1	PDIA3_HUMAN	Protein disulfide-isomerase A3	Y100	ü	ü
TK	ABL1	PDIA3_HUMAN	Protein disulfide-isomerase A3	Y115	ü	ü
TK	ABL1	PDIA3_HUMAN	Protein disulfide-isomerase A3	Y356	ü	ü
TK	ABL1	PDIA3_HUMAN	Protein disulfide-isomerase A3	Y445	ü	ü
TK	ABL1	PDIA3_HUMAN	Protein disulfide-isomerase A3	Y454	ü	ü
TK	ABL1	PDIA3_HUMAN	Protein disulfide-isomerase A3	Y479	ü	ü
TK	ABL1	PDIA3_HUMAN	Protein disulfide-isomerase A3	Y67	ü	ü
TK	ABL1	PDIA3_HUMAN	Protein disulfide-isomerase A3	Y95	ü	ü
TK	ABL1	PDIA4_HUMAN	Protein disulfide-isomerase A4	Y273	ü	ü
TK	ABL1	PDIA4_HUMAN	Protein disulfide-isomerase A4	Y320	ü	ü
TK	ABL1	PDIA4_HUMAN	Protein disulfide-isomerase A4	Y392	ü	ü
TK	ABL1	PDIA4_HUMAN	Protein disulfide-isomerase A4	Y448	ü
TK	ABL1	PDIA4_HUMAN	Protein disulfide-isomerase A4	Y458	ü	ü
TK	ABL1	PDIA4_HUMAN	Protein disulfide-isomerase A4	Y604	ü	ü
TK	ABL1	PDIA5_HUMAN	Protein disulfide-isomerase A5	Y364	ü	ü
TK	ABL1	PDLI1_HUMAN	PDZ and LIM domain protein 1	Y306	ü	ü
TK	ABL1	PEBP1_HUMAN	Phosphatidylethanolamine-binding protein 1	Y106	ü	ü
TK	ABL1	PEBP1_HUMAN	Phosphatidylethanolamine-binding protein 1	Y64	ü	ü
TK	ABL1	PGAM1_HUMAN	Phosphoglycerate mutase 1	S137	ü
TK	ABL1	PGAM1_HUMAN	Phosphoglycerate mutase 1	Y119	ü	ü
TK	ABL1	PGAM1_HUMAN	Phosphoglycerate mutase 1	Y133	ü
TK	ABL1	PGAM1_HUMAN	Phosphoglycerate mutase 1	Y142	ü	ü
TK	ABL1	PGAM1_HUMAN	Phosphoglycerate mutase 1	Y92	ü	ü
TK	ABL1	PGAM2_HUMAN	Phosphoglycerate mutase 2	Y92	ü	ü
TK	ABL1	PGAM4_HUMAN	Probable phosphoglycerate mutase 4	S137	ü
TK	ABL1	PGAM4_HUMAN	Probable phosphoglycerate mutase 4	Y119	ü	ü
TK	ABL1	PGAM4_HUMAN	Probable phosphoglycerate mutase 4	Y133	ü
TK	ABL1	PGAM4_HUMAN	Probable phosphoglycerate mutase 4	Y92	ü	ü
TK	ABL1	PGES2_HUMAN	Prostaglandin E synthase 2	Y308	ü	ü
TK	ABL1	PGK1_HUMAN	Phosphoglycerate kinase 1	Y161	ü	ü
TK	ABL1	PGK1_HUMAN	Phosphoglycerate kinase 1	Y196	ü	ü
TK	ABL1	PGK2_HUMAN	Phosphoglycerate kinase 2	Y161	ü	ü
TK	ABL1	PGK2_HUMAN	Phosphoglycerate kinase 2	Y196	ü	ü
TK	ABL1	PGM1_HUMAN	Phosphoglucomutase-1	Y157	ü	ü
TK	ABL1	PGM1_HUMAN	Phosphoglucomutase-1	Y476	ü	ü
TK	ABL1	PGRC1_HUMAN	Membrane-associated progesterone receptor component 1	Y113	ü	ü
TK	ABL1	PGTB2_HUMAN	Geranylgeranyl transferase type-2 subunit beta	Y26	ü	ü
TK	ABL1	PHAX_HUMAN	Phosphorylated adapter RNA export protein	Y154	ü	ü
TK	ABL1	PHAX_HUMAN	Phosphorylated adapter RNA export protein	Y57	ü	ü
TK	ABL1	PHF5A_HUMAN	PHD finger-like domain-containing protein 5A	Y51	ü	ü
TK	ABL1	PHP14_HUMAN	14 kDa phosphohistidine phosphatase	Y113		ü
TK	ABL1	PIHD1_HUMAN	PIH1 domain-containing protein 1	Y194	ü	ü
TK	ABL1	PINX1_HUMAN	PIN2/TERF1-interacting telomerase inhibitor 1	Y227	ü	ü
TK	ABL1	PIPNA_HUMAN	Phosphatidylinositol transfer protein alpha isoform	Y140	ü	ü
TK	ABL1	PIPNB_HUMAN	Phosphatidylinositol transfer protein beta isoform	Y24	ü	ü
TK	ABL1	PIR_HUMAN	Pirin	Y131	ü	ü
TK	ABL1	PJA2_HUMAN	E3 ubiquitin-protein ligase Praja-2	Y63	ü	ü
TK	ABL1	PLEC_HUMAN	Plectin	Y3362	ü	ü
TK	ABL1	PLIN3_HUMAN	Perilipin-3	Y95	ü	ü
TK	ABL1	PLOD2_HUMAN	Procollagen-lysine,2-oxoglutarate 5-dioxygenase 2	Y586	ü	ü
TK	ABL1	PLSI_HUMAN	Plastin-1	Y463	ü	ü
TK	ABL1	PMM2_HUMAN	Phosphomannomutase 2	Y205	ü
TK	ABL1	PMS1_HUMAN	PMS1 protein homolog 1	Y563	ü	ü
TK	ABL1	PNPH_HUMAN	Purine nucleoside phosphorylase	Y166	ü	ü
TK	ABL1	PNPO_HUMAN	Pyridoxine-5'-phosphate oxidase	Y157	ü	ü
TK	ABL1	PNPO_HUMAN	Pyridoxine-5'-phosphate oxidase	Y195	ü	ü
TK	ABL1	PNPO_HUMAN	Pyridoxine-5'-phosphate oxidase	Y256	ü	ü
TK	ABL1	POTEE_HUMAN	POTE ankyrin domain family member E	Y1062	ü	ü
TK	ABL1	POTEE_HUMAN	POTE ankyrin domain family member E	Y940	ü	ü
TK	ABL1	POTEF_HUMAN	POTE ankyrin domain family member F	Y1062	ü	ü
TK	ABL1	POTEF_HUMAN	POTE ankyrin domain family member F	Y940	ü	ü
TK	ABL1	POTEI_HUMAN	POTE ankyrin domain family member I	Y1062	ü	ü
TK	ABL1	POTEJ_HUMAN	POTE ankyrin domain family member J	Y1025	ü	ü
TK	ABL1	PP14B_HUMAN	Protein phosphatase 1 regulatory subunit 14B	Y29	ü	ü
TK	ABL1	PP1B_HUMAN	Serine/threonine-protein phosphatase PP1-beta catalytic subunit	Y304	ü	ü
TK	ABL1	PP1B_HUMAN	Serine/threonine-protein phosphatase PP1-beta catalytic subunit	Y306	ü	ü
TK	ABL1	PP2AA_HUMAN	Serine/threonine-protein phosphatase 2A catalytic subunit alpha isoform	Y127	ü
TK	ABL1	PP2AA_HUMAN	Serine/threonine-protein phosphatase 2A catalytic subunit alpha isoform	Y130	ü	ü
TK	ABL1	PP2AA_HUMAN	Serine/threonine-protein phosphatase 2A catalytic subunit alpha isoform	Y284	ü	ü
TK	ABL1	PP2AA_HUMAN	Serine/threonine-protein phosphatase 2A catalytic subunit alpha isoform	Y80	ü	ü
TK	ABL1	PP2AB_HUMAN	Serine/threonine-protein phosphatase 2A catalytic subunit beta isoform	Y127	ü
TK	ABL1	PP2AB_HUMAN	Serine/threonine-protein phosphatase 2A catalytic subunit beta isoform	Y130	ü	ü
TK	ABL1	PP2AB_HUMAN	Serine/threonine-protein phosphatase 2A catalytic subunit beta isoform	Y284	ü	ü
TK	ABL1	PP2AB_HUMAN	Serine/threonine-protein phosphatase 2A catalytic subunit beta isoform	Y80	ü	ü
TK	ABL1	PP4C_HUMAN	Serine/threonine-protein phosphatase 4 catalytic subunit	Y124	ü
TK	ABL1	PP4C_HUMAN	Serine/threonine-protein phosphatase 4 catalytic subunit	Y127	ü	ü
TK	ABL1	PP4R1_HUMAN	Serine/threonine-protein phosphatase 4 regulatory subunit 1	Y54	ü	ü
TK	ABL1	PPAC_HUMAN	Low molecular weight phosphotyrosine protein phosphatase	T141	ü
TK	ABL1	PPAC_HUMAN	Low molecular weight phosphotyrosine protein phosphatase	Y132	ü
TK	ABL1	PPAC_HUMAN	Low molecular weight phosphotyrosine protein phosphatase	Y133		ü
TK	ABL1	PPAC_HUMAN	Low molecular weight phosphotyrosine protein phosphatase	Y143		ü
TK	ABL1	PPAC_HUMAN	Low molecular weight phosphotyrosine protein phosphatase	Y50	ü
TK	ABL1	PPB1_HUMAN	Alkaline phosphatase, placental type	Y182	ü
TK	ABL1	PPBI_HUMAN	Intestinal-type alkaline phosphatase	Y179	ü
TK	ABL1	PPIA_HUMAN	Peptidyl-prolyl cis-trans isomerase A	Y79		ü
TK	ABL1	PPIB_HUMAN	Peptidyl-prolyl cis-trans isomerase B	Y119	ü	ü
TK	ABL1	PPIB_HUMAN	Peptidyl-prolyl cis-trans isomerase B	Y133	ü	ü
TK	ABL1	PPID_HUMAN	Peptidyl-prolyl cis-trans isomerase D	Y323	ü	ü
TK	ABL1	PPIL3_HUMAN	Peptidyl-prolyl cis-trans isomerase-like 3	Y75	ü	ü
TK	ABL1	PPIL3_HUMAN	Peptidyl-prolyl cis-trans isomerase-like 3	Y78	ü	ü
TK	ABL1	PPIL4_HUMAN	Peptidyl-prolyl cis-trans isomerase-like 4	Y401	ü	ü
TK	ABL1	PPM1B_HUMAN	Protein phosphatase 1B	Y367	ü	ü
TK	ABL1	PPP5_HUMAN	Serine/threonine-protein phosphatase 5	Y313	ü	ü
TK	ABL1	PPT1_HUMAN	Palmitoyl-protein thioesterase 1	Y264	ü	ü
TK	ABL1	PRDX1_HUMAN	Peroxiredoxin-1	Y116	ü	ü
TK	ABL1	PRDX1_HUMAN	Peroxiredoxin-1	Y34	ü	ü
TK	ABL1	PRDX2_HUMAN	Peroxiredoxin-2	Y115	ü	ü
TK	ABL1	PRDX4_HUMAN	Peroxiredoxin-4	Y188	ü	ü
TK	ABL1	PRDX4_HUMAN	Peroxiredoxin-4	Y54	ü	ü
TK	ABL1	PRDX6_HUMAN	Peroxiredoxin-6	Y89	ü	ü
TK	ABL1	PROF1_HUMAN	Profilin-1	Y129	ü	ü
TK	ABL1	PROF2_HUMAN	Profilin-2	Y99	ü	ü
TK	ABL1	PRP16_HUMAN	Pre-mRNA-splicing factor ATP-dependent RNA helicase PRP16	Y222	ü
TK	ABL1	PRP4B_HUMAN	Serine/threonine-protein kinase PRP4 homolog	S578	ü	ü
TK	ABL1	PRP4B_HUMAN	Serine/threonine-protein kinase PRP4 homolog	S580	ü	ü
TK	ABL1	PRP4_HUMAN	U4/U6 small nuclear ribonucleoprotein Prp4	Y31	ü	ü
TK	ABL1	PRP4_HUMAN	U4/U6 small nuclear ribonucleoprotein Prp4	Y32	ü	ü
TK	ABL1	PRP6_HUMAN	Pre-mRNA-processing factor 6	Y105	ü	ü
TK	ABL1	PRP8_HUMAN	Pre-mRNA-processing-splicing factor 8	Y871	ü	ü
TK	ABL1	PRPK_HUMAN	TP53-regulating kinase	T8	ü
TK	ABL1	PRS4_HUMAN	26S protease regulatory subunit 4	Y184	ü	ü
TK	ABL1	PRS4_HUMAN	26S protease regulatory subunit 4	Y225	ü	ü
TK	ABL1	PRS4_HUMAN	26S protease regulatory subunit 4	Y439	ü	ü
TK	ABL1	PRS6A_HUMAN	26S protease regulatory subunit 6A	Y185	ü
TK	ABL1	PRS6A_HUMAN	26S protease regulatory subunit 6A	Y381	ü	ü
TK	ABL1	PSA1_HUMAN	Proteasome subunit alpha type-1	Y6	ü	ü
TK	ABL1	PSA5_HUMAN	Proteasome subunit alpha type-5	S6	ü
TK	ABL1	PSA5_HUMAN	Proteasome subunit alpha type-5	Y185	ü	ü
TK	ABL1	PSA5_HUMAN	Proteasome subunit alpha type-5	Y8		ü
TK	ABL1	PSA6_HUMAN	Proteasome subunit alpha type-6	Y159	ü	ü
TK	ABL1	PSA6_HUMAN	Proteasome subunit alpha type-6	Y160	ü	ü
TK	ABL1	PSA7L_HUMAN	Proteasome subunit alpha type-7-like	T155	ü
TK	ABL1	PSA7L_HUMAN	Proteasome subunit alpha type-7-like	Y153		ü
TK	ABL1	PSA7L_HUMAN	Proteasome subunit alpha type-7-like	Y161	ü	ü
TK	ABL1	PSA7_HUMAN	Proteasome subunit alpha type-7	T147	ü
TK	ABL1	PSA7_HUMAN	Proteasome subunit alpha type-7	Y145		ü
TK	ABL1	PSA7_HUMAN	Proteasome subunit alpha type-7	Y153	ü	ü
TK	ABL1	PSA7_HUMAN	Proteasome subunit alpha type-7	Y176	ü	ü
TK	ABL1	PSAL_HUMAN	Puromycin-sensitive aminopeptidase-like protein	Y173	ü	ü
TK	ABL1	PSA_HUMAN	Puromycin-sensitive aminopeptidase	Y173	ü	ü
TK	ABL1	PSB1_HUMAN	Proteasome subunit beta type-1	Y150	ü	ü
TK	ABL1	PSB5_HUMAN	Proteasome subunit beta type-5	S229	ü	ü
TK	ABL1	PSB8_HUMAN	Proteasome subunit beta type-8	Y271	ü	ü
TK	ABL1	PSD12_HUMAN	26S proteasome non-ATPase regulatory subunit 12	Y20	ü	ü
TK	ABL1	PSMD1_HUMAN	26S proteasome non-ATPase regulatory subunit 1	Y494	ü	ü
TK	ABL1	PSMD2_HUMAN	26S proteasome non-ATPase regulatory subunit 2	Y110	ü	ü
TK	ABL1	PTBP1_HUMAN	Polypyrimidine tract-binding protein 1	Y127	ü	ü
TK	ABL1	PTN11_HUMAN	Tyrosine-protein phosphatase non-receptor type 11	Y584	ü	ü
TK	ABL1	PTN23_HUMAN	Tyrosine-protein phosphatase non-receptor type 23	Y1165	ü	ü
TK	ABL1	PUF60_HUMAN	Poly(U)-binding-splicing factor PUF60	Y229	ü
TK	ABL1	PUF60_HUMAN	Poly(U)-binding-splicing factor PUF60	Y274	ü	ü
TK	ABL1	PUM1_HUMAN	Pumilio homolog 1	Y83	ü	ü
TK	ABL1	PUR4_HUMAN	Phosphoribosylformylglycinamidine synthase	Y538	ü	ü
TK	ABL1	PUR6_HUMAN	Multifunctional protein ADE2	Y22	ü	ü
TK	ABL1	PUR8_HUMAN	Adenylosuccinate lyase	Y21	ü	ü
TK	ABL1	PUR9_HUMAN	Bifunctional purine biosynthesis protein PURH	Y290	ü	ü
TK	ABL1	PUR9_HUMAN	Bifunctional purine biosynthesis protein PURH	Y293	ü	ü
TK	ABL1	PUR9_HUMAN	Bifunctional purine biosynthesis protein PURH	Y362	ü	ü
TK	ABL1	PYC_HUMAN	Pyruvate carboxylase, mitochondrial	Y118	ü	ü
TK	ABL1	PYGL_HUMAN	Glycogen phosphorylase, liver form	Y821	ü	ü
TK	ABL1	PYRG1_HUMAN	CTP synthase 1	Y473	ü	ü
TK	ABL1	PYRG1_HUMAN	CTP synthase 1	Y94	ü	ü
TK	ABL1	QCR7_HUMAN	Cytochrome b-c1 complex subunit 7	Y90	ü	ü
TK	ABL1	R13AX_HUMAN	Putative 60S ribosomal protein L13a-like MGC87657	Y63	ü	ü
TK	ABL1	RAB21_HUMAN	Ras-related protein Rab-21	Y150	ü	ü
TK	ABL1	RAC1_HUMAN	Ras-related C3 botulinum toxin substrate 1	Y154	ü	ü
TK	ABL1	RAC2_HUMAN	Ras-related C3 botulinum toxin substrate 2	Y154	ü	ü
TK	ABL1	RAC3_HUMAN	Ras-related C3 botulinum toxin substrate 3	Y154	ü	ü
TK	ABL1	RADI_HUMAN	Radixin	Y146	ü	ü
TK	ABL1	RAI1_HUMAN	Retinoic acid-induced protein 1	Y305	ü	ü
TK	ABL1	RALA_HUMAN	Ras-related protein Ral-A	Y153	ü	ü
TK	ABL1	RANG_HUMAN	Ran-specific GTPase-activating protein	S60	ü	ü
TK	ABL1	RAN_HUMAN	GTP-binding nuclear protein Ran	Y146	ü	ü
TK	ABL1	RAN_HUMAN	GTP-binding nuclear protein Ran	Y147	ü	ü
TK	ABL1	RASK_HUMAN	GTPase KRas	Y137	ü	ü
TK	ABL1	RASN_HUMAN	GTPase NRas	Y137	ü	ü
TK	ABL1	RBBP4_HUMAN	Histone-binding protein RBBP4	Y154	ü	ü
TK	ABL1	RBBP7_HUMAN	Histone-binding protein RBBP7	Y153	ü	ü
TK	ABL1	RBM10_HUMAN	RNA-binding protein 10	Y694	ü	ü
TK	ABL1	RBM15_HUMAN	Putative RNA-binding protein 15	Y608	ü	ü
TK	ABL1	RBM28_HUMAN	RNA-binding protein 28	Y737	ü	ü
TK	ABL1	RBM3_HUMAN	Putative RNA-binding protein 3	Y125		ü
TK	ABL1	RBM3_HUMAN	Putative RNA-binding protein 3	Y127	ü
TK	ABL1	RBM3_HUMAN	Putative RNA-binding protein 3	Y129	ü	ü
TK	ABL1	RBM4_HUMAN	RNA-binding protein 4	Y194	ü	ü
TK	ABL1	RBM8A_HUMAN	RNA-binding protein 8A	S56	ü	ü
TK	ABL1	RBM8A_HUMAN	RNA-binding protein 8A	Y124	ü	ü
TK	ABL1	RBP2_HUMAN	E3 SUMO-protein ligase RanBP2	S3137	ü	ü
TK	ABL1	RCC1_HUMAN	Regulator of chromosome condensation	Y89	ü	ü
TK	ABL1	RCN1_HUMAN	Reticulocalbin-1	Y140	ü	ü
TK	ABL1	RCN1_HUMAN	Reticulocalbin-1	Y145		ü
TK	ABL1	RCN1_HUMAN	Reticulocalbin-1	Y147	ü	ü
TK	ABL1	RCN1_HUMAN	Reticulocalbin-1	Y148	ü	ü
TK	ABL1	RCN1_HUMAN	Reticulocalbin-1	Y228	ü	ü
TK	ABL1	RCN1_HUMAN	Reticulocalbin-1	Y278	ü	ü
TK	ABL1	RCN2_HUMAN	Reticulocalbin-2	Y311	ü	ü
TK	ABL1	RCN2_HUMAN	Reticulocalbin-2	Y313	ü	ü
TK	ABL1	RECQ1_HUMAN	ATP-dependent DNA helicase Q1	Y61	ü	ü
TK	ABL1	REEP4_HUMAN	Receptor expression-enhancing protein 4	Y167	ü	ü
TK	ABL1	REN3B_HUMAN	Regulator of nonsense transcripts 3B	Y117	ü	ü
TK	ABL1	RENT1_HUMAN	Regulator of nonsense transcripts 1	Y296	ü	ü
TK	ABL1	RENT1_HUMAN	Regulator of nonsense transcripts 1	Y300	ü	ü
TK	ABL1	RENT1_HUMAN	Regulator of nonsense transcripts 1	Y302	ü	ü
TK	ABL1	RENT1_HUMAN	Regulator of nonsense transcripts 1	Y958	ü	ü
TK	ABL1	RFC2_HUMAN	Replication factor C subunit 2	Y34	ü	ü
TK	ABL1	RHG01_HUMAN	Rho GTPase-activating protein 1	Y65	ü	ü
TK	ABL1	RIPK1_HUMAN	Receptor-interacting serine/threonine-protein kinase 1	Y384	ü	ü
TK	ABL1	RIPK1_HUMAN	Receptor-interacting serine/threonine-protein kinase 1	Y387	ü	ü
TK	ABL1	RIR1_HUMAN	Ribonucleoside-diphosphate reductase large subunit	Y536	ü
TK	ABL1	RIR1_HUMAN	Ribonucleoside-diphosphate reductase large subunit	Y537	ü
TK	ABL1	RIR1_HUMAN	Ribonucleoside-diphosphate reductase large subunit	Y556	ü	ü
TK	ABL1	RIR1_HUMAN	Ribonucleoside-diphosphate reductase large subunit	Y74	ü	ü
TK	ABL1	RL10A_HUMAN	60S ribosomal protein L10a	Y11	ü	ü
TK	ABL1	RL10_HUMAN	60S ribosomal protein L10	Y199	ü	ü
TK	ABL1	RL11_HUMAN	60S ribosomal protein L11	Y170	ü	ü
TK	ABL1	RL13A_HUMAN	60S ribosomal protein L13a	Y149	ü	ü
TK	ABL1	RL13_HUMAN	60S ribosomal protein L13	S77	ü	ü
TK	ABL1	RL15_HUMAN	60S ribosomal protein L15	Y6	ü	ü
TK	ABL1	RL15_HUMAN	60S ribosomal protein L15	Y62	ü	ü
TK	ABL1	RL17_HUMAN	60S ribosomal protein L17	S5	ü	ü
TK	ABL1	RL17_HUMAN	60S ribosomal protein L17	Y4	ü	ü
TK	ABL1	RL18A_HUMAN	60S ribosomal protein L18a	Y63	ü	ü
TK	ABL1	RL21_HUMAN	60S ribosomal protein L21	Y156	ü	ü
TK	ABL1	RL21_HUMAN	60S ribosomal protein L21	Y30	ü	ü
TK	ABL1	RL23A_HUMAN	60S ribosomal protein L23a	Y144	ü	ü
TK	ABL1	RL24_HUMAN	60S ribosomal protein L24	Y11	ü	ü
TK	ABL1	RL24_HUMAN	60S ribosomal protein L24	Y55	ü	ü
TK	ABL1	RL26L_HUMAN	60S ribosomal protein L26-like 1	T8	ü	ü
TK	ABL1	RL26_HUMAN	60S ribosomal protein L26	T8	ü	ü
TK	ABL1	RL27A_HUMAN	60S ribosomal protein L27a	Y48	ü	ü
TK	ABL1	RL27A_HUMAN	60S ribosomal protein L27a	Y52	ü	ü
TK	ABL1	RL27_HUMAN	60S ribosomal protein L27	S39	ü
TK	ABL1	RL27_HUMAN	60S ribosomal protein L27	Y75	ü	ü
TK	ABL1	RL27_HUMAN	60S ribosomal protein L27	Y77	ü	ü
TK	ABL1	RL29_HUMAN	60S ribosomal protein L29	Y98	ü	ü
TK	ABL1	RL30_HUMAN	60S ribosomal protein L30	Y62	ü	ü
TK	ABL1	RL30_HUMAN	60S ribosomal protein L30	Y63	ü	ü
TK	ABL1	RL31_HUMAN	60S ribosomal protein L31	T26	ü
TK	ABL1	RL31_HUMAN	60S ribosomal protein L31	Y103	ü	ü
TK	ABL1	RL31_HUMAN	60S ribosomal protein L31	Y108	ü	ü
TK	ABL1	RL35A_HUMAN	60S ribosomal protein L35a	Y14	ü	ü
TK	ABL1	RL36_HUMAN	60S ribosomal protein L36	Y53	ü	ü
TK	ABL1	RL3_HUMAN	60S ribosomal protein L3	S13	ü	ü
TK	ABL1	RL4_HUMAN	60S ribosomal protein L4	Y211	ü	ü
TK	ABL1	RL4_HUMAN	60S ribosomal protein L4	Y277	ü	ü
TK	ABL1	RL4_HUMAN	60S ribosomal protein L4	Y52	ü	ü
TK	ABL1	RL5_HUMAN	60S ribosomal protein L5	Y207	ü	ü
TK	ABL1	RL5_HUMAN	60S ribosomal protein L5	Y210	ü	ü
TK	ABL1	RL5_HUMAN	60S ribosomal protein L5	Y219	ü	ü
TK	ABL1	RL5_HUMAN	60S ribosomal protein L5	Y240	ü	ü
TK	ABL1	RL5_HUMAN	60S ribosomal protein L5	Y253	ü	ü
TK	ABL1	RL6_HUMAN	60S ribosomal protein L6	Y115	ü	ü
TK	ABL1	RL7_HUMAN	60S ribosomal protein L7	Y155	ü	ü
TK	ABL1	RL8_HUMAN	60S ribosomal protein L8	S130	ü	ü
TK	ABL1	RL8_HUMAN	60S ribosomal protein L8	Y133	ü	ü
TK	ABL1	RL9_HUMAN	60S ribosomal protein L9	S182	ü
TK	ABL1	RL9_HUMAN	60S ribosomal protein L9	Y180		ü
TK	ABL1	RM14_HUMAN	39S ribosomal protein L14, mitochondrial	Y51	ü	ü
TK	ABL1	ROA1_HUMAN	Heterogeneous nuclear ribonucleoprotein A1	S338	ü	ü
TK	ABL1	ROA1_HUMAN	Heterogeneous nuclear ribonucleoprotein A1	Y341	ü	ü
TK	ABL1	ROA1_HUMAN	Heterogeneous nuclear ribonucleoprotein A1	Y347	ü	ü
TK	ABL1	ROA2_HUMAN	Heterogeneous nuclear ribonucleoproteins A2/B1	Y331	ü	ü
TK	ABL1	ROA2_HUMAN	Heterogeneous nuclear ribonucleoproteins A2/B1	Y336	ü	ü
TK	ABL1	ROA2_HUMAN	Heterogeneous nuclear ribonucleoproteins A2/B1	Y347	ü	ü
TK	ABL1	ROBO1_HUMAN	Roundabout homolog 1	Y1114	ü	ü
TK	ABL1	ROCK2_HUMAN	Rho-associated protein kinase 2	Y936	ü	ü
TK	ABL1	RPAP3_HUMAN	RNA polymerase II-associated protein 3	Y90	ü	ü
TK	ABL1	RPB2_HUMAN	DNA-directed RNA polymerase II subunit RPB2	Y845	ü	ü
TK	ABL1	RPC6_HUMAN	DNA-directed RNA polymerase III subunit RPC6	Y96	ü	ü
TK	ABL1	RRMJ1_HUMAN	Putative ribosomal RNA methyltransferase 1	Y260	ü	ü
TK	ABL1	RRP12_HUMAN	RRP12-like protein	Y1251	ü	ü
TK	ABL1	RRP12_HUMAN	RRP12-like protein	Y1253	ü	ü
TK	ABL1	RRP8_HUMAN	Ribosomal RNA-processing protein 8	Y259	ü	ü
TK	ABL1	RS11_HUMAN	40S ribosomal protein S11	T54	ü
TK	ABL1	RS11_HUMAN	40S ribosomal protein S11	Y55	ü	ü
TK	ABL1	RS12_HUMAN	40S ribosomal protein S12	Y127	ü	ü
TK	ABL1	RS13_HUMAN	40S ribosomal protein S13	Y18	ü	ü
TK	ABL1	RS14_HUMAN	40S ribosomal protein S14	S69	ü
TK	ABL1	RS14_HUMAN	40S ribosomal protein S14	S70	ü
TK	ABL1	RS14_HUMAN	40S ribosomal protein S14	Y72	ü	ü
TK	ABL1	RS16_HUMAN	40S ribosomal protein S16	Y115	ü	ü
TK	ABL1	RS17_HUMAN	40S ribosomal protein S17	S89	ü	ü
TK	ABL1	RS17_HUMAN	40S ribosomal protein S17	Y84	ü	ü
TK	ABL1	RS18_HUMAN	40S ribosomal protein S18	S96	ü
TK	ABL1	RS18_HUMAN	40S ribosomal protein S18	Y95	ü	ü
TK	ABL1	RS19_HUMAN	40S ribosomal protein S19	Y48	ü	ü
TK	ABL1	RS19_HUMAN	40S ribosomal protein S19	Y54		ü
TK	ABL1	RS21_HUMAN	40S ribosomal protein S21	T52		ü
TK	ABL1	RS21_HUMAN	40S ribosomal protein S21	Y53	ü
TK	ABL1	RS24_HUMAN	40S ribosomal protein S24	Y76	ü	ü
TK	ABL1	RS24_HUMAN	40S ribosomal protein S24	Y81	ü	ü
TK	ABL1	RS27A_HUMAN	Ubiquitin-40S ribosomal protein S27a	Y148	ü	ü
TK	ABL1	RS29_HUMAN	40S ribosomal protein S29	Y7	ü	ü
TK	ABL1	RS2_HUMAN	40S ribosomal protein S2	Y248	ü	ü
TK	ABL1	RS2_HUMAN	40S ribosomal protein S2	Y250	ü	ü
TK	ABL1	RS2_HUMAN	40S ribosomal protein S2	Y266	ü	ü
TK	ABL1	RS3A_HUMAN	40S ribosomal protein S3a	Y256	ü	ü
TK	ABL1	RS3A_HUMAN	40S ribosomal protein S3a	Y31	ü	ü
TK	ABL1	RS3_HUMAN	40S ribosomal protein S3	S35	ü	ü
TK	ABL1	RS3_HUMAN	40S ribosomal protein S3	Y34	ü	ü
TK	ABL1	RS6_HUMAN	40S ribosomal protein S6	Y156	ü	ü
TK	ABL1	RS6_HUMAN	40S ribosomal protein S6	Y28	ü	ü
TK	ABL1	RS7_HUMAN	40S ribosomal protein S7	Y177	ü	ü
TK	ABL1	RS8_HUMAN	40S ribosomal protein S8	Y117	ü	ü
TK	ABL1	RU1C_HUMAN	U1 small nuclear ribonucleoprotein C	T11	ü	ü
TK	ABL1	RUVB1_HUMAN	RuvB-like 1	Y220	ü	ü
TK	ABL1	RUVB1_HUMAN	RuvB-like 1	Y438	ü	ü
TK	ABL1	RUVB2_HUMAN	RuvB-like 2	Y172	ü	ü
TK	ABL1	RUVB2_HUMAN	RuvB-like 2	Y446	ü	ü
TK	ABL1	S30BP_HUMAN	SAP30-binding protein	Y165	ü	ü
TK	ABL1	S7A6O_HUMAN	Protein SLC7A6OS	Y300	ü	ü
TK	ABL1	SAE2_HUMAN	SUMO-activating enzyme subunit 2	Y159	ü	ü
TK	ABL1	SAHH2_HUMAN	Putative adenosylhomocysteinase 2	Y28	ü	ü
TK	ABL1	SAHH2_HUMAN	Putative adenosylhomocysteinase 2	Y291	ü	ü
TK	ABL1	SAHH2_HUMAN	Putative adenosylhomocysteinase 2	Y482	ü	ü
TK	ABL1	SAHH3_HUMAN	Putative adenosylhomocysteinase 3	Y372	ü	ü
TK	ABL1	SAHH3_HUMAN	Putative adenosylhomocysteinase 3	Y563	ü	ü
TK	ABL1	SAHH_HUMAN	Adenosylhomocysteinase	Y165	ü	ü
TK	ABL1	SAHH_HUMAN	Adenosylhomocysteinase	Y193	ü	ü
TK	ABL1	SAS10_HUMAN	Something about silencing protein 10	T412	ü
TK	ABL1	SAS10_HUMAN	Something about silencing protein 10	Y413		ü
TK	ABL1	SBP1_HUMAN	Selenium-binding protein 1	T38	ü
TK	ABL1	SBP1_HUMAN	Selenium-binding protein 1	Y12	ü	ü
TK	ABL1	SBP1_HUMAN	Selenium-binding protein 1	Y28	ü	ü
TK	ABL1	SBP1_HUMAN	Selenium-binding protein 1	Y33	ü	ü
TK	ABL1	SBP1_HUMAN	Selenium-binding protein 1	Y43	ü	ü
TK	ABL1	SBP1_HUMAN	Selenium-binding protein 1	Y56	ü	ü
TK	ABL1	SC23A_HUMAN	Protein transport protein Sec23A	Y678	ü	ü
TK	ABL1	SCAM3_HUMAN	Secretory carrier-associated membrane protein 3	Y35	ü	ü
TK	ABL1	SCOT1_HUMAN	Succinyl-CoA:3-ketoacid-coenzyme A transferase 1, mitochondrial	Y43	ü	ü
TK	ABL1	SDHF2_HUMAN	Succinate dehydrogenase assembly factor 2, mitochondrial	Y105	ü	ü
TK	ABL1	SEPT2_HUMAN	Septin-2	Y211	ü	ü
TK	ABL1	SEPT7_HUMAN	Septin-7	Y223	ü	ü
TK	ABL1	SEPT7_HUMAN	Septin-7	Y306	ü	ü
TK	ABL1	SERC_HUMAN	Phosphoserine aminotransferase	Y289	ü	ü
TK	ABL1	SERPH_HUMAN	Serpin H1	S141	ü	ü
TK	ABL1	SERPH_HUMAN	Serpin H1	Y135	ü	ü
TK	ABL1	SETD3_HUMAN	SET domain-containing protein 3	Y502	ü	ü
TK	ABL1	SET_HUMAN	Protein SET	Y146	ü	ü
TK	ABL1	SF01_HUMAN	Splicing factor 1	Y87	ü	ü
TK	ABL1	SF3A1_HUMAN	Splicing factor 3A subunit 1	Y456	ü	ü
TK	ABL1	SF3B1_HUMAN	Splicing factor 3B subunit 1	Y44	ü	ü
TK	ABL1	SF3B2_HUMAN	Splicing factor 3B subunit 2	Y591	ü	ü
TK	ABL1	SF3B2_HUMAN	Splicing factor 3B subunit 2	Y592	ü	ü
TK	ABL1	SF3B4_HUMAN	Splicing factor 3B subunit 4	Y16	ü	ü
TK	ABL1	SFPQ_HUMAN	Splicing factor, proline- and glutamine-rich	Y488	ü	ü
TK	ABL1	SFPQ_HUMAN	Splicing factor, proline- and glutamine-rich	Y490	ü	ü
TK	ABL1	SGTA_HUMAN	Small glutamine-rich tetratricopeptide repeat-containing protein alpha	Y195	ü	ü
TK	ABL1	SH24A_HUMAN	SH2 domain-containing protein 4A	Y449	ü	ü
TK	ABL1	SH3G1_HUMAN	Endophilin-A2	Y57	ü	ü
TK	ABL1	SH3G2_HUMAN	Endophilin-A1	Y57	ü	ü
TK	ABL1	SHC1_HUMAN	SHC-transforming protein 1	Y427	ü
TK	ABL1	SHIP2_HUMAN	Phosphatidylinositol-3,4,5-trisphosphate 5-phosphatase 2	Y1135	ü	ü
TK	ABL1	SHIP2_HUMAN	Phosphatidylinositol-3,4,5-trisphosphate 5-phosphatase 2	Y886	ü	ü
TK	ABL1	SHOT1_HUMAN	Shootin-1	Y24	ü	ü
TK	ABL1	SIN3A_HUMAN	Paired amphipathic helix protein Sin3a	Y13	ü	ü
TK	ABL1	SIN3A_HUMAN	Paired amphipathic helix protein Sin3a	Y359	ü
TK	ABL1	SLAI2_HUMAN	SLAIN motif-containing protein 2	Y293	ü	ü
TK	ABL1	SMAD2_HUMAN	Mothers against decapentaplegic homolog 2	Y151	ü	ü
TK	ABL1	SMAP_HUMAN	Small acidic protein	Y84	ü	ü
TK	ABL1	SMC2_HUMAN	Structural maintenance of chromosomes protein 2	Y938	ü	ü
TK	ABL1	SMCA2_HUMAN	Probable global transcription activator SNF2L2	Y1439	ü	ü
TK	ABL1	SMCA4_HUMAN	Transcription activator BRG1	Y1497	ü	ü
TK	ABL1	SMCA4_HUMAN	Transcription activator BRG1	Y718	ü	ü
TK	ABL1	SMG9_HUMAN	Protein SMG9	Y147	ü	ü
TK	ABL1	SNAG_HUMAN	Gamma-soluble NSF attachment protein	Y38	ü	ü
TK	ABL1	SND1_HUMAN	Staphylococcal nuclease domain-containing protein 1	Y109	ü	ü
TK	ABL1	SND1_HUMAN	Staphylococcal nuclease domain-containing protein 1	Y113	ü	ü
TK	ABL1	SND1_HUMAN	Staphylococcal nuclease domain-containing protein 1	Y476	ü	ü
TK	ABL1	SNW1_HUMAN	SNW domain-containing protein 1	Y260	ü	ü
TK	ABL1	SNW1_HUMAN	SNW domain-containing protein 1	Y430	ü	ü
TK	ABL1	SNW1_HUMAN	SNW domain-containing protein 1	Y433	ü	ü
TK	ABL1	SNW1_HUMAN	SNW domain-containing protein 1	Y448	ü	ü
TK	ABL1	SPT6H_HUMAN	Transcription elongation factor SPT6	Y633	ü	ü
TK	ABL1	SPTA2_HUMAN	Spectrin alpha chain, brain	S1578	ü	ü
TK	ABL1	SPTA2_HUMAN	Spectrin alpha chain, brain	Y2430	ü	ü
TK	ABL1	SPTB2_HUMAN	Spectrin beta chain, brain 1	T779	ü
TK	ABL1	SR140_HUMAN	U2-associated protein SR140	Y817	ü	ü
TK	ABL1	SRC8_HUMAN	Src substrate cortactin	Y215	ü	ü
TK	ABL1	SRC8_HUMAN	Src substrate cortactin	Y334	ü	ü
TK	ABL1	SRC8_HUMAN	Src substrate cortactin	Y421	ü	ü
TK	ABL1	SRC8_HUMAN	Src substrate cortactin	Y453	ü
TK	ABL1	SRP09_HUMAN	Signal recognition particle 9 kDa protein	Y18	ü	ü
TK	ABL1	SRP72_HUMAN	Signal recognition particle 72 kDa protein	S524	ü	ü
TK	ABL1	SRP72_HUMAN	Signal recognition particle 72 kDa protein	Y529	ü	ü
TK	ABL1	SRRM2_HUMAN	Serine/arginine repetitive matrix protein 2	S1103	ü	ü
TK	ABL1	SRRM2_HUMAN	Serine/arginine repetitive matrix protein 2	S1112	ü
TK	ABL1	SRRM2_HUMAN	Serine/arginine repetitive matrix protein 2	S2132	ü	ü
TK	ABL1	SRRM2_HUMAN	Serine/arginine repetitive matrix protein 2	S297	ü	ü
TK	ABL1	SRRM2_HUMAN	Serine/arginine repetitive matrix protein 2	T1106		ü
TK	ABL1	SRRM2_HUMAN	Serine/arginine repetitive matrix protein 2	T289	ü
TK	ABL1	SRSF2_HUMAN	Serine/arginine-rich splicing factor 2	Y44	ü	ü
TK	ABL1	SRSF3_HUMAN	Serine/arginine-rich splicing factor 3	Y13	ü	ü
TK	ABL1	SRSF3_HUMAN	Serine/arginine-rich splicing factor 3	Y32	ü	ü
TK	ABL1	SRSF3_HUMAN	Serine/arginine-rich splicing factor 3	Y33	ü	ü
TK	ABL1	SRSF9_HUMAN	Serine/arginine-rich splicing factor 9	Y35	ü	ü
TK	ABL1	SRSF9_HUMAN	Serine/arginine-rich splicing factor 9	Y70	ü	ü
TK	ABL1	SSBP_HUMAN	Single-stranded DNA-binding protein, mitochondrial	Y73	ü
TK	ABL1	SSRP1_HUMAN	FACT complex subunit SSRP1	Y411	ü	ü
TK	ABL1	STAM2_HUMAN	Signal transducing adapter molecule 2	Y371	ü	ü
TK	ABL1	STAM2_HUMAN	Signal transducing adapter molecule 2	Y374	ü	ü
TK	ABL1	STAT1_HUMAN	Signal transducer and activator of transcription 1-alpha/beta	Y170	ü	ü
TK	ABL1	STAT3_HUMAN	Signal transducer and activator of transcription 3	Y176	ü	ü
TK	ABL1	STIP1_HUMAN	Stress-induced-phosphoprotein 1	Y261	ü
TK	ABL1	STIP1_HUMAN	Stress-induced-phosphoprotein 1	Y269	ü	ü
TK	ABL1	STIP1_HUMAN	Stress-induced-phosphoprotein 1	Y354	ü	ü
TK	ABL1	STIP1_HUMAN	Stress-induced-phosphoprotein 1	Y41	ü	ü
TK	ABL1	STRAP_HUMAN	Serine-threonine kinase receptor-associated protein	Y114	ü	ü
TK	ABL1	STRAP_HUMAN	Serine-threonine kinase receptor-associated protein	Y261	ü	ü
TK	ABL1	STRAP_HUMAN	Serine-threonine kinase receptor-associated protein	Y300		ü
TK	ABL1	STX16_HUMAN	Syntaxin-16	Y87	ü	ü
TK	ABL1	SUCA_HUMAN	Succinyl-CoA ligase [GDP-forming] subunit alpha, mitochondrial	Y78	ü
TK	ABL1	SUCB2_HUMAN	Succinyl-CoA ligase [GDP-forming] subunit beta, mitochondrial	Y343	ü	ü
TK	ABL1	SUGT1_HUMAN	Suppressor of G2 allele of SKP1 homolog	Y317	ü	ü
TK	ABL1	SUGT1_HUMAN	Suppressor of G2 allele of SKP1 homolog	Y95	ü	ü
TK	ABL1	SURF2_HUMAN	Surfeit locus protein 2	Y123	ü	ü
TK	ABL1	SYAC_HUMAN	Alanyl-tRNA synthetase, cytoplasmic	Y192	ü	ü
TK	ABL1	SYCC_HUMAN	Cysteinyl-tRNA synthetase, cytoplasmic	Y32	ü	ü
TK	ABL1	SYDC_HUMAN	Aspartyl-tRNA synthetase, cytoplasmic	Y29	ü	ü
TK	ABL1	SYEP_HUMAN	Bifunctional aminoacyl-tRNA synthetase	Y1504	ü	ü
TK	ABL1	SYEP_HUMAN	Bifunctional aminoacyl-tRNA synthetase	Y1505	ü	ü
TK	ABL1	SYEP_HUMAN	Bifunctional aminoacyl-tRNA synthetase	Y754	ü	ü
TK	ABL1	SYEP_HUMAN	Bifunctional aminoacyl-tRNA synthetase	Y827	ü	ü
TK	ABL1	SYEP_HUMAN	Bifunctional aminoacyl-tRNA synthetase	Y950	ü	ü
TK	ABL1	SYIC_HUMAN	Isoleucyl-tRNA synthetase, cytoplasmic	Y148	ü	ü
TK	ABL1	SYIM_HUMAN	Isoleucyl-tRNA synthetase, mitochondrial	Y260	ü	ü
TK	ABL1	SYLC_HUMAN	Leucyl-tRNA synthetase, cytoplasmic	Y507	ü	ü
TK	ABL1	SYMC_HUMAN	Methionyl-tRNA synthetase, cytoplasmic	Y718	ü	ü
TK	ABL1	SYNC_HUMAN	Asparaginyl-tRNA synthetase, cytoplasmic	Y45	ü	ü
TK	ABL1	SYRC_HUMAN	Arginyl-tRNA synthetase, cytoplasmic	Y323	ü	ü
TK	ABL1	SYSC_HUMAN	Seryl-tRNA synthetase, cytoplasmic	Y248	ü	ü
TK	ABL1	SYSC_HUMAN	Seryl-tRNA synthetase, cytoplasmic	Y294	ü	ü
TK	ABL1	SYTC_HUMAN	Threonyl-tRNA synthetase, cytoplasmic	T56	ü	ü
TK	ABL1	SYTC_HUMAN	Threonyl-tRNA synthetase, cytoplasmic	T574	ü
TK	ABL1	SYTC_HUMAN	Threonyl-tRNA synthetase, cytoplasmic	T629	ü	ü
TK	ABL1	SYTC_HUMAN	Threonyl-tRNA synthetase, cytoplasmic	Y252	ü	ü
TK	ABL1	SYTC_HUMAN	Threonyl-tRNA synthetase, cytoplasmic	Y55		ü
TK	ABL1	SYTC_HUMAN	Threonyl-tRNA synthetase, cytoplasmic	Y633	ü	ü
TK	ABL1	SYVC_HUMAN	Valyl-tRNA synthetase	Y601	ü	ü
TK	ABL1	SYYC_HUMAN	Tyrosyl-tRNA synthetase, cytoplasmic	Y289	ü	ü
TK	ABL1	SYYC_HUMAN	Tyrosyl-tRNA synthetase, cytoplasmic	Y292	ü	ü
TK	ABL1	SYYC_HUMAN	Tyrosyl-tRNA synthetase, cytoplasmic	Y388	ü	ü
TK	ABL1	T2FB_HUMAN	General transcription factor IIF subunit 2	Y239	ü	ü
TK	ABL1	TAGL2_HUMAN	Transgelin-2	T190	ü
TK	ABL1	TAGL2_HUMAN	Transgelin-2	Y192	ü	ü
TK	ABL1	TAGL3_HUMAN	Transgelin-3	T190	ü
TK	ABL1	TAGL3_HUMAN	Transgelin-3	Y192	ü	ü
TK	ABL1	TB182_HUMAN	182 kDa tankyrase-1-binding protein	Y1122	ü	ü
TK	ABL1	TBA1A_HUMAN	Tubulin alpha-1A chain	S439	ü
TK	ABL1	TBA1A_HUMAN	Tubulin alpha-1A chain	T223	ü
TK	ABL1	TBA1A_HUMAN	Tubulin alpha-1A chain	Y103	ü	ü
TK	ABL1	TBA1A_HUMAN	Tubulin alpha-1A chain	Y312	ü	ü
TK	ABL1	TBA1A_HUMAN	Tubulin alpha-1A chain	Y357	ü	ü
TK	ABL1	TBA1A_HUMAN	Tubulin alpha-1A chain	Y432	ü	ü
TK	ABL1	TBA1A_HUMAN	Tubulin alpha-1A chain	Y451	ü	ü
TK	ABL1	TBA1B_HUMAN	Tubulin alpha-1B chain	S439	ü
TK	ABL1	TBA1B_HUMAN	Tubulin alpha-1B chain	T223	ü
TK	ABL1	TBA1B_HUMAN	Tubulin alpha-1B chain	Y103	ü	ü
TK	ABL1	TBA1B_HUMAN	Tubulin alpha-1B chain	Y312	ü	ü
TK	ABL1	TBA1B_HUMAN	Tubulin alpha-1B chain	Y357	ü	ü
TK	ABL1	TBA1B_HUMAN	Tubulin alpha-1B chain	Y432	ü	ü
TK	ABL1	TBA1B_HUMAN	Tubulin alpha-1B chain	Y451	ü	ü
TK	ABL1	TBA1C_HUMAN	Tubulin alpha-1C chain	T223	ü
TK	ABL1	TBA1C_HUMAN	Tubulin alpha-1C chain	Y103	ü	ü
TK	ABL1	TBA1C_HUMAN	Tubulin alpha-1C chain	Y312	ü	ü
TK	ABL1	TBA1C_HUMAN	Tubulin alpha-1C chain	Y357	ü	ü
TK	ABL1	TBA1C_HUMAN	Tubulin alpha-1C chain	Y432	ü	ü
TK	ABL1	TBA1C_HUMAN	Tubulin alpha-1C chain	Y449	ü	ü
TK	ABL1	TBA3C_HUMAN	Tubulin alpha-3C/D chain	T223	ü
TK	ABL1	TBA3C_HUMAN	Tubulin alpha-3C/D chain	Y103	ü	ü
TK	ABL1	TBA3C_HUMAN	Tubulin alpha-3C/D chain	Y357	ü	ü
TK	ABL1	TBA3E_HUMAN	Tubulin alpha-3E chain	T223	ü
TK	ABL1	TBA3E_HUMAN	Tubulin alpha-3E chain	Y357	ü	ü
TK	ABL1	TBA4A_HUMAN	Tubulin alpha-4A chain	T223	ü
TK	ABL1	TBA4A_HUMAN	Tubulin alpha-4A chain	Y103	ü	ü
TK	ABL1	TBA4A_HUMAN	Tubulin alpha-4A chain	Y312	ü	ü
TK	ABL1	TBA4A_HUMAN	Tubulin alpha-4A chain	Y357	ü	ü
TK	ABL1	TBA8_HUMAN	Tubulin alpha-8 chain	T223	ü
TK	ABL1	TBA8_HUMAN	Tubulin alpha-8 chain	Y103	ü	ü
TK	ABL1	TBA8_HUMAN	Tubulin alpha-8 chain	Y357	ü	ü
TK	ABL1	TBAL3_HUMAN	Tubulin alpha chain-like 3	Y319	ü	ü
TK	ABL1	TBB2A_HUMAN	Tubulin beta-2A chain	T107	ü
TK	ABL1	TBB2B_HUMAN	Tubulin beta-2B chain	T107	ü
TK	ABL1	TBB2C_HUMAN	Tubulin beta-2C chain	T107	ü
TK	ABL1	TBB2C_HUMAN	Tubulin beta-2C chain	Y50	ü	ü
TK	ABL1	TBB2C_HUMAN	Tubulin beta-2C chain	Y51	ü	ü
TK	ABL1	TBB3_HUMAN	Tubulin beta-3 chain	T107	ü
TK	ABL1	TBB5_HUMAN	Tubulin beta chain	T107	ü
TK	ABL1	TBB5_HUMAN	Tubulin beta chain	Y50	ü	ü
TK	ABL1	TBB5_HUMAN	Tubulin beta chain	Y51	ü	ü
TK	ABL1	TBCA_HUMAN	Tubulin-specific chaperone A	Y75	ü	ü
TK	ABL1	TBCA_HUMAN	Tubulin-specific chaperone A	Y94	ü	ü
TK	ABL1	TBCB_HUMAN	Tubulin-folding cofactor B	S110	ü
TK	ABL1	TBCB_HUMAN	Tubulin-folding cofactor B	Y107	ü	ü
TK	ABL1	TBCB_HUMAN	Tubulin-folding cofactor B	Y114	ü	ü
TK	ABL1	TBL1R_HUMAN	F-box-like/WD repeat-containing protein TBL1XR1	Y446	ü	ü
TK	ABL1	TCEA1_HUMAN	Transcription elongation factor A protein 1	Y126	ü	ü
TK	ABL1	TCPA_HUMAN	T-complex protein 1 subunit alpha	Y545	ü
TK	ABL1	TCPD_HUMAN	T-complex protein 1 subunit delta	Y269	ü	ü
TK	ABL1	TCPE_HUMAN	T-complex protein 1 subunit epsilon	Y274	ü	ü
TK	ABL1	TCPQ_HUMAN	T-complex protein 1 subunit theta	S425	ü
TK	ABL1	TCPQ_HUMAN	T-complex protein 1 subunit theta	Y242	ü	ü
TK	ABL1	TCPQ_HUMAN	T-complex protein 1 subunit theta	Y30	ü	ü
TK	ABL1	TCPQ_HUMAN	T-complex protein 1 subunit theta	Y436	ü	ü
TK	ABL1	TCPW_HUMAN	T-complex protein 1 subunit zeta-2	Y250	ü	ü
TK	ABL1	TCPZ_HUMAN	T-complex protein 1 subunit zeta	Y250	ü	ü
TK	ABL1	TCTP_HUMAN	Translationally-controlled tumor protein	Y18	ü	ü
TK	ABL1	TERA_HUMAN	Transitional endoplasmic reticulum ATPase	Y203	ü	ü
TK	ABL1	TES_HUMAN	Testin	Y251	ü	ü
TK	ABL1	TFR1_HUMAN	Transferrin receptor protein 1	Y168	ü	ü
TK	ABL1	TFR1_HUMAN	Transferrin receptor protein 1	Y402	ü	ü
TK	ABL1	TFR1_HUMAN	Transferrin receptor protein 1	Y683	ü	ü
TK	ABL1	TFR1_HUMAN	Transferrin receptor protein 1	Y689	ü	ü
TK	ABL1	TGM2_HUMAN	Protein-glutamine gamma-glutamyltransferase 2	Y369	ü	ü
TK	ABL1	TGM2_HUMAN	Protein-glutamine gamma-glutamyltransferase 2	Y583	ü	ü
TK	ABL1	THIL_HUMAN	Acetyl-CoA acetyltransferase, mitochondrial	Y214	ü	ü
TK	ABL1	THIL_HUMAN	Acetyl-CoA acetyltransferase, mitochondrial	Y256	ü	ü
TK	ABL1	THIL_HUMAN	Acetyl-CoA acetyltransferase, mitochondrial	Y90	ü	ü
TK	ABL1	THIM_HUMAN	3-ketoacyl-CoA thiolase, mitochondrial	Y327	ü	ü
TK	ABL1	THOC4_HUMAN	THO complex subunit 4	Y250	ü	ü
TK	ABL1	THOP1_HUMAN	Thimet oligopeptidase	Y576	ü	ü
TK	ABL1	TIF1B_HUMAN	Transcription intermediary factor 1-beta	Y133	ü	ü
TK	ABL1	TIF1B_HUMAN	Transcription intermediary factor 1-beta	Y242	ü	ü
TK	ABL1	TIF1B_HUMAN	Transcription intermediary factor 1-beta	Y517	ü	ü
TK	ABL1	TIM44_HUMAN	Mitochondrial import inner membrane translocase subunit TIM44	Y201	ü	ü
TK	ABL1	TIM44_HUMAN	Mitochondrial import inner membrane translocase subunit TIM44	Y435	ü	ü
TK	ABL1	TKT_HUMAN	Transketolase	S276	ü
TK	ABL1	TKT_HUMAN	Transketolase	S308	ü
TK	ABL1	TKT_HUMAN	Transketolase	Y202	ü	ü
TK	ABL1	TKT_HUMAN	Transketolase	Y309	ü	ü
TK	ABL1	TKT_HUMAN	Transketolase	Y481	ü	ü
TK	ABL1	TLN1_HUMAN	Talin-1	Y1893	ü	ü
TK	ABL1	TOM1_HUMAN	Target of Myb protein 1	Y386	ü	ü
TK	ABL1	TOM34_HUMAN	Mitochondrial import receptor subunit TOM34	Y25	ü	ü
TK	ABL1	TOM34_HUMAN	Mitochondrial import receptor subunit TOM34	Y32	ü	ü
TK	ABL1	TOM34_HUMAN	Mitochondrial import receptor subunit TOM34	Y54	ü	ü
TK	ABL1	TOM70_HUMAN	Mitochondrial import receptor subunit TOM70	Y156	ü	ü
TK	ABL1	TOPK_HUMAN	Lymphokine-activated killer T-cell-originated protein kinase	Y74	ü	ü
TK	ABL1	TPD52_HUMAN	Tumor protein D52	Y136	ü	ü
TK	ABL1	TPIS_HUMAN	Triosephosphate isomerase	Y209	ü	ü
TK	ABL1	TPIS_HUMAN	Triosephosphate isomerase	Y48	ü	ü
TK	ABL1	TPP2_HUMAN	Tripeptidyl-peptidase 2	Y1042	ü	ü
TK	ABL1	TPP2_HUMAN	Tripeptidyl-peptidase 2	Y1052	ü	ü
TK	ABL1	TR150_HUMAN	Thyroid hormone receptor-associated protein 3	T230		ü
TK	ABL1	TR150_HUMAN	Thyroid hormone receptor-associated protein 3	Y228	ü
TK	ABL1	TRAD1_HUMAN	TRAF-type zinc finger domain-containing protein 1	T323	ü
TK	ABL1	TRAP1_HUMAN	Heat shock protein 75 kDa, mitochondrial	S484	ü
TK	ABL1	TRAP1_HUMAN	Heat shock protein 75 kDa, mitochondrial	Y486		ü
TK	ABL1	TRAP1_HUMAN	Heat shock protein 75 kDa, mitochondrial	Y513	ü	ü
TK	ABL1	TRAP1_HUMAN	Heat shock protein 75 kDa, mitochondrial	Y514	ü	ü
TK	ABL1	TRFL_HUMAN	Lactotransferrin	Y545	ü
TK	ABL1	TRIP6_HUMAN	Thyroid receptor-interacting protein 6	Y131	ü	ü
TK	ABL1	TRXR1_HUMAN	Thioredoxin reductase 1, cytoplasmic	Y277	ü	ü
TK	ABL1	TRXR1_HUMAN	Thioredoxin reductase 1, cytoplasmic	Y281	ü	ü
TK	ABL1	TRXR1_HUMAN	Thioredoxin reductase 1, cytoplasmic	Y317	ü	ü
TK	ABL1	TRXR1_HUMAN	Thioredoxin reductase 1, cytoplasmic	Y517	ü	ü
TK	ABL1	TRXR1_HUMAN	Thioredoxin reductase 1, cytoplasmic	Y530	ü	ü
TK	ABL1	TRXR2_HUMAN	Thioredoxin reductase 2, mitochondrial	Y70	ü	ü
TK	ABL1	TSC1_HUMAN	Hamartin	S505	ü	ü
TK	ABL1	TSC1_HUMAN	Hamartin	Y508	ü	ü
TK	ABL1	TSN_HUMAN	Translin	Y210	ü	ü
TK	ABL1	TTC9C_HUMAN	Tetratricopeptide repeat protein 9C	Y11	ü	ü
TK	ABL1	TWF1_HUMAN	Twinfilin-1	Y309	ü	ü
TK	ABL1	TWF1_HUMAN	Twinfilin-1	Y53	ü	ü
TK	ABL1	TXND5_HUMAN	Thioredoxin domain-containing protein 5	Y251	ü	ü
TK	ABL1	TXND5_HUMAN	Thioredoxin domain-containing protein 5	Y289	ü	ü
TK	ABL1	TYSY_HUMAN	Thymidylate synthase	Y135	ü	ü
TK	ABL1	U520_HUMAN	U5 small nuclear ribonucleoprotein 200 kDa helicase	Y470	ü	ü
TK	ABL1	UB2E1_HUMAN	Ubiquitin-conjugating enzyme E2 E1	Y77	ü	ü
TK	ABL1	UB2E2_HUMAN	Ubiquitin-conjugating enzyme E2 E2	Y85	ü	ü
TK	ABL1	UB2E3_HUMAN	Ubiquitin-conjugating enzyme E2 E3	Y91	ü	ü
TK	ABL1	UB2R2_HUMAN	Ubiquitin-conjugating enzyme E2 R2	Y190	ü	ü
TK	ABL1	UB2V1_HUMAN	Ubiquitin-conjugating enzyme E2 variant 1	Y145	ü	ü
TK	ABL1	UBA1_HUMAN	Ubiquitin-like modifier-activating enzyme 1	Y55	ü	ü
TK	ABL1	UBA1_HUMAN	Ubiquitin-like modifier-activating enzyme 1	Y560	ü	ü
TK	ABL1	UBA1_HUMAN	Ubiquitin-like modifier-activating enzyme 1	Y60	ü	ü
TK	ABL1	UBA1_HUMAN	Ubiquitin-like modifier-activating enzyme 1	Y873	ü	ü
TK	ABL1	UBC12_HUMAN	NEDD8-conjugating enzyme Ubc12	Y172	ü	ü
TK	ABL1	UBC12_HUMAN	NEDD8-conjugating enzyme Ubc12	Y177	ü	ü
TK	ABL1	UBP2L_HUMAN	Ubiquitin-associated protein 2-like	Y858	ü	ü
TK	ABL1	UBP5_HUMAN	Ubiquitin carboxyl-terminal hydrolase 5	Y849	ü	ü
TK	ABL1	UBP5_HUMAN	Ubiquitin carboxyl-terminal hydrolase 5	Y851	ü	ü
TK	ABL1	UBP8_HUMAN	Ubiquitin carboxyl-terminal hydrolase 8	Y12	ü	ü
TK	ABL1	UGGG1_HUMAN	UDP-glucose:glycoprotein glucosyltransferase 1	Y966	ü	ü
TK	ABL1	UGPA_HUMAN	UTP--glucose-1-phosphate uridylyltransferase	Y89	ü	ü
TK	ABL1	UPP1_HUMAN	Uridine phosphorylase 1	Y291	ü	ü
TK	ABL1	USO1_HUMAN	General vesicular transport factor p115	Y655	ü	ü
TK	ABL1	VASP_HUMAN	Vasodilator-stimulated phosphoprotein	Y39	ü	ü
TK	ABL1	VAT1_HUMAN	Synaptic vesicle membrane protein VAT-1 homolog	T242	ü
TK	ABL1	VAT1_HUMAN	Synaptic vesicle membrane protein VAT-1 homolog	T243	ü
TK	ABL1	VAT1_HUMAN	Synaptic vesicle membrane protein VAT-1 homolog	Y240	ü	ü
TK	ABL1	VAT1_HUMAN	Synaptic vesicle membrane protein VAT-1 homolog	Y245	ü	ü
TK	ABL1	VATG1_HUMAN	V-type proton ATPase subunit G 1	Y47	ü	ü
TK	ABL1	VIGLN_HUMAN	Vigilin	Y358	ü	ü
TK	ABL1	VIGLN_HUMAN	Vigilin	Y40	ü	ü
TK	ABL1	VINC_HUMAN	Vinculin	Y822	ü	ü
TK	ABL1	VP13C_HUMAN	Vacuolar protein sorting-associated protein 13C	Y306	ü	ü
TK	ABL1	VP13C_HUMAN	Vacuolar protein sorting-associated protein 13C	Y310	ü	ü
TK	ABL1	VP26A_HUMAN	Vacuolar protein sorting-associated protein 26A	Y40	ü	ü
TK	ABL1	VPS35_HUMAN	Vacuolar protein sorting-associated protein 35	Y507	ü	ü
TK	ABL1	VPS35_HUMAN	Vacuolar protein sorting-associated protein 35	Y791	ü	ü
TK	ABL1	WASH1_HUMAN	WAS protein family homolog 1	S105	ü	ü
TK	ABL1	WASH2_HUMAN	WAS protein family homolog 2	S105	ü	ü
TK	ABL1	WASH3_HUMAN	Putative WAS protein family homolog 3	S105	ü	ü
TK	ABL1	WASH6_HUMAN	WAS protein family homolog 6	S87	ü	ü
TK	ABL1	WASL_HUMAN	Neural Wiskott-Aldrich syndrome protein	Y256	ü	ü
TK	ABL1	WDR61_HUMAN	WD repeat-containing protein 61	Y301	ü	ü
TK	ABL1	WIBG_HUMAN	Partner of Y14 and mago	Y45	ü	ü
TK	ABL1	XPO1_HUMAN	Exportin-1	Y454	ü	ü
TK	ABL1	XPO2_HUMAN	Exportin-2	Y369	ü	ü
TK	ABL1	XPP1_HUMAN	Xaa-Pro aminopeptidase 1	Y296	ü	ü
TK	ABL1	XRCC5_HUMAN	X-ray repair cross-complementing protein 5	Y295	ü	ü
TK	ABL1	YAP1_HUMAN	Yorkie homolog	Y407	ü	ü
TK	ABL1	YBOX1_HUMAN	Nuclease-sensitive element-binding protein 1	S209	ü
TK	ABL1	YBOX1_HUMAN	Nuclease-sensitive element-binding protein 1	Y208	ü
TK	ABL1	YBOX1_HUMAN	Nuclease-sensitive element-binding protein 1	Y72	ü	ü
TK	ABL1	YBOX2_HUMAN	Y-box-binding protein 2	Y107	ü	ü
TK	ABL1	ZO1_HUMAN	Tight junction protein ZO-1	Y1165	ü	ü
TK	ABL1	ZO1_HUMAN	Tight junction protein ZO-1	Y669	ü	ü
TK	ABL2	1433B_HUMAN	14-3-3 protein beta/alpha	Y106	ü	ü
TK	ABL2	1433B_HUMAN	14-3-3 protein beta/alpha	Y151	ü	ü
TK	ABL2	1433B_HUMAN	14-3-3 protein beta/alpha	Y213	ü
TK	ABL2	1433B_HUMAN	14-3-3 protein beta/alpha	Y50	ü	ü
TK	ABL2	1433E_HUMAN	14-3-3 protein epsilon	Y152	ü	ü
TK	ABL2	1433E_HUMAN	14-3-3 protein epsilon	Y20	ü	ü
TK	ABL2	1433E_HUMAN	14-3-3 protein epsilon	Y214		ü
TK	ABL2	1433E_HUMAN	14-3-3 protein epsilon	Y49	ü	ü
TK	ABL2	1433F_HUMAN	14-3-3 protein eta	S215	ü
TK	ABL2	1433F_HUMAN	14-3-3 protein eta	Y154	ü	ü
TK	ABL2	1433F_HUMAN	14-3-3 protein eta	Y20	ü	ü
TK	ABL2	1433F_HUMAN	14-3-3 protein eta	Y49	ü	ü
TK	ABL2	1433G_HUMAN	14-3-3 protein gamma	S215		ü
TK	ABL2	1433G_HUMAN	14-3-3 protein gamma	Y216	ü
TK	ABL2	1433G_HUMAN	14-3-3 protein gamma	Y49	ü	ü
TK	ABL2	1433S_HUMAN	14-3-3 protein sigma	Y151	ü	ü
TK	ABL2	1433S_HUMAN	14-3-3 protein sigma	Y19	ü	ü
TK	ABL2	1433S_HUMAN	14-3-3 protein sigma	Y48	ü	ü
TK	ABL2	1433T_HUMAN	14-3-3 protein theta	Y149	ü	ü
TK	ABL2	1433T_HUMAN	14-3-3 protein theta	Y19	ü	ü
TK	ABL2	1433T_HUMAN	14-3-3 protein theta	Y211		ü
TK	ABL2	1433T_HUMAN	14-3-3 protein theta	Y48	ü	ü
TK	ABL2	1433Z_HUMAN	14-3-3 protein zeta/delta	Y149	ü	ü
TK	ABL2	1433Z_HUMAN	14-3-3 protein zeta/delta	Y19	ü	ü
TK	ABL2	1433Z_HUMAN	14-3-3 protein zeta/delta	Y211	ü	ü
TK	ABL2	1433Z_HUMAN	14-3-3 protein zeta/delta	Y48	ü	ü
TK	ABL2	1A25_HUMAN	HLA class I histocompatibility antigen, A-25 alpha chain	Y83	ü	ü
TK	ABL2	1A26_HUMAN	HLA class I histocompatibility antigen, A-26 alpha chain	Y83	ü	ü
TK	ABL2	1A33_HUMAN	HLA class I histocompatibility antigen, A-33 alpha chain	Y83	ü	ü
TK	ABL2	1A34_HUMAN	HLA class I histocompatibility antigen, A-34 alpha chain	Y83	ü	ü
TK	ABL2	1A66_HUMAN	HLA class I histocompatibility antigen, A-66 alpha chain	Y83	ü	ü
TK	ABL2	1A68_HUMAN	HLA class I histocompatibility antigen, A-68 alpha chain	Y83	ü	ü
TK	ABL2	1A69_HUMAN	HLA class I histocompatibility antigen, A-69 alpha chain	Y83	ü	ü
TK	ABL2	1B07_HUMAN	HLA class I histocompatibility antigen, B-7 alpha chain	Y83	ü	ü
TK	ABL2	1B08_HUMAN	HLA class I histocompatibility antigen, B-8 alpha chain	Y83	ü	ü
TK	ABL2	1B13_HUMAN	HLA class I histocompatibility antigen, B-13 alpha chain	Y83	ü	ü
TK	ABL2	1B14_HUMAN	HLA class I histocompatibility antigen, B-14 alpha chain	Y83	ü	ü
TK	ABL2	1B15_HUMAN	HLA class I histocompatibility antigen, B-15 alpha chain	Y83	ü	ü
TK	ABL2	1B18_HUMAN	HLA class I histocompatibility antigen, B-18 alpha chain	Y83	ü	ü
TK	ABL2	1B27_HUMAN	HLA class I histocompatibility antigen, B-27 alpha chain	Y83	ü	ü
TK	ABL2	1B35_HUMAN	HLA class I histocompatibility antigen, B-35 alpha chain	Y83	ü	ü
TK	ABL2	1B37_HUMAN	HLA class I histocompatibility antigen, B-37 alpha chain	Y83	ü	ü
TK	ABL2	1B38_HUMAN	HLA class I histocompatibility antigen, B-38 alpha chain	Y83	ü	ü
TK	ABL2	1B39_HUMAN	HLA class I histocompatibility antigen, B-39 alpha chain	Y83	ü	ü
TK	ABL2	1B40_HUMAN	HLA class I histocompatibility antigen, B-40 alpha chain	Y83	ü	ü
TK	ABL2	1B41_HUMAN	HLA class I histocompatibility antigen, B-41 alpha chain	Y83	ü	ü
TK	ABL2	1B42_HUMAN	HLA class I histocompatibility antigen, B-42 alpha chain	Y83	ü	ü
TK	ABL2	1B44_HUMAN	HLA class I histocompatibility antigen, B-44 alpha chain	Y83	ü	ü
TK	ABL2	1B45_HUMAN	HLA class I histocompatibility antigen, B-45 alpha chain	Y83	ü	ü
TK	ABL2	1B46_HUMAN	HLA class I histocompatibility antigen, B-46 alpha chain	Y83	ü	ü
TK	ABL2	1B47_HUMAN	HLA class I histocompatibility antigen, B-47 alpha chain	Y83	ü	ü
TK	ABL2	1B48_HUMAN	HLA class I histocompatibility antigen, B-48 alpha chain	Y83	ü	ü
TK	ABL2	1B49_HUMAN	HLA class I histocompatibility antigen, B-49 alpha chain	Y83	ü	ü
TK	ABL2	1B50_HUMAN	HLA class I histocompatibility antigen, B-50 alpha chain	Y83	ü	ü
TK	ABL2	1B51_HUMAN	HLA class I histocompatibility antigen, B-51 alpha chain	Y83	ü	ü
TK	ABL2	1B52_HUMAN	HLA class I histocompatibility antigen, B-52 alpha chain	Y83	ü	ü
TK	ABL2	1B53_HUMAN	HLA class I histocompatibility antigen, B-53 alpha chain	Y83	ü	ü
TK	ABL2	1B55_HUMAN	HLA class I histocompatibility antigen, B-55 alpha chain	Y83	ü	ü
TK	ABL2	1B56_HUMAN	HLA class I histocompatibility antigen, B-56 alpha chain	Y83	ü	ü
TK	ABL2	1B59_HUMAN	HLA class I histocompatibility antigen, B-59 alpha chain	Y83	ü	ü
TK	ABL2	1B67_HUMAN	HLA class I histocompatibility antigen, B-67 alpha chain	Y83	ü	ü
TK	ABL2	1B73_HUMAN	HLA class I histocompatibility antigen, B-73 alpha chain	Y83	ü	ü
TK	ABL2	1B78_HUMAN	HLA class I histocompatibility antigen, B-78 alpha chain	Y83	ü	ü
TK	ABL2	1B81_HUMAN	HLA class I histocompatibility antigen, B-81 alpha chain	Y83	ü	ü
TK	ABL2	1B82_HUMAN	HLA class I histocompatibility antigen, B-82 alpha chain	Y83	ü	ü
TK	ABL2	2ABA_HUMAN	Serine/threonine-protein phosphatase 2A 55 kDa regulatory subunit B alpha isoform	Y71	ü	ü
TK	ABL2	2ABA_HUMAN	Serine/threonine-protein phosphatase 2A 55 kDa regulatory subunit B alpha isoform	Y74	ü
TK	ABL2	2ABB_HUMAN	Serine/threonine-protein phosphatase 2A 55 kDa regulatory subunit B beta isoform	Y67	ü	ü
TK	ABL2	2ABB_HUMAN	Serine/threonine-protein phosphatase 2A 55 kDa regulatory subunit B beta isoform	Y70	ü
TK	ABL2	2ABD_HUMAN	Serine/threonine-protein phosphatase 2A 55 kDa regulatory subunit B delta isoform	Y77	ü	ü
TK	ABL2	2ABD_HUMAN	Serine/threonine-protein phosphatase 2A 55 kDa regulatory subunit B delta isoform	Y80	ü
TK	ABL2	41_HUMAN	Protein 4.1	Y660	ü	ü
TK	ABL2	6PGD_HUMAN	6-phosphogluconate dehydrogenase, decarboxylating	Y137	ü	ü
TK	ABL2	AATC_HUMAN	Aspartate aminotransferase, cytoplasmic	Y381	ü	ü
TK	ABL2	AATM_HUMAN	Aspartate aminotransferase, mitochondrial	Y96	ü	ü
TK	ABL2	ABL1_HUMAN	Tyrosine-protein kinase ABL1	T394	ü
TK	ABL2	ABL1_HUMAN	Tyrosine-protein kinase ABL1	Y128	ü	ü
TK	ABL2	ABL1_HUMAN	Tyrosine-protein kinase ABL1	Y264	ü	ü
TK	ABL2	ABL1_HUMAN	Tyrosine-protein kinase ABL1	Y393	ü	ü
TK	ABL2	ABL1_HUMAN	Tyrosine-protein kinase ABL1	Y469	ü	ü
TK	ABL2	ABL2_HUMAN	Tyrosine-protein kinase ABL2	S146	ü	ü
TK	ABL2	ABL2_HUMAN	Tyrosine-protein kinase ABL2	S564	ü	ü
TK	ABL2	ABL2_HUMAN	Tyrosine-protein kinase ABL2	S602	ü	ü
TK	ABL2	ABL2_HUMAN	Tyrosine-protein kinase ABL2	S604	ü
TK	ABL2	ABL2_HUMAN	Tyrosine-protein kinase ABL2	S605	ü	ü
TK	ABL2	ABL2_HUMAN	Tyrosine-protein kinase ABL2	S788	ü
TK	ABL2	ABL2_HUMAN	Tyrosine-protein kinase ABL2	S817	ü	ü
TK	ABL2	ABL2_HUMAN	Tyrosine-protein kinase ABL2	S819	ü	ü
TK	ABL2	ABL2_HUMAN	Tyrosine-protein kinase ABL2	S820	ü	ü
TK	ABL2	ABL2_HUMAN	Tyrosine-protein kinase ABL2	S962	ü	ü
TK	ABL2	ABL2_HUMAN	Tyrosine-protein kinase ABL2	S969	ü
TK	ABL2	ABL2_HUMAN	Tyrosine-protein kinase ABL2	T440	ü
TK	ABL2	ABL2_HUMAN	Tyrosine-protein kinase ABL2	T599	ü	ü
TK	ABL2	ABL2_HUMAN	Tyrosine-protein kinase ABL2	T784	ü
TK	ABL2	ABL2_HUMAN	Tyrosine-protein kinase ABL2	T815	ü	ü
TK	ABL2	ABL2_HUMAN	Tyrosine-protein kinase ABL2	Y139	ü	ü
TK	ABL2	ABL2_HUMAN	Tyrosine-protein kinase ABL2	Y174	ü	ü
TK	ABL2	ABL2_HUMAN	Tyrosine-protein kinase ABL2	Y272	ü	ü
TK	ABL2	ABL2_HUMAN	Tyrosine-protein kinase ABL2	Y299	ü	ü
TK	ABL2	ABL2_HUMAN	Tyrosine-protein kinase ABL2	Y303	ü	ü
TK	ABL2	ABL2_HUMAN	Tyrosine-protein kinase ABL2	Y310	ü	ü
TK	ABL2	ABL2_HUMAN	Tyrosine-protein kinase ABL2	Y439	ü	ü
TK	ABL2	ABL2_HUMAN	Tyrosine-protein kinase ABL2	Y515	ü	ü
TK	ABL2	ABL2_HUMAN	Tyrosine-protein kinase ABL2	Y568	ü	ü
TK	ABL2	ABL2_HUMAN	Tyrosine-protein kinase ABL2	Y718	ü	ü
TK	ABL2	ACADM_HUMAN	Medium-chain specific acyl-CoA dehydrogenase, mitochondrial	Y67	ü	ü
TK	ABL2	ACL6A_HUMAN	Actin-like protein 6A	Y69	ü	ü
TK	ABL2	ACLY_HUMAN	ATP-citrate synthase	Y652	ü	ü
TK	ABL2	ACLY_HUMAN	ATP-citrate synthase	Y659	ü	ü
TK	ABL2	ACON_HUMAN	Aconitate hydratase, mitochondrial	Y71	ü	ü
TK	ABL2	ACPH_HUMAN	Acylamino-acid-releasing enzyme	Y17	ü	ü
TK	ABL2	ACPH_HUMAN	Acylamino-acid-releasing enzyme	Y39	ü	ü
TK	ABL2	ACPH_HUMAN	Acylamino-acid-releasing enzyme	Y43	ü	ü
TK	ABL2	ACSL1_HUMAN	Long-chain-fatty-acid--CoA ligase 1	Y693	ü	ü
TK	ABL2	ACTA_HUMAN	Actin, aortic smooth muscle	Y242	ü	ü
TK	ABL2	ACTBL_HUMAN	Beta-actin-like protein 2	Y241	ü	ü
TK	ABL2	ACTBM_HUMAN	Putative beta-actin-like protein 3	Y240	ü	ü
TK	ABL2	ACTBM_HUMAN	Putative beta-actin-like protein 3	Y362	ü	ü
TK	ABL2	ACTB_HUMAN	Actin, cytoplasmic 1	Y198	ü	ü
TK	ABL2	ACTB_HUMAN	Actin, cytoplasmic 1	Y240	ü	ü
TK	ABL2	ACTB_HUMAN	Actin, cytoplasmic 1	Y362	ü	ü
TK	ABL2	ACTC_HUMAN	Actin, alpha cardiac muscle 1	Y242	ü	ü
TK	ABL2	ACTG_HUMAN	Actin, cytoplasmic 2	Y198	ü	ü
TK	ABL2	ACTG_HUMAN	Actin, cytoplasmic 2	Y240	ü	ü
TK	ABL2	ACTG_HUMAN	Actin, cytoplasmic 2	Y362	ü	ü
TK	ABL2	ACTH_HUMAN	Actin, gamma-enteric smooth muscle	Y241	ü	ü
TK	ABL2	ACTN1_HUMAN	Alpha-actinin-1	Y193	ü	ü
TK	ABL2	ACTN1_HUMAN	Alpha-actinin-1	Y215	ü	ü
TK	ABL2	ACTN1_HUMAN	Alpha-actinin-1	Y378	ü	ü
TK	ABL2	ACTN1_HUMAN	Alpha-actinin-1	Y422	ü	ü
TK	ABL2	ACTN1_HUMAN	Alpha-actinin-1	Y859	ü	ü
TK	ABL2	ACTN2_HUMAN	Alpha-actinin-2	Y385	ü	ü
TK	ABL2	ACTN3_HUMAN	Alpha-actinin-3	Y229	ü	ü
TK	ABL2	ACTN4_HUMAN	Alpha-actinin-4	Y234	ü	ü
TK	ABL2	ACTN4_HUMAN	Alpha-actinin-4	Y397	ü	ü
TK	ABL2	ACTN4_HUMAN	Alpha-actinin-4	Y878	ü	ü
TK	ABL2	ACTS_HUMAN	Actin, alpha skeletal muscle	Y242	ü	ü
TK	ABL2	ACTY_HUMAN	Beta-centractin	Y33	ü	ü
TK	ABL2	ACTZ_HUMAN	Alpha-centractin	Y33	ü	ü
TK	ABL2	ADAS_HUMAN	Alkyldihydroxyacetonephosphate synthase, peroxisomal	Y645	ü	ü
TK	ABL2	ADA_HUMAN	Adenosine deaminase	T242	ü	ü
TK	ABL2	ADA_HUMAN	Adenosine deaminase	Y249	ü	ü
TK	ABL2	AKAP8_HUMAN	A-kinase anchor protein 8	Y311	ü	ü
TK	ABL2	AKAP9_HUMAN	A-kinase anchor protein 9	S3816	ü
TK	ABL2	AKAP9_HUMAN	A-kinase anchor protein 9	Y3827	ü	ü
TK	ABL2	AKT1_HUMAN	RAC-alpha serine/threonine-protein kinase	T312	ü
TK	ABL2	AKT2_HUMAN	RAC-beta serine/threonine-protein kinase	T313	ü
TK	ABL2	AKT3_HUMAN	RAC-gamma serine/threonine-protein kinase	T309	ü
TK	ABL2	AL7A1_HUMAN	Alpha-aminoadipic semialdehyde dehydrogenase	T67	ü	ü
TK	ABL2	ALDOA_HUMAN	Fructose-bisphosphate aldolase A	T37	ü
TK	ABL2	ALDOC_HUMAN	Fructose-bisphosphate aldolase C	Y358	ü	ü
TK	ABL2	ANXA2_HUMAN	Annexin A2	Y188	ü	ü
TK	ABL2	ANXA2_HUMAN	Annexin A2	Y199	ü	ü
TK	ABL2	ANXA5_HUMAN	Annexin A5	S136	ü
TK	ABL2	ANXA5_HUMAN	Annexin A5	Y133		ü
TK	ABL2	AP1AR_HUMAN	AP-1 complex-associated regulatory protein	Y110	ü	ü
TK	ABL2	AP1B1_HUMAN	AP-1 complex subunit beta-1	Y526	ü	ü
TK	ABL2	AP2B1_HUMAN	AP-2 complex subunit beta	Y526	ü	ü
TK	ABL2	APEX1_HUMAN	DNA-(apurinic or apyrimidinic site) lyase	Y128	ü	ü
TK	ABL2	APEX1_HUMAN	DNA-(apurinic or apyrimidinic site) lyase	Y45	ü	ü
TK	ABL2	ARAF_HUMAN	Serine/threonine-protein kinase A-Raf	S157	ü
TK	ABL2	ARAF_HUMAN	Serine/threonine-protein kinase A-Raf	Y155		ü
TK	ABL2	ARHGA_HUMAN	Rho guanine nucleotide exchange factor 10	Y1307	ü
TK	ABL2	ARHGG_HUMAN	Rho guanine nucleotide exchange factor 16	Y216	ü	ü
TK	ABL2	ARP3_HUMAN	Actin-related protein 3	Y400	ü	ü
TK	ABL2	ASSY_HUMAN	Argininosuccinate synthase	Y163	ü	ü
TK	ABL2	ATN1_HUMAN	Atrophin-1	Y778	ü	ü
TK	ABL2	ATPB_HUMAN	ATP synthase subunit beta, mitochondrial	Y418	ü	ü
TK	ABL2	ATX2L_HUMAN	Ataxin-2-like protein	S276	ü
TK	ABL2	ATX2L_HUMAN	Ataxin-2-like protein	Y270	ü	ü
TK	ABL2	BA2L2_HUMAN	Protein BAT2-like 2	Y1370	ü	ü
TK	ABL2	BAG3_HUMAN	BAG family molecular chaperone regulator 3	T242	ü
TK	ABL2	BAG3_HUMAN	BAG family molecular chaperone regulator 3	Y247	ü	ü
TK	ABL2	BCAR1_HUMAN	Breast cancer anti-estrogen resistance protein 1	Y234	ü	ü
TK	ABL2	BLVRB_HUMAN	Flavin reductase	Y205	ü	ü
TK	ABL2	BMS1_HUMAN	Ribosome biogenesis protein BMS1 homolog	Y780	ü	ü
TK	ABL2	CA123_HUMAN	UPF0587 protein C1orf123	T154	ü
TK	ABL2	CA123_HUMAN	UPF0587 protein C1orf123	Y151		ü
TK	ABL2	CAB45_HUMAN	45 kDa calcium-binding protein	Y342	ü	ü
TK	ABL2	CALR_HUMAN	Calreticulin	Y109	ü	ü
TK	ABL2	CALU_HUMAN	Calumenin	Y106	ü	ü
TK	ABL2	CALU_HUMAN	Calumenin	Y185	ü	ü
TK	ABL2	CALU_HUMAN	Calumenin	Y187	ü	ü
TK	ABL2	CALU_HUMAN	Calumenin	Y213	ü	ü
TK	ABL2	CALU_HUMAN	Calumenin	Y218	ü
TK	ABL2	CALU_HUMAN	Calumenin	Y263	ü	ü
TK	ABL2	CALX_HUMAN	Calnexin	Y70	ü	ü
TK	ABL2	CAPZB_HUMAN	F-actin-capping protein subunit beta	Y232	ü	ü
TK	ABL2	CATB_HUMAN	Cathepsin B	Y244	ü	ü
TK	ABL2	CATC_HUMAN	Dipeptidyl peptidase 1	Y438	ü	ü
TK	ABL2	CATZ_HUMAN	Cathepsin Z	Y76	ü	ü
TK	ABL2	CBR1_HUMAN	Carbonyl reductase [NADPH] 1	Y253	ü	ü
TK	ABL2	CD97_HUMAN	CD97 antigen	Y430	ü	ü
TK	ABL2	CDK1_HUMAN	Cell division protein kinase 1	Y15	ü	ü
TK	ABL2	CDK1_HUMAN	Cell division protein kinase 1	Y19	ü	ü
TK	ABL2	CDK2_HUMAN	Cell division protein kinase 2	Y15	ü	ü
TK	ABL2	CDK2_HUMAN	Cell division protein kinase 2	Y19	ü	ü
TK	ABL2	CDK3_HUMAN	Cell division protein kinase 3	Y15	ü	ü
TK	ABL2	CDK3_HUMAN	Cell division protein kinase 3	Y19	ü	ü
TK	ABL2	CDV3_HUMAN	Protein CDV3 homolog	Y244	ü	ü
TK	ABL2	CGL_HUMAN	Cystathionine gamma-lyase	Y60	ü	ü
TK	ABL2	CH10_HUMAN	10 kDa heat shock protein, mitochondrial	Y88	ü	ü
TK	ABL2	CH60_HUMAN	60 kDa heat shock protein, mitochondrial	Y223	ü	ü
TK	ABL2	CH60_HUMAN	60 kDa heat shock protein, mitochondrial	Y243	ü	ü
TK	ABL2	CI078_HUMAN	Uncharacterized protein C9orf78	Y147	ü	ü
TK	ABL2	CIP4_HUMAN	Cdc42-interacting protein 4	Y190	ü
TK	ABL2	CIP4_HUMAN	Cdc42-interacting protein 4	Y590	ü	ü
TK	ABL2	CIP4_HUMAN	Cdc42-interacting protein 4	Y595	ü	ü
TK	ABL2	CISY_HUMAN	Citrate synthase, mitochondrial	Y345	ü	ü
TK	ABL2	CKS1_HUMAN	Cyclin-dependent kinases regulatory subunit 1	Y19	ü	ü
TK	ABL2	CKS1_HUMAN	Cyclin-dependent kinases regulatory subunit 1	Y7	ü	ü
TK	ABL2	CL029_HUMAN	Uncharacterized protein C12orf29	Y50	ü	ü
TK	ABL2	CLH1_HUMAN	Clathrin heavy chain 1	Y1477	ü	ü
TK	ABL2	CLH1_HUMAN	Clathrin heavy chain 1	Y1487	ü	ü
TK	ABL2	CLH1_HUMAN	Clathrin heavy chain 1	Y883	ü	ü
TK	ABL2	CLH1_HUMAN	Clathrin heavy chain 1	Y921	ü	ü
TK	ABL2	CLH2_HUMAN	Clathrin heavy chain 2	Y921	ü	ü
TK	ABL2	CLIC1_HUMAN	Chloride intracellular channel protein 1	Y233	ü	ü
TK	ABL2	CLIC4_HUMAN	Chloride intracellular channel protein 4	Y244	ü	ü
TK	ABL2	CNBP_HUMAN	Cellular nucleic acid-binding protein	S121	ü
TK	ABL2	CNBP_HUMAN	Cellular nucleic acid-binding protein	Y120		ü
TK	ABL2	CND3_HUMAN	Condensin complex subunit 3	Y929	ü	ü
TK	ABL2	CNN3_HUMAN	Calponin-3	Y261	ü	ü
TK	ABL2	CNOT1_HUMAN	CCR4-NOT transcription complex subunit 1	Y1572	ü	ü
TK	ABL2	COF1_HUMAN	Cofilin-1	Y140	ü	ü
TK	ABL2	COF1_HUMAN	Cofilin-1	Y68	ü
TK	ABL2	COF1_HUMAN	Cofilin-1	Y82	ü	ü
TK	ABL2	COF1_HUMAN	Cofilin-1	Y85	ü	ü
TK	ABL2	COF1_HUMAN	Cofilin-1	Y89	ü	ü
TK	ABL2	COF2_HUMAN	Cofilin-2	Y82	ü	ü
TK	ABL2	COF2_HUMAN	Cofilin-2	Y85	ü	ü
TK	ABL2	COF2_HUMAN	Cofilin-2	Y89	ü	ü
TK	ABL2	COPA_HUMAN	Coatomer subunit alpha	S730	ü	ü
TK	ABL2	COPA_HUMAN	Coatomer subunit alpha	Y738	ü	ü
TK	ABL2	COPE_HUMAN	Coatomer subunit epsilon	Y304	ü	ü
TK	ABL2	COX41_HUMAN	Cytochrome c oxidase subunit 4 isoform 1, mitochondrial	Y38	ü	ü
TK	ABL2	CPNS1_HUMAN	Calpain small subunit 1	Y87	ü
TK	ABL2	CPSF6_HUMAN	Cleavage and polyadenylation specificity factor subunit 6	Y384	ü	ü
TK	ABL2	CPSF6_HUMAN	Cleavage and polyadenylation specificity factor subunit 6	Y395	ü	ü
TK	ABL2	CRKL_HUMAN	Crk-like protein	Y15	ü	ü
TK	ABL2	CSK21_HUMAN	Casein kinase II subunit alpha	Y255	ü	ü
TK	ABL2	CSN5_HUMAN	COP9 signalosome complex subunit 5	Y203	ü	ü
TK	ABL2	CSTF1_HUMAN	Cleavage stimulation factor subunit 1	Y67	ü	ü
TK	ABL2	CSTF3_HUMAN	Cleavage stimulation factor subunit 3	Y708	ü	ü
TK	ABL2	CTGE5_HUMAN	Cutaneous T-cell lymphoma-associated antigen 5	S517	ü	ü
TK	ABL2	CTND1_HUMAN	Catenin delta-1	Y228	ü	ü
TK	ABL2	CX026_HUMAN	UPF0368 protein Cxorf26	Y72	ü	ü
TK	ABL2	CYTB_HUMAN	Cystatin-B	Y97	ü	ü
TK	ABL2	DAB2_HUMAN	Disabled homolog 2	Y38	ü	ü
TK	ABL2	DBPA_HUMAN	DNA-binding protein A	Y104	ü	ü
TK	ABL2	DBPA_HUMAN	DNA-binding protein A	Y192	ü	ü
TK	ABL2	DCTN2_HUMAN	Dynactin subunit 2	Y207	ü	ü
TK	ABL2	DCTN2_HUMAN	Dynactin subunit 2	Y313	ü	ü
TK	ABL2	DCTN2_HUMAN	Dynactin subunit 2	Y6	ü	ü
TK	ABL2	DCTN2_HUMAN	Dynactin subunit 2	Y86	ü
TK	ABL2	DDR2_HUMAN	Discoidin domain-containing receptor 2	Y481	ü	ü
TK	ABL2	DDX6_HUMAN	Probable ATP-dependent RNA helicase DDX6	Y469	ü	ü
TK	ABL2	DDX6_HUMAN	Probable ATP-dependent RNA helicase DDX6	Y473	ü	ü
TK	ABL2	DHX9_HUMAN	ATP-dependent RNA helicase A	Y132	ü	ü
TK	ABL2	DHX9_HUMAN	ATP-dependent RNA helicase A	Y68	ü	ü
TK	ABL2	DJB11_HUMAN	DnaJ homolog subfamily B member 11	Y352	ü	ü
TK	ABL2	DNJA1_HUMAN	DnaJ homolog subfamily A member 1	Y311	ü	ü
TK	ABL2	DNJB1_HUMAN	DnaJ homolog subfamily B member 1	Y176	ü	ü
TK	ABL2	DNJB1_HUMAN	DnaJ homolog subfamily B member 1	Y52	ü	ü
TK	ABL2	DNJB4_HUMAN	DnaJ homolog subfamily B member 4	Y172	ü	ü
TK	ABL2	DNM1L_HUMAN	Dynamin-1-like protein	Y101	ü	ü
TK	ABL2	DNM1L_HUMAN	Dynamin-1-like protein	Y266	ü	ü
TK	ABL2	DPYL1_HUMAN	Dihydropyrimidinase-related protein 1	Y479	ü	ü
TK	ABL2	DSG2_HUMAN	Desmoglein-2	Y968	ü	ü
TK	ABL2	DUS3_HUMAN	Dual specificity protein phosphatase 3	Y38	ü	ü
TK	ABL2	DUT_HUMAN	Deoxyuridine 5'-triphosphate nucleotidohydrolase, mitochondrial	Y167	ü	ü
TK	ABL2	DYHC1_HUMAN	Cytoplasmic dynein 1 heavy chain 1	Y2086	ü	ü
TK	ABL2	EBP2_HUMAN	Probable rRNA-processing protein EBP2	Y265	ü	ü
TK	ABL2	ECHB_HUMAN	Trifunctional enzyme subunit beta, mitochondrial	T356	ü
TK	ABL2	ECHB_HUMAN	Trifunctional enzyme subunit beta, mitochondrial	Y244	ü	ü
TK	ABL2	EF1A1_HUMAN	Elongation factor 1-alpha 1	Y254	ü	ü
TK	ABL2	EF1A1_HUMAN	Elongation factor 1-alpha 1	Y29	ü	ü
TK	ABL2	EF1A2_HUMAN	Elongation factor 1-alpha 2	Y254	ü	ü
TK	ABL2	EF1A2_HUMAN	Elongation factor 1-alpha 2	Y29	ü	ü
TK	ABL2	EF1A3_HUMAN	Putative elongation factor 1-alpha-like 3	Y254	ü	ü
TK	ABL2	EF1A3_HUMAN	Putative elongation factor 1-alpha-like 3	Y29	ü	ü
TK	ABL2	EF1D_HUMAN	Elongation factor 1-delta	Y26	ü	ü
TK	ABL2	EF2_HUMAN	Elongation factor 2	S732	ü	ü
TK	ABL2	EF2_HUMAN	Elongation factor 2	Y373	ü	ü
TK	ABL2	EF2_HUMAN	Elongation factor 2	Y443	ü	ü
TK	ABL2	EF2_HUMAN	Elongation factor 2	Y579	ü
TK	ABL2	EF2_HUMAN	Elongation factor 2	Y671	ü	ü
TK	ABL2	EF2_HUMAN	Elongation factor 2	Y730	ü	ü
TK	ABL2	EFHD2_HUMAN	EF-hand domain-containing protein D2	T84	ü	ü
TK	ABL2	EFTU_HUMAN	Elongation factor Tu, mitochondrial	Y115	ü	ü
TK	ABL2	EH1L1_HUMAN	EH domain-binding protein 1-like protein 1	Y1362	ü
TK	ABL2	EHD1_HUMAN	EH domain-containing protein 1	Y339	ü	ü
TK	ABL2	EIF1B_HUMAN	Eukaryotic translation initiation factor 1b	Y30	ü	ü
TK	ABL2	EIF1_HUMAN	Eukaryotic translation initiation factor 1	Y30	ü	ü
TK	ABL2	EIF3A_HUMAN	Eukaryotic translation initiation factor 3 subunit A	Y697	ü	ü
TK	ABL2	EIF3C_HUMAN	Eukaryotic translation initiation factor 3 subunit C	Y881	ü	ü
TK	ABL2	EIF3D_HUMAN	Eukaryotic translation initiation factor 3 subunit D	Y201	ü	ü
TK	ABL2	EIF3D_HUMAN	Eukaryotic translation initiation factor 3 subunit D	Y202	ü	ü
TK	ABL2	EIF3D_HUMAN	Eukaryotic translation initiation factor 3 subunit D	Y30	ü	ü
TK	ABL2	EIF3D_HUMAN	Eukaryotic translation initiation factor 3 subunit D	Y50	ü	ü
TK	ABL2	EIF3E_HUMAN	Eukaryotic translation initiation factor 3 subunit E	Y445	ü	ü
TK	ABL2	EIF3L_HUMAN	Eukaryotic translation initiation factor 3 subunit L	Y409	ü	ü
TK	ABL2	EIF3L_HUMAN	Eukaryotic translation initiation factor 3 subunit L	Y415	ü	ü
TK	ABL2	ELOC_HUMAN	Transcription elongation factor B polypeptide 1	Y18	ü	ü
TK	ABL2	ELOC_HUMAN	Transcription elongation factor B polypeptide 1	Y8	ü	ü
TK	ABL2	ELYS_HUMAN	Protein ELYS	Y1790	ü	ü
TK	ABL2	EMAL4_HUMAN	Echinoderm microtubule-associated protein-like 4	T554	ü
TK	ABL2	ENOA_HUMAN	Alpha-enolase	S268	ü	ü
TK	ABL2	ENOA_HUMAN	Alpha-enolase	Y189	ü	ü
TK	ABL2	ENOA_HUMAN	Alpha-enolase	Y270	ü	ü
TK	ABL2	ENOA_HUMAN	Alpha-enolase	Y280	ü	ü
TK	ABL2	ENOA_HUMAN	Alpha-enolase	Y44	ü	ü
TK	ABL2	ENOB_HUMAN	Beta-enolase	T41	ü
TK	ABL2	ENOB_HUMAN	Beta-enolase	Y44	ü	ü
TK	ABL2	ENOG_HUMAN	Gamma-enolase	T41	ü
TK	ABL2	ENOG_HUMAN	Gamma-enolase	Y44	ü	ü
TK	ABL2	ENPL_HUMAN	Endoplasmin	S650	ü	ü
TK	ABL2	ENPL_HUMAN	Endoplasmin	Y429	ü	ü
TK	ABL2	ENPL_HUMAN	Endoplasmin	Y527	ü	ü
TK	ABL2	ENPL_HUMAN	Endoplasmin	Y539	ü	ü
TK	ABL2	ENPL_HUMAN	Endoplasmin	Y652	ü	ü
TK	ABL2	ERF1_HUMAN	Eukaryotic peptide chain release factor subunit 1	Y345	ü	ü
TK	ABL2	ERO1A_HUMAN	ERO1-like protein alpha	Y178	ü	ü
TK	ABL2	ERP44_HUMAN	Endoplasmic reticulum resident protein 44	T398	ü
TK	ABL2	ERP44_HUMAN	Endoplasmic reticulum resident protein 44	Y395	ü	ü
TK	ABL2	FA49B_HUMAN	Protein FAM49B	Y36	ü	ü
TK	ABL2	FA49B_HUMAN	Protein FAM49B	Y56	ü
TK	ABL2	FA96A_HUMAN	Protein FAM96A	Y41	ü
TK	ABL2	FADS1_HUMAN	Fatty acid desaturase 1	Y19	ü	ü
TK	ABL2	FAS_HUMAN	Fatty acid synthase	S286	ü	ü
TK	ABL2	FAS_HUMAN	Fatty acid synthase	Y2034	ü	ü
TK	ABL2	FAS_HUMAN	Fatty acid synthase	Y2462	ü	ü
TK	ABL2	FAS_HUMAN	Fatty acid synthase	Y277	ü	ü
TK	ABL2	FAS_HUMAN	Fatty acid synthase	Y289	ü	ü
TK	ABL2	FAS_HUMAN	Fatty acid synthase	Y45	ü	ü
TK	ABL2	FHL2_HUMAN	Four and a half LIM domains protein 2	Y97		ü
TK	ABL2	FKB10_HUMAN	Peptidyl-prolyl cis-trans isomerase FKBP10	Y201	ü
TK	ABL2	FKB10_HUMAN	Peptidyl-prolyl cis-trans isomerase FKBP10	Y204	ü	ü
TK	ABL2	FKBP2_HUMAN	Peptidyl-prolyl cis-trans isomerase FKBP2	Y112	ü	ü
TK	ABL2	FKBP5_HUMAN	Peptidyl-prolyl cis-trans isomerase FKBP5	Y409	ü	ü
TK	ABL2	FLNB_HUMAN	Filamin-B	Y1576	ü
TK	ABL2	FLNB_HUMAN	Filamin-B	Y902	ü	ü
TK	ABL2	FSCN1_HUMAN	Fascin	Y230	ü	ü
TK	ABL2	FSCN1_HUMAN	Fascin	Y493	ü
TK	ABL2	FUBP1_HUMAN	Far upstream element-binding protein 1	Y58	ü
TK	ABL2	FUBP1_HUMAN	Far upstream element-binding protein 1	Y626	ü
TK	ABL2	FXR2_HUMAN	Fragile X mental retardation syndrome-related protein 2	Y614	ü	ü
TK	ABL2	G3BP1_HUMAN	Ras GTPase-activating protein-binding protein 1	Y125	ü	ü
TK	ABL2	G3P_HUMAN	Glyceraldehyde-3-phosphate dehydrogenase	Y314	ü	ü
TK	ABL2	G3P_HUMAN	Glyceraldehyde-3-phosphate dehydrogenase	Y320	ü	ü
TK	ABL2	GAGE3_HUMAN	G antigen 3	Y10	ü	ü
TK	ABL2	GAGE3_HUMAN	G antigen 3	Y11	ü	ü
TK	ABL2	GAGE4_HUMAN	G antigen 4	Y10	ü	ü
TK	ABL2	GAGE4_HUMAN	G antigen 4	Y9	ü	ü
TK	ABL2	GAGE5_HUMAN	G antigen 5	Y10	ü	ü
TK	ABL2	GAGE5_HUMAN	G antigen 5	Y9	ü	ü
TK	ABL2	GAGE6_HUMAN	G antigen 6	Y10	ü	ü
TK	ABL2	GAGE6_HUMAN	G antigen 6	Y9	ü	ü
TK	ABL2	GAGE7_HUMAN	G antigen 7	Y10	ü	ü
TK	ABL2	GAGE7_HUMAN	G antigen 7	Y9	ü	ü
TK	ABL2	GANAB_HUMAN	Neutral alpha-glucosidase AB	Y113	ü	ü
TK	ABL2	GAR1_HUMAN	H/ACA ribonucleoprotein complex subunit 1	Y145	ü	ü
TK	ABL2	GAR1_HUMAN	H/ACA ribonucleoprotein complex subunit 1	Y149	ü	ü
TK	ABL2	GCP60_HUMAN	Golgi resident protein GCP60	Y492	ü	ü
TK	ABL2	GCSH_HUMAN	Glycine cleavage system H protein, mitochondrial	Y139	ü	ü
TK	ABL2	GDIB_HUMAN	Rab GDP dissociation inhibitor beta	Y203	ü	ü
TK	ABL2	GDIR1_HUMAN	Rho GDP-dissociation inhibitor 1	Y156	ü	ü
TK	ABL2	GG12C_HUMAN	G antigen 12B/C/D/E	Y10	ü	ü
TK	ABL2	GG12C_HUMAN	G antigen 12B/C/D/E	Y9	ü	ü
TK	ABL2	GG12F_HUMAN	G antigen 12F/G/I	Y10	ü	ü
TK	ABL2	GG12F_HUMAN	G antigen 12F/G/I	Y9	ü	ü
TK	ABL2	GG12H_HUMAN	G antigen 12H	Y10	ü	ü
TK	ABL2	GG12H_HUMAN	G antigen 12H	Y9	ü	ü
TK	ABL2	GG12J_HUMAN	G antigen 12J	Y10	ü	ü
TK	ABL2	GG12J_HUMAN	G antigen 12J	Y9	ü	ü
TK	ABL2	GGCT_HUMAN	Gamma-glutamylcyclotransferase	Y156	ü	ü
TK	ABL2	GLGB_HUMAN	1,4-alpha-glucan-branching enzyme	Y657	ü	ü
TK	ABL2	GLRX5_HUMAN	Glutaredoxin-related protein 5, mitochondrial	Y88	ü	ü
TK	ABL2	GLU2B_HUMAN	Glucosidase 2 subunit beta	Y106	ü	ü
TK	ABL2	GLU2B_HUMAN	Glucosidase 2 subunit beta	Y465	ü	ü
TK	ABL2	GLU2B_HUMAN	Glucosidase 2 subunit beta	Y82	ü	ü
TK	ABL2	GLU2B_HUMAN	Glucosidase 2 subunit beta	Y86	ü	ü
TK	ABL2	GOGA3_HUMAN	Golgin subfamily A member 3	Y747	ü	ü
TK	ABL2	GRHPR_HUMAN	Glyoxylate reductase/hydroxypyruvate reductase	Y255	ü	ü
TK	ABL2	GRP75_HUMAN	Stress-70 protein, mitochondrial	Y118	ü	ü
TK	ABL2	GRP75_HUMAN	Stress-70 protein, mitochondrial	Y196	ü	ü
TK	ABL2	GRP78_HUMAN	78 kDa glucose-regulated protein	S64	ü
TK	ABL2	GRP78_HUMAN	78 kDa glucose-regulated protein	Y65	ü
TK	ABL2	GSHR_HUMAN	Glutathione reductase, mitochondrial	Y371	ü	ü
TK	ABL2	H2B1B_HUMAN	Histone H2B type 1-B	Y41	ü	ü
TK	ABL2	H2B1C_HUMAN	Histone H2B type 1-C/E/F/G/I	Y38	ü	ü
TK	ABL2	H2B1C_HUMAN	Histone H2B type 1-C/E/F/G/I	Y41	ü	ü
TK	ABL2	H2B1C_HUMAN	Histone H2B type 1-C/E/F/G/I	Y43	ü	ü
TK	ABL2	H2B1D_HUMAN	Histone H2B type 1-D	Y38	ü	ü
TK	ABL2	H2B1D_HUMAN	Histone H2B type 1-D	Y41	ü	ü
TK	ABL2	H2B1D_HUMAN	Histone H2B type 1-D	Y43	ü	ü
TK	ABL2	H2B1H_HUMAN	Histone H2B type 1-H	Y38	ü	ü
TK	ABL2	H2B1H_HUMAN	Histone H2B type 1-H	Y41	ü	ü
TK	ABL2	H2B1H_HUMAN	Histone H2B type 1-H	Y43	ü	ü
TK	ABL2	H2B1J_HUMAN	Histone H2B type 1-J	Y41	ü	ü
TK	ABL2	H2B1K_HUMAN	Histone H2B type 1-K	Y38	ü	ü
TK	ABL2	H2B1K_HUMAN	Histone H2B type 1-K	Y41	ü	ü
TK	ABL2	H2B1K_HUMAN	Histone H2B type 1-K	Y43	ü	ü
TK	ABL2	H2B1L_HUMAN	Histone H2B type 1-L	Y38	ü	ü
TK	ABL2	H2B1L_HUMAN	Histone H2B type 1-L	Y41	ü	ü
TK	ABL2	H2B1L_HUMAN	Histone H2B type 1-L	Y43	ü	ü
TK	ABL2	H2B1M_HUMAN	Histone H2B type 1-M	Y38	ü	ü
TK	ABL2	H2B1M_HUMAN	Histone H2B type 1-M	Y41	ü	ü
TK	ABL2	H2B1M_HUMAN	Histone H2B type 1-M	Y43	ü	ü
TK	ABL2	H2B1N_HUMAN	Histone H2B type 1-N	Y38	ü	ü
TK	ABL2	H2B1N_HUMAN	Histone H2B type 1-N	Y41	ü	ü
TK	ABL2	H2B1N_HUMAN	Histone H2B type 1-N	Y43	ü	ü
TK	ABL2	H2B1O_HUMAN	Histone H2B type 1-O	Y41	ü	ü
TK	ABL2	H2B2C_HUMAN	Putative histone H2B type 2-C	Y41	ü	ü
TK	ABL2	H2B2D_HUMAN	Putative histone H2B type 2-D	Y41	ü	ü
TK	ABL2	H2B2E_HUMAN	Histone H2B type 2-E	Y41	ü	ü
TK	ABL2	H2B2F_HUMAN	Histone H2B type 2-F	Y38	ü	ü
TK	ABL2	H2B2F_HUMAN	Histone H2B type 2-F	Y41	ü	ü
TK	ABL2	H2B2F_HUMAN	Histone H2B type 2-F	Y43	ü	ü
TK	ABL2	H2B3B_HUMAN	Histone H2B type 3-B	Y41	ü	ü
TK	ABL2	H2BFS_HUMAN	Histone H2B type F-S	Y38	ü	ü
[truncated: 196,538 more rows]
