# Supplementary material for: Large-scale Discovery of Substrates of the Human Kinome
Source: Sci Rep. 2019 Jul 19;9:10503. doi: 10.1038/s41598-019-46385-4 (PMC6642169; doi:10.1038/s41598-019-46385-4)
Supplement: Supplementary file 4 — Supplementary Table S3 [file 41598_2019_46385_MOESM4_ESM.xlsx]

## Sheet: TableS3
motif ID#	kinase	kiinase type	Centered aa	#	Motif	Motif Score	Foreground Matches	Foreground Size	Background Matches	Background Size	Fold Increase
1	ACTR2	STK	S	1	....D.S......	9.71	20	80	48093	1094911	5.69
2	ACTR2	STK	S	2	....E.S......	8.92	19	60	63048	1046818	5.26
3	ACTR2	STK	T	1	....E.T......	7.3	14	40	41901	687043	5.74
4	ACTR2	STK	T	2	....D.T......	9.42	12	26	29102	645142	10.23
5	AKT1	STK	S	1	.R.R..S......	26.26	36	182	6255	1094911	34.62
6	AKT1	STK	S	2	...R..S......	16	79	146	60035	1088656	9.81
7	AKT1	STK	S	3	..R...S......	7.75	18	67	57302	1028621	4.82
8	AKT1	STK	S	4	.R....S......	6.62	14	49	53262	971319	5.21
9	AKT1	STK	T	1	.R.R..T......	23.17	12	46	2847	687043	62.95
10	AKT1	STK	T	2	...R..T......	8.26	13	34	35002	684196	7.47
11	AKT2	STK	S	1	.R.R..S......	30.57	43	189	6255	1094911	39.83
12	AKT2	STK	S	2	...R..S......	16	76	146	60035	1088656	9.44
13	AKT2	STK	S	3	..R...S......	7.43	18	70	57302	1028621	4.62
14	AKT2	STK	T	1	.R.R..T......	22.5	12	56	2847	687043	51.71
15	AKT2	STK	T	2	...R..T......	9.64	16	44	35002	684196	7.11
16	AKT3	STK	S	1	.R.R..S......	26.67	37	177	6255	1094911	36.59
17	AKT3	STK	S	2	...R..S.S....	22.13	26	140	7021	1088656	28.8
18	AKT3	STK	S	3	...R..S......	16	54	114	53014	1081635	9.66
19	AKT3	STK	S	4	.R....S......	8.53	18	60	57869	1028621	5.33
20	AKT3	STK	T	1	.R.R..T......	22.14	11	42	2847	687043	63.2
21	AKT3	STK	T	2	...R..T......	10.01	14	31	35002	684196	8.83
22	ALK2	STK	S	1	....E.S.E....	23.38	22	165	5031	1094911	29.02
23	ALK2	STK	S	2	....E.S......	16	52	143	58017	1089880	6.83
24	ALK2	STK	S	3	....D.SE.....	22.48	12	91	3091	1031863	44.02
25	ALK2	STK	S	4	....D.S......	9.85	20	79	45002	1028772	5.79
26	ALK2	STK	T	1	....E.T......	16	34	73	41901	687043	7.64
27	ALK2	STK	T	2	....D.T......	12.59	17	39	29102	645142	9.66
28	ALK4	STK	S	1	....E.SD.....	26	23	202	3132	1094911	39.8
29	ALK4	STK	S	2	....E.SE.....	24.43	23	179	4976	1091779	28.19
30	ALK4	STK	S	3	....E.S......	16	46	156	54940	1086803	5.83
31	ALK4	STK	S	4	....D.S......	10.42	25	110	48093	1031863	4.88
32	ALK4	STK	T	1	....E.T......	15.26	32	95	41901	687043	5.52
33	ALK4	STK	T	2	....D.T......	9.66	18	63	29102	645142	6.33
34	ALK4	STK	T	3	.....DT......	6.54	12	45	26365	616040	6.23
35	AMPKa1 b1 g1	STK	S	1	...R..S...L..	25.15	26	177	5850	1094911	27.49
36	AMPKa1 b1 g1	STK	S	2	...R..S......	16	50	151	60440	1089061	5.97
37	AMPKa1 b1 g1	STK	S	3	......S...L..	16	42	101	97413	1028621	4.39
38	AMPKa1 b1 g1	STK	S	4	...K..S......	7.88	17	59	51666	931208	5.19
39	AMPKa1 b1 g1	STK	S	5	......SD.....	6.04	11	42	36942	879542	6.24
40	AMPKa2 b1 g1	STK	S	1	...R..S...L..	27.55	21	158	5850	1094911	24.88
41	AMPKa2 b1 g1	STK	S	2	...R..S......	10.04	30	137	60440	1089061	3.95
42	AMPKa2 b1 g1	STK	S	3	......S...L..	11.94	37	107	97413	1028621	3.65
43	AurA	STK	S	1	....R.S......	16	107	359	61390	1094911	5.32
44	AurA	STK	S	2	...R..S......	16	66	252	60807	1033521	4.45
45	AurA	STK	S	3	......S.G....	6.29	33	186	66849	972714	2.58
46	AurA	STK	T	1	....R.T......	7.46	15	52	35408	687043	5.6
47	AurB	STK	S	1	....R.S......	16	109	316	61390	1094911	6.15
48	AurB	STK	S	2	...R..S.G....	22.92	20	207	4330	1033521	23.06
49	AurB	STK	S	3	...R..S......	16	53	187	56477	1029191	5.16
50	AurB	STK	S	4	..R...S......	16	39	134	52939	972714	5.35
51	AurB	STK	T	1	....R.T......	15.95	22	46	35408	687043	9.28
52	AurC	STK	S	1	....R.S......	16	164	440	61390	1094911	6.65
53	AurC	STK	S	2	...R..S......	16	88	276	60807	1033521	5.42
54	AurC	STK	S	3	..R...S......	16	53	188	52939	972714	5.18
55	AurC	STK	S	4	......S.G....	10.6	34	135	63080	919775	3.67
56	AurC	STK	T	1	....R.T......	16	30	55	35408	687043	10.58
57	BARK1	STK	S	1	....E.S..E...	23.16	21	164	5468	1094911	25.64
58	BARK1	STK	S	2	....E.S......	16	44	143	57580	1089443	5.82
59	BARK1	STK	S	3	...D..S......	13.04	26	99	44867	1031863	6.04
60	BARK1	STK	S	4	...E..S......	9.76	22	73	59340	986996	5.01
61	BARK1	STK	S	5	....D.S......	6.52	13	51	41831	927656	5.65
62	BARK1	STK	T	1	....E.T......	14.95	22	44	41901	687043	8.2
63	BMPR1A	STK	S	1	....E.S......	7.94	14	38	63048	1094911	6.4
64	BMPR1B	STK	S	1	....E.S.D....	23.75	19	172	3239	1094911	37.34
65	BMPR1B	STK	S	2	....E.SD.....	23.59	16	153	2919	1091672	39.11
66	BMPR1B	STK	S	3	....E.SE.....	23.6	17	137	4638	1088753	29.13
67	BMPR1B	STK	S	4	......SE.....	12.72	31	120	58318	1084115	4.8
68	BMPR1B	STK	S	5	....E.S......	14.51	28	89	52252	1025797	6.18
69	BMPR1B	STK	S	6	......SV.....	7.08	17	61	59083	973545	4.59
70	BMPR1B	STK	T	1	....E.T......	16	32	83	41901	687043	6.32
71	BMPR1B	STK	T	2	......TE.....	8.3	17	51	39685	645142	5.42
72	BRSK2	STK	S	1	...RS.S......	17.46	14	86	7799	1094911	22.85
73	BRSK2	STK	S	2	...K..S......	8.48	19	72	56549	1087112	5.07
74	BUBR1	STK	S	1	....D.SF.....	22.22	14	213	1782	1094911	40.38
75	BUBR1	STK	S	2	....D.S......	16	61	199	46311	1093129	7.24
76	BUBR1	STK	S	3	....E.S......	16	43	138	63048	1046818	5.17
77	BUBR1	STK	S	4	....N.S......	16	38	95	38766	983770	10.15
78	BUBR1	STK	T	1	....D.T......	14.88	25	79	29102	687043	7.47
79	BUBR1	STK	T	2	....N.T......	10.19	17	54	28442	657941	7.28
80	BUBR1	STK	T	3	....E.T......	10.37	17	37	41901	629499	6.9
81	CAMKK1	STK	S	1	....L.S......	9.24	28	77	109728	1094911	3.63
82	CAMKK1	STK	T	1	....L.T......	8.25	41	160	66692	687043	2.64
83	CAMKK2	STK	S	1	....L.S......	7.11	20	53	109728	1094911	3.77
84	CAMKK2	STK	T	1	....L.T......	9.81	32	95	66692	687043	3.47
85	CDC2 CycB1	STK	S	1	......SP.K...	27.91	37	323	3463	1094911	36.22
86	CDC2 CycB1	STK	S	2	......SP.R...	24.79	37	286	5189	1091448	27.21
87	CDC2 CycB1	STK	S	3	......SP.....	16	154	249	75683	1086259	8.88
88	CDC2 CycB1	STK	S	4	......SV.....	8.58	24	95	62625	1010576	4.08
89	CDC2 CycB1	STK	T	1	......TP.....	16	46	102	48630	687043	6.37
90	CDC7 ASK	STK	S	1	......SE.....	9.18	18	54	63294	1094911	5.77
91	CDK2 CycA2	STK	S	1	......SP.K...	29.48	34	239	3463	1094911	44.98
92	CDK2 CycA2	STK	S	2	......SP.R...	24.4	30	205	5189	1091448	30.78
93	CDK2 CycA2	STK	S	3	......SP.....	16	109	175	75683	1086259	8.94
94	CDK2 CycA2	STK	S	4	......S..K...	8.51	18	66	51156	1010576	5.39
95	CDK2 CycA2	STK	T	1	......TP.....	10.7	23	63	48630	687043	5.16
96	CDK2 CycE1	STK	S	1	......SP.K...	22.95	18	167	3463	1094911	34.08
97	CDK2 CycE1	STK	S	2	......SP.....	16	81	149	80872	1091448	7.34
98	CDK2 CycE1	STK	S	3	...R..S......	7.91	19	68	60857	1010576	4.64
99	CDK2 CycE1	STK	S	4	......S..K...	9.9	17	49	47996	949719	6.87
100	CDK2 CycE1	STK	T	1	......TP.....	8.18	14	31	48630	687043	6.38
101	CDK3 CycE1	STK	S	1	......SP.K...	27.21	24	146	3463	1094911	51.97
102	CDK3 CycE1	STK	S	2	......SP.R...	28.33	27	122	5189	1091448	46.55
103	CDK3 CycE1	STK	S	3	......SP.....	16	54	95	75683	1086259	8.16
104	CDK3 CycE1	STK	T	1	......TP.....	13.92	22	43	48630	687043	7.23
105	CDK4 CYclin D1	STK	S	1	......SP.....	16	35	47	84335	1094911	9.67
106	CDK4 CycD3	STK	S	1	......SP.....	11.42	16	26	84335	1094911	7.99
107	CDK5 p25	STK	S	1	......SP.R...	31.11	51	338	5189	1094911	31.84
108	CDK5 p25	STK	S	2	......SP.K...	32	40	287	3463	1089722	43.86
109	CDK5 p25	STK	S	3	......SP.H...	22.18	18	247	2484	1086259	31.87
110	CDK5 p25	STK	S	4	......SP.....	16	119	229	73199	1083775	7.69
111	CDK5 p25	STK	S	5	...L..S......	7.02	30	110	96567	1010576	2.85
112	CDK5 p25	STK	T	1	......TP.R...	22.09	14	108	2593	687043	34.35
113	CDK5 p25	STK	T	2	......TP.....	16	41	94	46037	684450	6.48
114	CDK6 CycD3	STK	S	1	......SP.....	16	59	105	84335	1094911	7.3
115	CDK6 CycD3	STK	T	1	......TP.....	9.75	21	58	48630	687043	5.12
116	CDK6 Cyclin D1	STK	S	1	......SP.....	16	29	34	84335	1094911	11.07
117	CDK7 CycH MAT1	STK	S	1	......SP.....	16	34	55	84335	1094911	8.03
118	CDK9 CycT1	STK	S	1	......SP.R...	22.25	20	133	5189	1094911	31.73
119	CDK9 CycT1	STK	S	2	......SP.....	16	71	113	79146	1089722	8.65
120	CDK9 CycT1	STK	T	1	......TP.....	12.55	21	44	48630	687043	6.74
121	CDK9 Cyclin K	STK	S	1	...R..SP.....	23.84	23	137	5433	1094911	33.83
122	CDK9 Cyclin K	STK	S	2	......SP.....	16	69	114	78902	1089478	8.36
123	CDK9 Cyclin K	STK	S	3	...R..S......	7.52	15	45	60857	1010576	5.54
124	CDK9 Cyclin K	STK	T	1	......TP.....	8.77	15	33	48630	687043	6.42
125	CGK2	STK	S	1	...RR.S......	22.06	29	282	5483	1094911	20.54
126	CGK2	STK	S	2	...RK.S......	22.03	21	253	3743	1089428	24.16
127	CGK2	STK	S	3	...R..S......	16	81	232	57064	1085685	6.64
128	CGK2	STK	S	4	....R.S......	16	48	151	55907	1028621	5.85
129	CGK2	STK	S	5	..R...S......	16	35	103	52939	972714	6.24
130	CGK2	STK	S	6	....K.S......	16	26	68	45396	919775	7.75
131	CGK2	STK	T	1	....R.T......	12.89	17	34	35408	687043	9.7
132	CHK1	STK	S	1	...R..S......	15.65	59	291	66290	1094911	3.35
133	CHK1	STK	S	2	......S..D...	11.03	38	232	46784	1028621	3.6
134	CHK1	STK	S	3	...K..S......	7.56	32	194	53825	981837	3.01
135	CHK1	STK	S	4	..R...S......	6.55	27	162	51150	928012	3.02
136	CHK1	STK	T	1	...R..T......	6.52	22	115	37849	687043	3.47
137	CHK1	STK	T	2	...K..T......	7.56	21	93	35738	649194	4.1
138	CHK2	STK	S	1	...R..S......	16	35	70	66290	1094911	8.26
139	CK1a	STK	S	1	...D..S......	9.55	20	82	47776	1094911	5.59
140	CK1a	STK	S	2	......S....D.	7.29	15	62	45645	1047135	5.55
141	CK1d	STK	S	1	...D..S......	16	107	385	47776	1094911	6.37
142	CK1d	STK	S	2	...E..S......	16	63	278	65219	1047135	3.64
143	CK1d	STK	S	3	....A.S......	11.06	46	215	68553	981916	3.06
144	CK1d	STK	S	4	.....ES......	7.48	27	169	43214	913363	3.38
145	CK1d	STK	S	5	.....GS......	6.01	29	142	66388	870149	2.68
146	CK1d	STK	S	6	......SV.....	6.31	22	113	46429	803761	3.37
147	CK1d	STK	T	1	...D..T......	13.61	29	112	31752	687043	5.6
148	CK1e	STK	S	1	...D..S......	16	44	197	47776	1094911	5.12
149	CK1e	STK	S	2	......S...D..	10.64	29	153	45422	1047135	4.37
150	CK1e	STK	S	3	......SE.....	7.55	25	124	56753	1001713	3.56
151	CK1e	STK	S	4	......SV.....	7.68	23	99	57285	944960	3.83
152	CK1e	STK	S	5	......S..E...	6.14	18	76	55190	887675	3.81
153	CK1e	STK	S	6	....E.S......	6.44	15	58	45479	832485	4.73
154	CK1g1	STK	S	1	...D..SV.....	22.01	16	164	2666	1094911	40.07
155	CK1g1	STK	S	2	...D..S......	16	53	148	45110	1092245	8.67
156	CK1g1	STK	S	3	...E..S......	16	38	95	65219	1047135	6.42
157	CK1g2	STK	S	1	...D..S......	16	87	238	47776	1094911	8.38
158	CK1g2	STK	S	2	...E..S......	16	57	151	65219	1047135	6.06
159	CK1g3	STK	S	1	...D..S......	16	57	146	47776	1094911	8.95
160	CK1g3	STK	S	2	...E..S......	9.93	25	89	65219	1047135	4.51
161	CK2a1	STK	S	1	......SD.E...	32	39	104	4636	1094911	88.57
162	CK2a1	STK	S	2	......SE.E...	25.48	17	65	6231	1090275	45.76
163	CK2a1	STK	S	3	......SD.D...	24.92	13	48	3173	1084044	92.53
164	CK2a1	STK	S	4	......S..E...	9.61	15	35	61753	1080871	7.5
165	CK2a1	STK	S	5	......SE.....	8.75	11	20	57063	1019118	9.82
166	CK2a2	STK	S	1	......SD.E.E.	40.25	40	351	630	1094911	198.06
167	CK2a2	STK	S	2	......SD.E...	32	74	311	4006	1094281	65
168	CK2a2	STK	S	3	......SE.E...	32	57	237	6231	1090275	42.08
169	CK2a2	STK	S	4	......SD.D...	32	48	180	3173	1084044	91.11
170	CK2a2	STK	S	5	......S.DE...	26.72	16	132	2822	1080871	46.43
171	CK2a2	STK	S	6	.....ES....D.	22.34	11	116	2423	1078049	42.19
172	CK2a2	STK	S	7	......SE.D...	19.75	13	105	3227	1075626	41.27
173	CK2a2	STK	S	8	......SD.....	10.12	20	92	38211	1072399	6.1
174	CK2a2	STK	S	9	......S..E...	11.25	23	72	58747	1034188	5.62
175	CK2a2	STK	S	10	......S....D.	6.31	12	49	39879	975441	5.99
176	CK2a2	STK	T	1	......TD.E...	28.66	21	62	2314	687043	100.57
177	CK2a2	STK	T	2	......TD.D...	25.22	12	41	1807	684729	110.91
178	CK2a2	STK	T	3	......T..E...	9.43	14	29	42124	682922	7.83
179	CLK1	STK	S	1	...R..S..P...	24.64	18	105	5143	1094911	36.5
180	CLK1	STK	S	2	...R..S......	12.86	27	87	61147	1089768	5.53
181	CLK2	STK	S	1	...R..S......	13.64	19	36	66290	1094911	8.72
182	CLK3	STK	S	1	...R..S......	16	38	113	66290	1094911	5.55
183	CLK3	STK	S	2	..R...S......	8.47	20	75	57302	1028621	4.79
184	CLK3	STK	S	3	......S..R...	6.76	15	55	53140	971319	4.99
185	COT	STK	S	1	....D.S......	6.32	14	63	48093	1094911	5.06
186	CaMK1a	STK	S	1	...R..S......	10.78	17	38	66290	1094911	7.39
187	CaMK1d	STK	S	1	.L.R..S......	22.1	15	90	6915	1094911	26.39
188	CaMK1d	STK	S	2	...R..S......	8.63	20	75	59375	1087996	4.89
189	CaMK2a	STK	S	1	...R..S......	16	76	308	66290	1094911	4.08
190	CaMK2a	STK	S	2	......SFD....	25.91	15	232	1495	1028621	44.49
191	CaMK2a	STK	S	3	......S.E....	13.95	48	217	63654	1027126	3.57
192	CaMK2a	STK	S	4	......S.D....	16	40	169	45509	963472	5.01
193	CaMK2a	STK	S	5	......SV.....	11.72	32	129	53184	917963	4.28
194	CaMK2a	STK	S	6	...K..S......	8.73	23	97	47139	864779	4.35
195	CaMK2a	STK	S	7	.L....S......	7.13	24	74	79876	817640	3.32
196	CaMK2a	STK	T	1	...R..T......	6.38	18	82	37849	687043	3.98
197	CaMK2b	STK	S	1	...R..S......	16	57	249	66290	1094911	3.78
198	CaMK2b	STK	S	2	......SFD....	26.3	14	192	1495	1028621	50.17
199	CaMK2b	STK	S	3	......S.E....	15.35	45	178	63654	1027126	4.08
200	CaMK2b	STK	S	4	......S.D....	12.11	30	133	45509	963472	4.78
201	CaMK2b	STK	S	5	......SV.....	11.39	28	103	53184	917963	4.69
202	CaMK2b	STK	S	6	...K..S......	8.63	20	75	47139	864779	4.89
203	CaMK2b	STK	S	7	......S...D..	7.27	14	55	34852	817640	5.97
204	CaMK2b	STK	T	1	...R..T......	6.73	17	70	37849	687043	4.41
205	CaMK2d	STK	S	1	...R..S......	16	73	326	66290	1094911	3.7
206	CaMK2d	STK	S	2	......SFD....	22.13	11	253	1495	1028621	29.91
207	CaMK2d	STK	S	3	......S.E....	13.87	51	242	63654	1027126	3.4
208	CaMK2d	STK	S	4	......S.D....	16	42	191	45509	963472	4.66
209	CaMK2d	STK	S	5	......S...D..	9.61	27	149	39371	917963	4.22
210	CaMK2d	STK	S	6	......SV.....	8.82	27	122	50876	878592	3.82
211	CaMK2d	STK	S	7	...K..S......	8.21	22	95	44928	827716	4.27
212	CaMK2g	STK	S	1	...R..S.D....	22.99	19	412	2834	1094911	17.82
213	CaMK2g	STK	S	2	.L.R..S......	22.41	26	393	6615	1092077	10.92
214	CaMK2g	STK	S	3	......SFD....	24.05	16	367	1495	1085462	31.65
215	CaMK2g	STK	S	4	......S.E....	16	81	351	67781	1083967	3.69
216	CaMK2g	STK	S	5	......S.D....	16	68	270	45509	1016186	5.62
217	CaMK2g	STK	S	6	...R..S......	16	50	202	52714	970677	4.56
218	CaMK2g	STK	S	7	...K..S......	11.76	34	152	50031	917963	4.1
219	CaMK2g	STK	S	8	......SV.....	8.48	26	118	50292	867932	3.8
220	CaMK2g	STK	S	9	......S...D..	7.98	19	92	34852	817640	4.85
221	CaMK2g	STK	T	1	......T..D...	8.42	21	100	31124	687043	4.64
222	CaMK4	STK	S	1	...R..S......	16	56	150	66290	1094911	6.17
223	CaMK4	STK	S	2	...K..S......	11.32	26	94	56549	1028621	5.03
224	CaMK4	STK	S	3	..R...S......	10.28	21	68	53468	972072	5.61
225	DAPK1	STK	S	1	...R..S......	16	37	118	66290	1094911	5.18
226	DAPK1	STK	S	2	...K..S......	6.47	18	81	56549	1028621	4.04
227	DCLK1	STK	S	1	...R..S......	16	41	115	66290	1094911	5.89
228	DCLK1	STK	S	2	...K..S......	9.51	21	74	56549	1028621	5.16
229	DCLK1	STK	T	1	...R..T......	8.58	17	54	37849	687043	5.71
230	DCLK2	STK	S	1	...R..SF.....	24.12	16	232	2227	1094911	33.91
231	DCLK2	STK	S	2	...R..S......	16	63	216	64063	1092684	4.97
232	DCLK2	STK	S	3	...K..S......	15.26	39	153	56549	1028621	4.64
233	DCLK2	STK	S	4	......S.V....	7.03	23	114	54906	972072	3.57
234	DCLK2	STK	T	1	......T.Y....	9.45	21	158	16664	687043	5.48
235	DCLK2	STK	T	2	...R..T......	10.1	30	137	36995	670379	3.97
236	DCLK2	STK	T	3	...K..T......	9.19	25	107	34865	633384	4.24
237	DCLK2	STK	T	4	......T..D...	6.84	17	82	27223	598519	4.56
238	DYRK1A	STK	S	1	...R..SP.....	32	44	199	5433	1094911	44.56
239	DYRK1A	STK	S	2	......SP.....	16	89	155	78902	1089478	7.93
240	DYRK1A	STK	T	1	......TP.....	16	30	48	48630	687043	8.83
241	DYRK1B	STK	S	1	......SP.....	10.73	19	40	84335	1094911	6.17
242	DYRK2	STK	S	1	...R..SP.....	22.87	34	555	5433	1094911	12.35
243	DYRK2	STK	S	2	......SP.....	16	162	521	78902	1089478	4.29
244	DYRK2	STK	S	3	...R..S......	16	77	359	60857	1010576	3.56
245	DYRK2	STK	S	4	......SR.....	15.65	58	282	57445	949719	3.4
246	DYRK2	STK	S	5	..R...S......	13.51	45	224	48561	892274	3.69
247	DYRK2	STK	S	6	......SA.....	12.27	45	179	63725	843713	3.33
248	DYRK2	STK	S	7	......SV.....	10.17	34	134	55941	779988	3.54
249	DYRK2	STK	T	1	......TP.....	16	94	178	48630	687043	7.46
250	DYRK2	STK	T	2	...R..T......	8.43	21	84	35023	638413	4.56
251	DYRK2	STK	T	3	...G..T......	7.58	19	63	41526	603390	4.38
252	DYRK3	STK	S	1	...R..SP.....	23.24	28	364	5433	1094911	15.5
253	DYRK3	STK	S	2	......SP.....	16	110	336	78902	1089478	4.52
254	DYRK3	STK	S	3	...R..S......	16	65	226	60857	1010576	4.78
255	DYRK3	STK	S	4	......SV.....	10.76	36	161	59083	949719	3.59
256	DYRK3	STK	S	5	......SR.....	7.6	27	125	57445	890636	3.35
257	DYRK3	STK	T	1	......TP.....	16	59	120	48630	687043	6.95
258	DYRK3	STK	T	2	...R..T......	8.57	18	61	35023	638413	5.38
259	DYRK4	STK	S	1	...R..SP.....	32	48	296	5433	1094911	32.68
260	DYRK4	STK	S	2	......SP.P...	24.11	38	248	9098	1089478	18.35
261	DYRK4	STK	S	3	......SP.....	16	85	210	69804	1080380	6.26
262	DYRK4	STK	S	4	...R..S......	16	40	125	60857	1010576	5.31
263	DYRK4	STK	S	5	..R...S......	6.08	18	85	52702	949719	3.82
264	DYRK4	STK	T	1	......TP.....	16	43	68	48630	687043	8.93
265	Erk1	STK	S	1	....P.SP.....	26.41	64	361	10017	1094911	19.38
266	Erk1	STK	S	2	......SP.....	16	165	297	74318	1084894	8.11
267	Erk1	STK	S	3	......SA.....	16	53	132	72080	1010576	5.63
268	Erk1	STK	S	4	......SG.....	6	21	79	76708	938496	3.25
269	Erk1	STK	T	1	......TP.....	16	79	152	48630	687043	7.34
270	Erk2	STK	S	1	....P.SP.....	32	93	459	10017	1094911	22.15
271	Erk2	STK	S	2	......SP.....	16	212	366	74318	1084894	8.46
272	Erk2	STK	S	3	......SA.....	16	56	154	72080	1010576	5.1
273	Erk2	STK	S	4	......SG.....	6.64	25	98	76708	938496	3.12
274	Erk2	STK	T	1	......TP.....	16	71	160	48630	687043	6.27
275	Erk2	STK	T	2	......TA.....	8.64	26	89	49680	638413	3.75
276	Erk5	STK	S	1	....L.SA.....	22.17	27	277	7313	1094911	14.59
277	Erk5	STK	S	2	......SA.....	16	69	250	64767	1087598	4.63
278	Erk5	STK	S	3	......SP.....	16	64	181	84335	1022831	4.29
279	Erk5	STK	S	4	......SG.....	12.51	37	117	76708	938496	3.87
280	Erk5	STK	T	1	......TA.....	13.36	36	117	49680	687043	4.26
281	Erk5	STK	T	2	......TS.....	6.46	24	81	61082	637363	3.09
282	Erk7	STK	S	1	......SPR....	32	30	87	5270	1094911	71.64
283	Erk7	STK	T	1	......T.R....	16	25	46	37293	687043	10.01
284	GAK cycG1	STK	T	1	......TG.....	15.65	18	24	48614	687043	10.6
285	GCK	STK	S	1	......SL.....	6.88	33	123	110766	1094911	2.65
286	GCK	STK	T	1	.....GT......	10.15	55	298	48662	687043	2.61
287	GCK	STK	T	2	......TI.....	7.21	31	243	27092	638381	3.01
288	GPRK5	STK	S	1	......SE.E...	22.67	18	178	6231	1094911	17.77
289	GPRK5	STK	S	2	.....DS......	16	40	160	50420	1088680	5.4
290	GPRK5	STK	S	3	.....ES......	12.5	30	120	53030	1038260	4.89
291	GPRK5	STK	S	4	......S..E...	10.25	25	90	58508	985230	4.68
292	GPRK5	STK	S	5	......SE.....	9.04	19	65	50067	926722	5.41
293	GPRK5	STK	T	1	......TE.....	10.61	20	53	43205	687043	6
294	GPRK7	STK	S	1	....E.S..E...	24.09	21	173	5468	1094911	24.31
295	GPRK7	STK	S	2	......SE.....	16	48	152	62701	1089443	5.49
296	GPRK7	STK	S	3	......S.VE...	23	12	104	3180	1026742	37.25
297	GPRK7	STK	S	4	......S..D...	9.93	22	92	46414	1023562	5.27
298	GPRK7	STK	S	5	......S..E...	11.1	23	70	58334	977148	5.5
299	GPRK7	STK	S	6	....E.S......	8.72	16	47	50278	918814	6.22
300	GSK3a	STK	S	1	......SP.....	8.51	18	46	84335	1094911	5.08
301	GSK3a	STK	T	1	......TP.....	11.8	15	23	48630	687043	9.21
302	GSK3b	STK	S	1	......SP.....	16	39	108	84335	1094911	4.69
303	GSK3b	STK	T	1	......TP.....	16	45	73	48630	687043	8.71
304	HGK	STK	S	1	......SL.....	16	66	193	110766	1094911	3.38
305	HGK	STK	S	2	.....GS......	8.1	30	127	71853	984145	3.24
306	HGK	STK	T	1	......TI.....	14.27	58	421	29107	687043	3.25
307	HGK	STK	T	2	.....GT......	10.31	63	363	46647	657936	2.45
308	HGK	STK	T	3	.....NT......	7.91	34	300	22762	611289	3.04
309	HGK	STK	T	4	......T..R...	7.06	38	266	32401	588527	2.59
310	HIPK1	STK	S	1	......SP.P...	23.68	19	74	9839	1094911	28.57
311	HIPK1	STK	S	2	......SP.....	10.5	21	55	74496	1085072	5.56
312	HIPK1	STK	T	1	......TP.....	11.8	15	23	48630	687043	9.21
313	HIPK2	STK	S	1	...R..SP.....	24.89	18	88	5433	1094911	41.22
314	HIPK2	STK	S	2	......SP.....	16	33	70	78902	1089478	6.51
315	HIPK2	STK	T	1	......TP.....	10.96	16	29	48630	687043	7.79
316	HIPK3	STK	S	1	...R..SP.....	25.33	15	65	5433	1094911	46.51
317	HIPK3	STK	S	2	......SP.....	8.25	18	50	78902	1089478	4.97
318	HIPK3	STK	T	1	......TP.....	14.24	16	21	48630	687043	10.76
319	HIPK4	STK	S	1	...R..S......	16	44	123	66290	1094911	5.91
320	HIPK4	STK	S	2	......S..P...	6.74	21	79	75842	1028621	3.61
321	HRI	STK	S	1	....D.S......	7.22	14	54	48093	1094911	5.9
322	ICK	STK	S	1	......SP.....	16	42	122	84335	1094911	4.47
323	ICK	STK	T	1	......TP.....	7.9	23	84	48630	687043	3.87
324	ICK	STK	T	2	......TA.....	7.75	20	61	49680	638413	4.21
325	IKKa	STK	S	1	....L.S......	10.18	71	315	109728	1094911	2.25
326	IKKa	STK	S	2	......S..D...	7.57	33	244	44710	985183	2.98
327	IKKa	STK	S	3	......S...D..	7.34	29	211	40638	940473	3.18
328	IKKb	STK	S	1	..D.L.S......	22.56	26	857	4753	1094911	6.99
329	IKKb	STK	S	2	..E...SL.....	23.62	34	831	7317	1090158	6.1
330	IKKb	STK	S	3	....L.S......	16	154	797	103986	1082841	2.01
331	IKKb	STK	S	4	...R..S......	14.42	95	643	60078	978855	2.41
332	IKKb	STK	S	5	......SV.....	13.47	80	548	52817	918777	2.54
333	IKKb	STK	S	6	.E....SI.....	22.53	17	468	2023	865960	15.55
334	IKKb	STK	S	7	..D...SL.....	24.99	23	451	4015	863937	10.97
335	IKKb	STK	S	8	E.....S......	11.14	67	428	54001	859922	2.49
336	IKKb	STK	S	9	......S...E..	9.66	56	361	49472	805921	2.53
337	IKKb	STK	S	10	D.....S......	8.92	41	305	34906	756449	2.91
338	IKKb	STK	S	11	......S..D...	6.48	32	264	31993	721543	2.73
339	IKKe	STK	S	1	......SL.....	16	209	557	110766	1094911	3.71
340	IKKe	STK	S	2	......SI.....	16	63	348	40064	984145	4.45
341	IKKe	STK	S	3	......SV.....	16	67	285	62625	944081	3.54
342	IKKe	STK	S	4	......SF.....	7.48	31	218	40773	881456	3.07
343	IRAK1	STK	S	1	......S.V....	8.78	37	217	61337	1094911	3.04
344	IRAK1	STK	S	2	..K...S......	6.81	28	180	52676	1033574	3.05
345	IRAK1	STK	T	1	......T.V....	6.38	23	116	41477	687043	3.28
346	JNK1	STK	S	1	......SP.E...	24.56	42	392	4615	1094911	25.42
347	JNK1	STK	S	2	......SP.....	16	235	350	79720	1090296	9.18
348	JNK1	STK	T	1	......TP.....	16	140	217	48630	687043	9.11
349	JNK1	STK	T	2	......T...E..	7.3	20	77	40620	638413	4.08
350	JNK2	STK	S	1	......SP.....	16	153	219	84335	1094911	9.07
351	JNK2	STK	T	1	......TP.....	16	73	118	48630	687043	8.74
352	JNK3	STK	S	1	......SP.....	16	143	217	84335	1094911	8.56
353	JNK3	STK	T	1	......TP.....	16	69	105	48630	687043	9.28
354	KHS1	STK	S	1	......SL.....	16	75	203	110766	1094911	3.65
355	KHS1	STK	T	1	......TI.....	14.37	52	347	29107	687043	3.54
356	KHS1	STK	T	2	.....GT......	7.57	49	295	46647	657936	2.34
357	KHS1	STK	T	3	......TL.....	6.54	53	246	63932	611289	2.06
358	KHS1	STK	T	4	...G..T......	6.2	32	193	34743	547357	2.61
359	LATS1	STK	S	1	......S.D....	9.39	27	144	49838	1094911	4.12
360	LATS1	STK	S	2	...R..S......	6.87	24	117	63456	1045073	3.38
361	LATS2	STK	S	1	.H.R..S......	19.17	13	201	2223	1094911	31.86
362	LATS2	STK	S	2	...K..S......	7.35	30	188	56549	1092688	3.08
363	LATS2	STK	S	3	......SV.....	6.46	27	158	59266	1036139	2.99
364	LIMK1	STK	S	1	.....GS......	12.25	37	132	79610	1094911	3.86
365	LIMK1	STK	Y	1	.....GY......	8.24	44	259	21000	322611	2.61
366	LKB1	STK	T	1	..D...T......	6.05	19	121	29134	687043	3.7
367	LOK	STK	T	1	......TI.....	7.35	12	39	29107	687043	7.26
368	LRRK2	STK	S	1	...R..S......	16	30	48	66290	1094911	10.32
369	MAP2K1	STK	S	1	...R..SP.....	23.78	14	49	5433	1094911	57.58
370	MAP2K2	STK	S	1	...R..SP.....	26	16	63	5433	1094911	51.18
371	MAP2K3	STK	S	1	...R..SP.P...	35.57	11	40	741	1094911	406.34
372	MAP2K3	STK	S	2	......SP.....	7.2	13	29	83594	1094170	5.87
373	MAP2K4	STK	S	1	...R..SP.....	27.08	17	61	5433	1094911	56.16
374	MAP2K4	STK	S	2	......SP.....	9.31	18	44	78902	1089478	5.65
375	MAP2K4	STK	S	3	...R..S......	6.9	11	26	60857	1010576	7.03
376	MAP2K4	STK	T	1	......TP.....	8.94	12	20	48630	687043	8.48
377	MAP2K6	STK	S	1	.R.R..SP.....	36.48	11	36	588	1094911	568.97
378	MAP2K6	STK	S	2	...R..S......	8.26	12	25	65702	1094323	7.99
379	MAP2K7	STK	S	1	...R..SP.....	20.71	12	61	5433	1094911	39.65
380	MAP3K1	STK	S	1	......SL.....	9.52	55	222	110766	1094911	2.45
381	MAP3K1	STK	S	2	......SV.....	11.92	39	167	62625	984145	3.67
382	MAP3K1	STK	S	3	......SI.....	8.82	24	128	40064	921520	4.31
383	MAP3K1	STK	T	1	......TI.....	11.72	35	203	29107	687043	4.07
384	MAP3K1	STK	T	2	......TV.....	12.57	43	168	47915	657936	3.51
385	MAP3K2	STK	S	1	...R..SP.....	18	10	53	5433	1094911	38.02
386	MAPKAPK2	STK	S	1	.L.R..S......	29.24	40	260	6915	1094911	24.36
387	MAPKAPK2	STK	S	2	....P.SP.....	26.35	33	220	9961	1087996	16.38
388	MAPKAPK2	STK	S	3	.Y.R..S......	23.23	12	187	1498	1078035	46.18
389	MAPKAPK2	STK	S	4	...R..S......	16	51	175	57313	1076537	5.47
390	MAPKAPK2	STK	S	5	......SP.....	16	46	124	69505	1019224	5.44
391	MAPKAPK2	STK	S	6	....Q.S......	7.37	17	78	41850	949719	4.95
392	MAPKAPK2	STK	T	1	......TP.....	12.14	24	60	48630	687043	5.65
393	MAPKAPK3	STK	S	1	.L.R..S......	28.14	64	539	6915	1094911	18.8
394	MAPKAPK3	STK	S	2	...RQ.S......	23.69	25	475	2319	1087996	24.69
395	MAPKAPK3	STK	S	3	...R..S......	16	148	450	57056	1085677	6.26
396	MAPKAPK3	STK	S	4	......SV.....	16	61	302	59083	1028621	3.52
397	MAPKAPK3	STK	S	5	.L..Q.S......	23.35	18	241	4288	969538	16.89
398	MAPKAPK3	STK	S	6	...K..S......	10.96	41	223	52986	965250	3.35
399	MAPKAPK3	STK	S	7	.L....S......	8.39	44	182	85680	912264	2.57
400	MAPKAPK3	STK	T	1	...R..T......	10.05	20	63	37849	687043	5.76
401	MAPKAPK5	STK	S	1	.L.R..S......	27.07	39	384	6915	1094911	16.08
402	MAPKAPK5	STK	S	2	...R..S......	16	75	345	59375	1087996	3.98
403	MAPKAPK5	STK	S	3	......S.E....	10.33	48	270	63654	1028621	2.87
404	MAPKAPK5	STK	S	4	....P.SP.....	19.88	24	222	8882	964967	11.75
405	MAPKAPK5	STK	T	1	......TP.....	12.79	23	52	48630	687043	6.25
406	MARK1	STK	S	1	......S..DL..	25.93	30	344	5284	1094911	18.07
407	MARK1	STK	S	2	......S..NL..	27.33	25	314	3791	1089627	22.88
408	MARK1	STK	S	3	......S.E.L..	23.95	24	289	6367	1085836	14.16
409	MARK1	STK	S	4	......S...LD.	23.56	16	265	3700	1079469	17.61
410	MARK1	STK	S	5	......S...I..	13.69	41	249	43041	1075769	4.12
411	MARK1	STK	S	6	......S...L..	13.84	54	208	84121	1032728	3.19
412	MARK1	STK	S	7	......S...V..	9.58	34	154	61523	948607	3.4
413	MARK1	STK	T	1	.....ST......	6.83	12	24	58504	687043	5.87
414	MARK2	STK	S	1	......S.E.L..	26.33	39	452	7192	1094911	13.14
415	MARK2	STK	S	2	......S..DL..	26.14	28	413	4748	1087719	15.53
416	MARK2	STK	S	3	......S...LD.	24.54	21	385	3862	1082971	15.3
417	MARK2	STK	S	4	......S..NL..	22.19	15	364	3340	1079109	13.31
418	MARK2	STK	S	5	......S..DI..	28.38	23	349	2568	1075769	27.61
419	MARK2	STK	S	6	......S...L..	13.44	69	326	84121	1073201	2.7
420	MARK2	STK	S	7	......S...I..	11.62	39	257	40473	989080	3.71
421	MARK2	STK	S	8	......S..DV..	19.45	13	218	3096	948607	18.27
422	MARK2	STK	S	9	......S...V..	7.31	35	205	58427	945511	2.76
423	MARK2	STK	S	10	......S...M..	6.55	17	170	19556	887084	4.54
424	MARK3	STK	S	1	......S..NL..	27.49	25	307	3791	1094911	23.52
425	MARK3	STK	S	2	...R..S...L..	26.57	26	282	5644	1091120	17.82
426	MARK3	STK	S	3	......S..DL..	26.94	22	256	4975	1085476	18.75
427	MARK3	STK	S	4	......S..D...	9.67	34	234	44386	1080501	3.54
428	MARK3	STK	S	5	......S...L..	11.38	50	200	88853	1036115	2.92
429	MARK3	STK	S	6	......S...I..	6.31	22	150	40473	947262	3.43
430	MARK4	STK	S	1	......S..DL..	28.5	39	487	5284	1094911	16.59
431	MARK4	STK	S	2	......S..NL..	28.3	30	448	3791	1089627	19.25
432	MARK4	STK	S	3	......S.E.L..	26.87	33	418	6367	1085836	13.46
433	MARK4	STK	S	4	......S...L..	16	94	385	87821	1079469	3
434	MARK4	STK	S	5	......S..DI..	25.57	19	291	2568	991648	25.21
435	MARK4	STK	S	6	.....GS......	12.32	57	272	72122	989080	2.87
436	MARK4	STK	S	7	...R..S......	8.46	38	215	55834	916958	2.9
437	MARK4	STK	S	8	......S..DV..	15.91	13	177	2746	861124	23.03
438	MARK4	STK	S	9	...K..S......	7.92	30	164	48384	858378	3.25
439	MARK4	STK	S	10	......S...I..	6.08	20	134	33785	809994	3.58
440	MELK	STK	S	1	.L.R..S......	24.96	19	88	6915	1094911	34.19
441	MELK	STK	S	2	...R..S......	8.48	19	69	59375	1087996	5.05
442	MINK	STK	S	1	......SL.....	16	61	177	110766	1094911	3.41
443	MINK	STK	S	2	......S..R...	8.72	26	116	56513	984145	3.9
444	MINK	STK	T	1	......TI.....	14.15	59	436	29107	687043	3.19
445	MINK	STK	T	2	.....GT......	9.19	62	377	46647	657936	2.32
446	MINK	STK	T	3	......TL.....	8.97	70	315	63932	611289	2.12
447	MLK1	STK	S	1	......S....K.	8.48	55	465	54141	1094911	2.39
448	MLK1	STK	S	2	....D.S......	7.63	45	410	45607	1040770	2.5
449	MLK1	STK	S	3	.....QS......	6.39	35	365	36839	995163	2.59
450	MLK1	STK	S	4	..D...S......	6.51	36	330	40701	958324	2.57
451	MLK1	STK	S	5	.D....S......	6.19	32	294	37543	917623	2.66
452	MLK1	STK	S	6	.....DS......	6.02	32	262	41346	880080	2.6
453	MLK1	STK	T	1	D.....T......	6.6	31	253	29831	687043	2.82
454	MLK1	STK	T	2	......TQ.....	6.7	29	222	28893	657212	2.97
455	MLK1	STK	T	3	..D...T......	6.19	25	193	26294	628319	3.1
456	MLK2	STK	S	1	.....DSV.....	13.8	11	204	2993	1094911	19.73
457	MLK3	STK	S	1	D.....S......	9.32	45	365	47510	1094911	2.84
458	MLK3	STK	S	2	......SV.....	7.94	46	320	60013	1047401	2.51
459	MLK3	STK	S	3	.D....S......	7.69	34	274	41299	987388	2.97
460	MLK3	STK	T	1	..D...T......	6.54	21	135	29134	687043	3.67
461	MNK2	STK	S	1	...K..S......	13.7	52	299	56549	1094911	3.37
462	MNK2	STK	S	2	...R..S......	9.67	45	247	66290	1038362	2.85
463	MNK2	STK	S	3	......SV.....	8.82	36	202	55823	972072	3.1
464	MNK2	STK	S	4	......SI.....	6.81	23	166	35686	916249	3.56
465	MOK	STK	S	1	...R..SP.....	21.35	14	103	5433	1094911	27.39
466	MOK	STK	S	2	......SR.....	7.56	21	89	62898	1089478	4.09
467	MOK	STK	T	1	......TP.....	9.19	20	56	48630	687043	5.05
468	MOK	STK	T	2	....P.T......	7.31	14	36	44036	638413	5.64
469	MOK	STK	T	3	......TA.....	6.73	11	22	45911	594377	6.47
470	MPSK1	STK	T	1	......TG.....	10.83	20	47	48614	687043	6.01
471	MRCKb	STK	S	1	...R..S......	6.89	14	43	66290	1094911	5.38
472	MSK1	STK	S	1	...R..S.D....	26.41	32	406	2834	1094911	30.45
473	MSK1	STK	S	2	...R..S......	16	158	374	63456	1092077	7.27
474	MSK1	STK	S	3	....R.S......	16	48	216	55907	1028621	4.09
475	MSK1	STK	S	4	..R...S......	11.84	36	168	52939	972714	3.94
476	MSK1	STK	S	5	R.....SV.....	15.37	10	132	2716	919775	25.66
477	MSK1	STK	S	6	......S.D....	6.73	21	122	42186	917059	3.74
478	MSK1	STK	T	1	...R..T......	16	35	77	37849	687043	8.25
479	MSK2	STK	S	1	...R..S.D....	22.69	16	180	2834	1094911	34.34
480	MSK2	STK	S	2	...R..S......	16	63	164	63456	1092077	6.61
481	MSSK1	STK	S	1	...R..S......	9.5	16	39	66290	1094911	6.78
482	MST1	STK	S	1	.....GS......	10.11	39	168	79610	1094911	3.19
483	MST1	STK	S	2	......SL.....	7.89	36	129	103009	1015301	2.75
484	MST1	STK	T	1	......TI.....	14.88	60	433	29107	687043	3.27
485	MST1	STK	T	2	......T....K.	12.9	59	373	35180	657936	2.96
486	MST1	STK	T	3	.....GT......	11.47	60	314	44564	622756	2.67
487	MST1	STK	T	4	......TL.....	8.03	58	254	60440	578192	2.18
488	MST2	STK	S	1	......SL.....	9.7	46	167	110766	1094911	2.72
489	MST2	STK	S	2	.....GS......	6.82	27	121	71853	984145	3.06
490	MST2	STK	T	1	.....GT......	12.8	78	445	48662	687043	2.47
491	MST2	STK	T	2	......TI.....	9.04	44	367	27092	638381	2.83
492	MST2	STK	T	3	......T....K.	7.19	43	323	33097	611289	2.46
493	MST2	STK	T	4	......T.R....	6.59	38	280	31501	578192	2.49
494	MST3	STK	S	1	......SL.....	11.39	60	229	110766	1094911	2.59
495	MST3	STK	S	2	......SV.....	12.41	40	169	62625	984145	3.72
496	MST3	STK	S	3	......SI.....	8.05	23	129	40064	921520	4.1
497	MST3	STK	T	1	.....GT......	16	81	385	48662	687043	2.97
498	MST3	STK	T	2	......TI.....	10.03	41	304	27092	638381	3.18
499	MST3	STK	T	3	......TV.....	10.38	52	263	44429	611289	2.72
500	MST4	STK	S	1	.....GS......	14.16	50	199	79610	1094911	3.46
501	MST4	STK	S	2	......SL.....	6.65	37	149	103009	1015301	2.45
502	MST4	STK	S	3	......SV.....	8.11	26	112	58307	912292	3.63
503	MST4	STK	T	1	.....GT......	16	77	371	48662	687043	2.93
504	MST4	STK	T	2	......TI.....	8.83	38	294	27092	638381	3.05
505	MST4	STK	T	3	......T....K.	7.2	37	256	33097	611289	2.67
506	MST4	STK	T	4	......T.R....	6.87	33	219	31501	578192	2.77
507	NDR1	STK	S	1	.H.R..S......	22.82	10	91	2223	1094911	54.13
508	NDR1	STK	S	2	...R..S......	11.48	25	81	64067	1092688	5.26
509	NDR2	STK	S	1	...R..S......	12.05	30	107	66290	1094911	4.63
510	NEK1	STK	T	1	.....GT......	9.91	60	345	48662	687043	2.46
511	NEK11	STK	T	1	......T....K.	6.25	22	122	36870	687043	3.36
512	NEK2	STK	S	1	...L..S......	14.24	93	415	104143	1094911	2.36
513	NEK2	STK	S	2	...F..S......	7.21	36	322	40350	990768	2.75
514	NEK2	STK	S	3	......S.R....	6.74	39	286	52057	950418	2.49
515	NEK2	STK	T	1	......T.R....	10.02	34	175	37293	687043	3.58
516	NEK2	STK	T	2	...L..T......	7.02	35	141	61687	649750	2.61
517	NEK2	STK	T	3	...F..T......	6.71	18	106	23276	588063	4.29
518	NEK4	STK	S	1	...L..S......	6.3	40	183	104143	1094911	2.3
519	NEK4	STK	S	2	......SL.....	7.34	37	143	98785	990768	2.6
520	NEK4	STK	T	1	......T....K.	11.69	54	344	36870	687043	2.93
521	NEK6	STK	S	1	...LD.S......	25.3	30	467	4918	1094911	14.3
522	NEK6	STK	S	2	...LE.S......	25.2	31	437	6210	1089993	12.45
523	NEK6	STK	S	3	...L.QS......	22.03	17	406	3566	1083783	12.73
524	NEK6	STK	S	4	...L..S......	16	92	389	89449	1080217	2.86
525	NEK6	STK	S	5	....D.S......	16	52	297	43175	990768	4.02
526	NEK6	STK	S	6	..D...S......	11.24	38	245	40016	947593	3.67
527	NEK6	STK	S	7	...F..S......	8.14	29	207	36718	907577	3.46
528	NEK6	STK	T	1	...L..T......	13.09	52	177	65270	687043	3.09
529	NEK6	STK	T	2	......T....K.	6.04	22	125	33456	621773	3.27
530	NEK7	STK	S	1	...LD.S......	23.13	25	507	4918	1094911	10.98
531	NEK7	STK	S	2	...L..S......	16	129	482	99225	1089993	2.94
532	NEK7	STK	S	3	....D.S......	16	64	353	43175	990768	4.16
533	NEK7	STK	S	4	...F..S......	11.19	41	289	38834	947593	3.46
534	NEK7	STK	S	5	.....ES......	6.65	33	248	44482	908759	2.72
535	NEK7	STK	S	6	.....DS......	6.16	29	215	41777	864277	2.79
536	NEK7	STK	T	1	......T....K.	6.93	23	121	36870	687043	3.54
537	NEK9	STK	S	1	....G.S......	8.06	52	317	76201	1094911	2.36
538	NEK9	STK	S	2	....D.S......	9.4	39	265	48093	1018710	3.12
539	NIM1	STK	S	1	......S..DL..	30.14	40	559	5284	1094911	14.83
540	NIM1	STK	S	2	......S..NL..	26.19	26	519	3791	1089627	14.4
541	NIM1	STK	S	3	.....QS...L..	22.28	18	493	3561	1085836	11.13
542	NIM1	STK	S	4	.....GS......	16	113	475	79070	1082275	3.26
543	NIM1	STK	S	5	......S...L..	15.65	81	362	83838	1003205	2.68
544	NIM1	STK	S	6	...R..S......	14.35	56	281	55971	919367	3.27
545	NIM1	STK	S	7	......S..DI..	15.81	12	225	2272	863396	20.27
546	NIM1	STK	S	8	......SQ.....	9.21	34	213	40724	861124	3.38
547	NIM1	STK	S	9	......S...V..	6.14	30	179	51025	820400	2.69
548	NLK	STK	S	1	......SP.....	16	105	228	84335	1094911	5.98
549	NuaK1	STK	S	1	......SF.....	7.1	18	106	40773	1094911	4.56
550	NuaK1	STK	S	2	......S...L..	7.07	26	88	99166	1054138	3.14
551	NuaK2	STK	S	1	...R..S...L..	24.2	20	200	5850	1094911	18.72
552	NuaK2	STK	S	2	...K..S......	8.94	32	180	56549	1089061	3.42
553	NuaK2	STK	S	3	...R..S......	9.92	32	148	60440	1032512	3.69
554	NuaK2	STK	S	4	......S...L..	6.51	30	116	92530	972072	2.72
555	OSR1	STK	T	1	......TI.....	7.07	16	75	29107	687043	5.04
556	OSR1	STK	T	2	......TV.....	6.19	17	59	47915	657936	3.96
557	PAK1	STK	S	1	....R.S......	16	98	329	61390	1094911	5.31
558	PAK1	STK	S	2	...R..S......	16	60	231	60807	1033521	4.41
559	PAK1	STK	S	3	.R....S......	12.75	38	171	53836	972714	4.02
560	PAK1	STK	S	4	...K..S......	10.53	30	133	50293	918878	4.12
561	PAK1	STK	S	5	R.....S......	11.35	27	103	46700	868585	4.88
562	PAK1	STK	S	6	..R...S......	8.16	19	76	42125	821885	4.88
563	PAK1	STK	T	1	....R.T......	6.45	15	61	35408	687043	4.77
564	PAK2	STK	S	1	....R.S......	16	99	370	61390	1094911	4.77
565	PAK2	STK	S	2	...R..S......	16	80	271	60807	1033521	5.02
566	PAK2	STK	S	3	...K..S......	16	46	191	53212	972714	4.4
567	PAK2	STK	S	4	.R....S......	15.18	38	145	50917	919502	4.73
568	PAK2	STK	S	5	..R...S......	9.62	25	107	45563	868585	4.45
569	PAK2	STK	S	6	R.....S......	6.67	18	82	43262	823022	4.18
570	PAK2	STK	T	1	....R.T......	13.53	23	63	35408	687043	7.08
571	PAK2	STK	T	2	...R..T......	7.95	14	40	35256	651635	6.47
572	PAK3	STK	S	1	...R..S......	16	98	446	66290	1094911	3.63
573	PAK3	STK	S	2	....R.S......	16	82	348	55907	1028621	4.34
574	PAK3	STK	S	3	...K..S......	16	55	266	53212	972714	3.78
575	PAK3	STK	S	4	..R...S......	16	49	211	49448	919502	4.32
576	PAK3	STK	S	5	..K...S......	8.81	30	162	45400	870054	3.55
577	PAK3	STK	T	1	....R.T......	9.61	22	85	35408	687043	5.02
578	PAK4	STK	S	1	....R.S......	10.99	21	62	61390	1094911	6.04
579	PAK5	STK	S	1	....R.S......	16	43	112	61390	1094911	6.85
580	PAK6	STK	S	1	...K..S......	16	38	119	56549	1094911	6.18
581	PAK6	STK	S	2	....R.S......	10.21	23	81	58053	1038362	5.08
582	PAK6	STK	S	3	..R...S......	8.01	17	58	54368	980309	5.28
583	PAK6	STK	S	4	...R..S......	8.14	15	41	55887	925941	6.06
584	PASK	STK	S	1	...R..S......	12.82	19	39	66290	1094911	8.05
585	PBK	STK	T	1	......TG.....	16	51	158	48614	687043	4.56
586	PEK	STK	S	1	....D.S......	7.44	14	52	48093	1094911	6.13
587	PEK	STK	T	1	....E.T......	7.02	15	48	41901	687043	5.12
588	PHKG1	STK	S	1	...R..S......	8.86	23	87	66290	1094911	4.37
589	PHKG1	STK	S	2	......SV.....	6.32	16	64	59083	1028621	4.35
590	PHKG2	STK	S	1	...R..S......	16	69	334	66290	1094911	3.41
591	PHKG2	STK	S	2	......SV.....	13.5	51	265	59083	1028621	3.35
592	PHKG2	STK	S	3	...K..S......	9.75	38	214	53289	969538	3.23
593	PHKG2	STK	T	1	......TI.....	9.27	17	62	29107	687043	6.47
594	PIM1	STK	S	1	.R.R..S......	29.44	39	347	6255	1094911	19.67
595	PIM1	STK	S	2	......SG.....	16	94	308	76231	1088656	4.36
596	PIM1	STK	S	3	...R..S......	16	52	214	55565	1012425	4.43
597	PIM1	STK	S	4	......S..R...	11.43	35	162	52998	956860	3.9
598	PIM1	STK	S	5	.R....S......	14.05	34	127	49889	903862	4.85
599	PIM1	STK	S	6	..R...S......	6.42	19	93	45352	853973	3.85
600	PIM1	STK	T	1	...R..T......	14.95	31	99	37849	687043	5.68
601	PIM1	STK	T	2	......TG.....	7.06	19	68	44206	649194	4.1
602	PIM2	STK	S	1	.R.R..S......	25.49	18	84	6255	1094911	37.51
603	PIM2	STK	S	2	......SG.....	9.46	22	66	76231	1088656	4.76
604	PIM3	STK	S	1	...R..SG.....	22.02	20	316	4947	1094911	14.01
605	PIM3	STK	S	2	......SG.....	16	70	296	71761	1089964	3.59
606	PIM3	STK	S	3	.R.R..S......	28.09	26	226	5778	1018203	20.27
607	PIM3	STK	S	4	......S..R...	6.44	31	200	57225	1012425	2.74
608	PIM3	STK	S	5	...R..S......	8.08	30	169	51338	955200	3.3
609	PIM3	STK	S	6	.R....S......	6.17	24	139	49889	903862	3.13
610	PIM3	STK	S	7	R.....S......	6.13	21	115	45587	853973	3.42
611	PIM3	STK	T	1	.R....T......	8.2	19	71	37791	687043	4.87
612	PIM3	STK	T	2	......TG.....	8.09	18	52	45977	649252	4.89
613	PKACa	STK	S	1	...R..S......	16	244	510	66290	1094911	7.9
614	PKACa	STK	S	2	....R.S......	16	73	266	55907	1028621	5.05
615	PKACa	STK	S	3	..R...S......	16	47	193	52939	972714	4.47
616	PKACa	STK	S	4	....K.S......	15.05	36	146	45396	919775	5
617	PKACa	STK	S	5	.R....S......	9.79	26	110	47389	874379	4.36
618	PKACa	STK	S	6	R.....S......	7.25	19	84	43333	826990	4.32
619	PKACa	STK	S	7	...K..S......	8.3	18	65	41615	783657	5.21
620	PKACa	STK	T	1	...R..T......	10.01	17	45	37849	687043	6.86
621	PKACb	STK	S	1	...R..S......	16	161	343	66290	1094911	7.75
622	PKACb	STK	S	2	....R.S......	16	63	182	55907	1028621	6.37
623	PKACb	STK	S	3	..R...S......	13.5	32	119	52939	972714	4.94
624	PKACb	STK	S	4	....K.S......	13.25	26	87	45396	919775	6.06
625	PKACb	STK	S	5	......SV.....	8.22	18	61	50531	874379	5.11
626	PKACb	STK	S	6	...K..S......	8.61	15	43	43391	823848	6.62
627	PKACb	STK	T	1	...R..T......	8.25	11	22	37849	687043	9.08
628	PKACg	STK	S	1	...R..S......	16	26	42	66290	1094911	10.22
629	PKCa	STK	S	1	...R..S......	11.36	43	215	66290	1094911	3.3
630	PKCa	STK	S	2	.....GS......	10.38	40	172	74709	1028621	3.2
631	PKCa	STK	S	3	......SV.....	8.07	27	132	55029	953912	3.55
632	PKCa	STK	S	4	......S.R....	6.14	20	105	48154	898883	3.56
633	PKCb1	STK	S	1	...R..S......	9.39	31	142	66290	1094911	3.61
634	PKCb1	STK	S	2	.....GS......	6.49	25	111	74709	1028621	3.1
635	PKCd	STK	S	1	...R..S......	6.35	14	47	66290	1094911	4.92
636	PKCg	STK	S	1	...R..S......	6.02	23	121	66290	1094911	3.14
637	PKCg	STK	S	2	......SV.....	6.18	20	98	59083	1028621	3.55
638	PKCh	STK	S	1	...R..S......	8.39	24	99	66290	1094911	4
639	PKCh	STK	S	2	.....GS......	6.58	20	75	74709	1028621	3.67
640	PKCh	STK	S	3	......S...K..	6.23	14	55	49498	953912	4.91
641	PKCt	STK	S	1	...R..S......	11.91	41	191	66290	1094911	3.55
642	PKCt	STK	S	2	......SV.....	8.68	30	150	59083	1028621	3.48
643	PKCz	STK	S	1	...R..S......	9.85	29	121	66290	1094911	3.96
644	PKCz	STK	S	2	......S...K..	6.74	19	92	52637	1028621	4.04
645	PKD1	STK	S	1	...R..S......	16	54	200	66290	1094911	4.46
646	PKD1	STK	S	2	.LK...S......	15.5	12	146	5294	1028621	15.97
647	PKD1	STK	S	3	......SV.....	7.96	27	134	58803	1023327	3.51
648	PKD2	STK	S	1	.L.R..S......	27.48	22	162	6915	1094911	21.5
649	PKD2	STK	S	2	...R..S......	13.6	35	140	59375	1087996	4.58
650	PKD2	STK	S	3	.L....S......	11.08	36	105	100830	1028621	3.5
651	PKD3	STK	S	1	.L.R..S......	27.22	29	303	6915	1094911	15.15
652	PKD3	STK	S	2	.LK...S......	22.69	17	274	5294	1087996	12.75
653	PKD3	STK	S	3	...R..S......	13.58	49	257	59375	1082702	3.48
654	PKD3	STK	S	4	.L....S......	12.59	56	208	95536	1023327	2.88
655	PKD3	STK	S	5	.V....S......	9.22	33	152	59637	927791	3.38
656	PKG1a	STK	S	1	...R..S......	16	86	154	66290	1094911	9.22
657	PKG1a	STK	S	2	....R.S......	13.2	24	68	55907	1028621	6.49
658	PKG1a	STK	S	3	..R...S......	6.41	13	44	52939	972714	5.43
659	PKG1b	STK	S	1	...RR.S......	24.6	23	148	5483	1094911	31.03
660	PKG1b	STK	S	2	...R..S......	16	45	125	60807	1089428	6.45
661	PKG1b	STK	S	3	....R.S......	15.18	28	80	55907	1028621	6.44
662	PKG1b	STK	S	4	....K.S......	10.59	18	52	48060	972714	7.01
663	PKN1	STK	S	1	...R..SF.....	22.36	12	155	2227	1094911	38.06
664	PKN1	STK	S	2	...R..S......	16	46	143	64063	1092684	5.49
665	PKN1	STK	S	3	......SF.....	6.91	17	97	38546	1028621	4.68
666	PKN2	STK	S	1	...R..S......	12.69	24	65	66290	1094911	6.1
667	PKN2	STK	S	2	......S...K..	6.2	12	41	52637	1028621	5.72
668	PLK1	STK	S	1	....D.S......	16	67	283	48093	1094911	5.39
669	PLK1	STK	S	2	....E.S......	16	57	216	63048	1046818	4.38
670	PLK1	STK	S	3	....N.S......	16	42	159	38766	983770	6.7
671	PLK1	STK	T	1	....D.T......	16	34	125	29102	687043	6.42
672	PLK1	STK	T	2	....E.T......	12.7	29	91	41901	657941	5
673	PLK1	STK	T	3	....N.T......	9.63	18	62	28442	616040	6.29
674	PLK2	STK	S	1	...E..S......	11.37	17	36	65219	1094911	7.93
675	PLK3	STK	S	1	...E..S..E...	25.13	31	319	5844	1094911	18.21
676	PLK3	STK	S	2	...E..S......	16	71	288	59375	1089067	4.52
677	PLK3	STK	S	3	....E.S.E....	23.67	18	217	4462	1029692	19.14
678	PLK3	STK	S	4	....D.S......	16	44	199	44187	1025230	5.13
679	PLK3	STK	S	5	....E.S......	11.68	34	155	52707	981043	4.08
680	PLK3	STK	S	6	....N.S......	13.71	28	121	35947	928336	5.98
681	PLK3	STK	S	7	......S.E....	10.63	26	93	53350	892389	4.68
682	PLK3	STK	S	8	.....DS......	6.68	15	67	37395	839039	5.02
683	PLK3	STK	T	1	......T.E....	9.54	31	123	48027	687043	3.61
684	PLK3	STK	T	2	......T.D....	6.67	18	92	29658	639016	4.22
685	PLK4	STK	S	1	....D.S......	6.81	19	105	48093	1094911	4.12
686	PRKX	STK	S	1	...RR.S......	27.95	35	175	5483	1094911	39.94
687	PRKX	STK	S	2	...R..S......	16	74	140	60807	1089428	9.47
688	PRKX	STK	S	3	....R.S......	12.54	23	66	55907	1028621	6.41
689	QIK	STK	S	1	......S..DL..	27.71	33	581	5284	1094911	11.77
690	QIK	STK	S	2	......S..NL..	28.94	27	548	3791	1089627	14.16
691	QIK	STK	S	3	.....GS......	16	108	521	79070	1085836	2.85
692	QIK	STK	S	4	...R..S......	16	84	413	60905	1006766	3.36
693	QIK	STK	S	5	......S..DI..	24.48	18	329	2272	945861	22.78
694	QIK	STK	S	6	..K...S......	8.33	43	311	48447	943589	2.69
695	QIK	STK	S	7	......S...L..	7.36	52	268	78181	895142	2.22
696	QIK	STK	S	8	......S...I..	7.49	29	216	33874	816961	3.24
697	RHOK	STK	S	1	......S...E..	7.36	17	57	68610	1094911	4.76
698	ROCK1	STK	S	1	...R..S......	16	43	95	66290	1094911	7.48
699	ROCK1	STK	S	2	....R.S......	6.31	14	52	55907	1028621	4.95
700	ROCK1	STK	T	1	...R..T......	13.13	28	93	37849	687043	5.47
701	ROCK1	STK	T	2	...K..T......	8.06	18	65	35738	649194	5.03
702	ROCK2	STK	S	1	...R..S......	12.94	28	87	66290	1094911	5.32
703	ROCK2	STK	T	1	...R..T......	7.58	24	118	37849	687043	3.69
704	RSK1	STK	S	1	.R.R..S......	24.34	40	376	6255	1094911	18.62
705	RSK1	STK	S	2	...R..S..E...	22.62	24	336	3764	1088656	20.66
706	RSK1	STK	S	3	...R..S..D...	23.32	19	312	2610	1084892	25.31
707	RSK1	STK	S	4	...R..S......	16	74	293	53661	1082282	5.09
708	RSK1	STK	S	5	.R....S......	16	61	219	57869	1028621	4.95
709	RSK1	STK	S	6	..R...S......	12.72	36	158	52695	970752	4.2
710	RSK1	STK	S	7	...K..S..D...	16	10	122	2404	918057	31.3
711	RSK1	STK	S	8	......SV.....	9.76	27	112	52751	915653	4.18
712	RSK1	STK	S	9	......S...D..	7.58	18	85	37895	862902	4.82
713	RSK2	STK	S	1	...R..S......	16	84	238	66290	1094911	5.83
714	RSK2	STK	S	2	.R....S......	16	44	154	57869	1028621	5.08
715	RSK2	STK	S	3	......SV.....	9.25	26	110	55793	970752	4.11
716	RSK2	STK	S	4	......S...D..	6.89	17	84	40237	914959	4.6
717	RSK2	STK	S	5	.K....S......	7.05	17	67	48013	874722	4.62
718	RSK3	STK	S	1	...R..S..D...	22.6	24	559	2886	1094911	16.29
719	RSK3	STK	S	2	...R..S......	16	141	535	63404	1092025	4.54
720	RSK3	STK	S	3	.R....S......	16	85	394	57869	1028621	3.83
721	RSK3	STK	S	4	..R...S......	14	55	309	52695	970752	3.28
722	RSK3	STK	S	5	......SV.....	9.6	43	254	52892	918057	2.94
723	RSK3	STK	S	6	......S..D...	9.12	33	211	39453	865165	3.43
724	RSK3	STK	S	7	......S..E...	7.62	35	178	57597	825712	2.82
725	RSK3	STK	T	1	...R..T......	9.78	20	65	37849	687043	5.59
726	RSK4	STK	S	1	.R.R..S......	25.16	33	328	6255	1094911	17.61
727	RSK4	STK	S	2	...R..S......	16	75	295	60035	1088656	4.61
728	RSK4	STK	S	3	.R....S......	16	55	220	57869	1028621	4.44
729	RSK4	STK	S	4	..R...S......	11.43	35	165	52695	970752	3.91
730	RSK4	STK	S	5	......S.S....	7.65	37	130	98917	918057	2.64
731	SGK1	STK	S	1	.R.R..S......	30.42	44	217	6255	1094911	35.49
732	SGK1	STK	S	2	...RS.S......	22.73	26	173	6454	1088656	25.35
733	SGK1	STK	S	3	...R..S......	16	55	147	53581	1082202	7.56
734	SGK1	STK	S	4	.R....S......	13.04	28	92	57869	1028621	5.41
735	SGK1	STK	S	5	..R...S......	11.9	22	64	52695	970752	6.33
736	SGK1	STK	T	1	.R.R..T......	26.59	18	64	2847	687043	67.87
737	SGK1	STK	T	2	...R..T......	12.5	19	46	35002	684196	8.07
738	SGK2	STK	S	1	.R.R..S......	24.41	27	152	6255	1094911	31.09
739	SGK2	STK	S	2	...R..S......	16	55	125	60035	1088656	7.98
740	SGK2	STK	S	3	..R...S......	9.05	20	70	57302	1028621	5.13
741	SGK2	STK	S	4	.R....S......	7.36	15	50	53262	971319	5.47
742	SGK2	STK	T	1	...R..T......	15.65	22	45	37849	687043	8.87
743	SGK3	STK	S	1	...R..S......	16	132	332	66290	1094911	6.57
744	SGK3	STK	S	2	..R...S......	12.36	41	200	57302	1028621	3.68
745	SGK3	STK	S	3	.R....S......	10.44	33	159	53262	971319	3.78
746	SGK3	STK	S	4	R.....S......	9.28	27	126	48874	918057	4.03
747	SGK3	STK	S	5	.....GS......	7.67	25	99	62070	869183	3.54
748	SGK3	STK	T	1	.R.R..T......	23.98	15	105	2847	687043	34.47
749	SGK3	STK	T	2	...R..T......	7.63	20	90	35002	684196	4.34
750	SGK496	STK	S	1	....D.S......	11.76	41	260	48093	1094911	3.59
751	SGK496	STK	S	2	...L..S......	9.33	52	219	99225	1046818	2.51
752	SGK496	STK	S	3	.....DS......	7.83	27	167	43618	947593	3.51
753	SGK496	STK	S	4	...F..S......	7.16	22	140	36993	903975	3.84
754	SIK	STK	S	1	...R..S......	16	128	391	66290	1094911	5.41
755	SIK	STK	S	2	...K..S..D...	22.3	14	263	2724	1028621	20.1
756	SIK	STK	S	3	.....GS......	14.11	57	249	74560	1025897	3.15
757	SIK	STK	S	4	......S...L..	8.47	46	192	90242	951337	2.53
758	SIK	STK	S	5	...K..S......	6.52	25	146	46421	861095	3.18
759	SLK	STK	T	1	......TI.....	7.52	16	70	29107	687043	5.4
760	SLK	STK	T	2	......T....K.	7.01	15	54	35180	657936	5.19
761	SRPK2	STK	S	1	...R..S......	13.47	20	41	66290	1094911	8.06
762	STK33	STK	S	1	...R..S......	11.8	22	59	66290	1094911	6.16
763	TAK1	STK	S	1	...R..S......	8.48	19	63	66290	1094911	4.98
764	TAK1	STK	T	1	..D...T......	9.72	29	170	29134	687043	4.02
765	TAK1	STK	T	2	......T....K.	10.08	30	141	35249	657909	3.97
766	TAK1	STK	Y	1	......YE.....	8.45	30	147	19388	322611	3.4
767	TAO1	STK	S	1	...R..S......	6.29	23	117	66290	1094911	3.25
768	TAO1	STK	S	2	......SV.....	6.48	20	94	59083	1028621	3.7
769	TAO1	STK	S	3	......SL.....	6.99	25	74	104135	969538	3.15
770	TAO1	STK	S	4	......SI.....	6.89	13	49	37871	865403	6.06
771	TAO1	STK	T	1	......TI.....	12.15	34	186	29107	687043	4.31
772	TAO1	STK	T	2	......TL.....	7.57	40	152	68496	657936	2.53
773	TAO2	STK	S	1	......SV.....	8.57	33	179	62625	1094911	3.22
774	TAO2	STK	S	2	......SL.....	9.88	44	146	110766	1032286	2.81
775	TAO2	STK	T	1	......TI.....	13.5	45	283	29107	687043	3.75
776	TAO2	STK	T	2	...K..T......	9.68	39	238	34030	657936	3.17
777	TBK1	STK	S	1	......SL.....	16	122	346	110766	1094911	3.49
778	TBK1	STK	S	2	......SI.....	16	44	224	40064	984145	4.83
779	TBK1	STK	S	3	......SV.....	6.48	32	180	62625	944081	2.68
780	TBK1	STK	S	4	......SF.....	6.43	23	148	40773	881456	3.36
781	TGFbR1	STK	S	1	....E.SD.....	23.58	18	134	3132	1094911	46.96
782	TGFbR1	STK	S	2	....E.SE.....	22.21	18	116	4976	1091779	34.05
783	TGFbR1	STK	S	3	....E.S......	16	40	98	54940	1086803	8.07
784	TGFbR1	STK	S	4	....D.S......	11.09	19	58	48093	1031863	7.03
785	TGFbR1	STK	T	1	....E.T......	15.35	25	56	41901	687043	7.32
786	TGFbR1	STK	T	2	....D.T......	8.35	12	31	29102	645142	8.58
787	TLK1	STK	S	1	...DE.S......	22.17	16	254	2909	1094911	23.71
788	TLK1	STK	S	2	....E.S......	16	64	238	60139	1092002	4.88
789	TLK1	STK	S	3	....D.S......	16	50	174	48093	1031863	6.17
790	TLK1	STK	S	4	.....DS......	8.82	24	124	44244	983770	4.3
791	TLK1	STK	S	5	..D...S......	7.58	19	100	38784	939526	4.6
792	TLK1	STK	T	1	...DE.T......	24.02	17	181	2006	687043	32.17
793	TLK1	STK	T	2	....E.T......	16	49	164	39895	685037	5.13
794	TLK1	STK	T	3	....D.T......	14.42	30	115	29102	645142	5.78
795	TLK2	STK	S	1	....E.S......	16	66	187	63048	1094911	6.13
796	TLK2	STK	S	2	....D.S......	16	39	121	48093	1031863	6.92
797	TLK2	STK	S	3	.....DS......	6.91	17	82	44244	983770	4.61
798	TLK2	STK	T	1	....E.T......	16	48	140	41901	687043	5.62
799	TLK2	STK	T	2	....D.T......	9.16	21	92	29102	645142	5.06
800	TNIK	STK	S	1	......SL.....	16	58	146	110766	1094911	3.93
801	TNIK	STK	T	1	......TI.....	16	62	390	29107	687043	3.75
802	TNIK	STK	T	2	.....GT......	7.71	53	328	46647	657936	2.28
803	TNIK	STK	T	3	......TL.....	7.89	61	275	63932	611289	2.12
804	TSSK1	STK	S	1	......S..DL..	23.42	26	443	5284	1094911	12.16
805	TSSK1	STK	S	2	...R..S...L..	22.46	23	417	5541	1089627	10.85
806	TSSK1	STK	S	3	......S...L..	16	99	394	92438	1084086	2.95
807	TSSK1	STK	S	4	......S..DI..	22.1	16	295	2568	991648	20.94
808	TSSK1	STK	S	5	...K..S...M..	23.13	10	279	967	989080	36.66
809	TSSK1	STK	S	6	......S...I..	16	48	269	40473	988113	4.36
810	TSSK1	STK	S	7	......S...V..	15.95	53	221	61523	947640	3.69
811	TSSK1	STK	S	8	...R..S......	12.25	39	168	54670	886117	3.76
812	TSSK1	STK	S	9	.L.K..S......	18.51	14	129	4552	831447	19.82
813	TSSK1	STK	S	10	......S...M..	9.35	17	115	17590	826895	6.95
814	TSSK1	STK	S	11	......S...F..	9.01	21	98	34716	809305	5
815	TSSK2	STK	S	1	...R..S...L..	24.14	23	300	5850	1094911	14.35
816	TSSK2	STK	S	2	......S...L..	16	77	277	97413	1089061	3.11
817	TSSK2	STK	S	3	.L....S......	15.65	61	200	96654	991648	3.13
818	TSSK2	STK	S	4	......S...F..	7.32	21	139	33006	894994	4.1
819	TSSK2	STK	S	5	......S...I..	7.87	22	118	38621	861988	4.16
820	TSSK2	STK	S	6	...R..S......	6.52	21	96	50475	823367	3.57
821	TTBK1	STK	S	1	...D..S......	16	67	458	47776	1094911	3.35
822	TTBK1	STK	S	2	....D.S......	15.18	58	391	45737	1047135	3.4
823	TTBK1	STK	S	3	....E.S......	10.91	55	333	60139	1001398	2.75
824	TTBK1	STK	S	4	......S.A.D..	18.16	14	278	2514	941259	18.86
825	TTBK1	STK	S	5	..D...S......	8.72	35	264	38973	938745	3.19
826	TTBK1	STK	S	6	......S...E..	8.29	39	229	54378	899772	2.82
827	TTBK1	STK	T	1	...D..T......	11.26	34	184	31752	687043	4
828	TTBK1	STK	T	2	....D.T......	7.67	24	150	27597	655291	3.8
829	TTBK1	STK	T	3	....E.T......	8.92	29	126	39895	627694	3.62
830	ULK3	STK	S	1	.....DSV.....	24.6	17	271	2993	1094911	22.95
831	ULK3	STK	S	2	......SL.....	12.21	66	254	110766	1091918	2.56
832	ULK3	STK	S	3	......SV.....	14.07	44	188	59632	981152	3.85
833	ULK3	STK	S	4	......SI.....	12.06	30	144	40064	921520	4.79
834	ULK3	STK	S	5	...L..S......	8.03	32	114	82102	881456	3.01
835	ULK3	STK	S	6	......SF.....	6.04	16	82	36777	799354	4.24
836	WEE	STK	Y	1	....S.Y......	7.17	33	151	25363	322611	2.78
837	WEE	STK	Y	2	....G.Y......	6.58	26	118	21430	297248	3.06
838	WNK1	STK	S	1	....G.S......	11.71	33	116	76201	1094911	4.09
839	WNK1	STK	S	2	..R...S......	6.04	18	83	58449	1018710	3.78
840	WNK2	STK	S	1	....G.S......	7.99	25	98	76201	1094911	3.67
841	WNK3	STK	S	1	....G.S......	9.47	35	153	76201	1094911	3.29
842	WNK3	STK	S	2	..R...S......	7.25	24	118	58449	1018710	3.54
843	WNK3	STK	S	3	.....QS......	6.48	16	94	35286	960261	4.63
844	YSK1	STK	S	1	.....GS......	13.8	49	196	79610	1094911	3.44
845	YSK1	STK	S	2	......SV.....	6.51	26	147	58307	1015301	3.08
846	YSK1	STK	T	1	......TI.....	14.88	51	326	29107	687043	3.69
847	YSK1	STK	T	2	.....GT......	11.55	55	275	46647	657936	2.82
848	YSK1	STK	T	3	......T....K.	7.4	34	220	33097	611289	2.85
849	ZAK	STK	S	1	......SV.....	15.95	49	217	62625	1094911	3.95
850	ZAK	STK	T	1	......TI.....	7.28	28	204	29107	687043	3.24
851	ZAK	STK	T	2	......TV.....	7.29	35	176	47915	657936	2.73
852	p38a	STK	S	1	....P.SP.....	24.54	48	332	10017	1094911	15.8
853	p38a	STK	S	2	......SP.....	16	118	284	74318	1084894	6.07
854	p38a	STK	S	3	......SA.....	16	58	166	72080	1010576	4.9
855	p38a	STK	T	1	......TP.....	16	74	213	48630	687043	4.91
856	p38a	STK	T	2	......TA.....	13.34	41	139	49680	638413	3.79
857	p38b	STK	S	1	....P.SP.....	24.34	37	230	10017	1094911	17.58
858	p38b	STK	S	2	......SP.....	16	76	193	74318	1084894	5.75
859	p38b	STK	S	3	......SA.....	16	45	117	72080	1010576	5.39
860	p38b	STK	T	1	......TP.....	16	54	151	48630	687043	5.05
861	p38b	STK	T	2	......TA.....	9.12	28	97	49680	638413	3.71
862	p38d	STK	S	1	....P.SP.....	22.83	75	492	10017	1094911	16.66
863	p38d	STK	S	2	......SP.....	16	269	417	74318	1084894	9.42
864	p38d	STK	S	3	......SV.....	9.94	33	148	62625	1010576	3.6
865	p38d	STK	T	1	......TP.....	16	107	193	48630	687043	7.83
866	p38g	STK	S	1	...E..SP.....	23.04	42	430	4527	1094911	23.62
867	p38g	STK	S	2	......SP.....	16	276	388	79808	1090384	9.72
868	p38g	STK	T	1	......TP.....	16	97	173	48630	687043	7.92
869	p70S6K	STK	S	1	.R.R..S......	30.88	44	355	6255	1094911	21.7
870	p70S6K	STK	S	2	......SES....	25.44	22	311	5123	1088656	15.03
871	p70S6K	STK	S	3	...R..S.....E	25.4	22	289	3698	1083533	22.3
872	p70S6K	STK	S	4	..R...S......	15.95	55	267	61540	1079835	3.61
873	p70S6K	STK	S	5	...R..S......	16	47	212	51565	1018295	4.38
874	p70S6K	STK	S	6	.R....S......	13.39	38	165	53044	966730	4.2
875	p70S6K	STK	S	7	......S.S....	10.17	40	127	94546	913686	3.04
876	p70S6K	STK	T	1	.R.R..T......	24.07	14	81	2847	687043	41.71
877	p70S6K	STK	T	2	...R..T......	6.69	16	67	35002	684196	4.67
878	p70S6Kb	STK	S	1	.R.R..S......	22.35	13	60	6255	1094911	37.93
879	p70S6Kb	STK	S	2	...R..S......	7.74	15	47	60035	1088656	5.79
880	skMLCK	STK	S	1	...R..S......	16	41	147	66290	1094911	4.61
881	skMLCK	STK	S	2	K.....S......	6.18	20	106	54245	1028621	3.58
882	ABL1	TK	Y	1	...E..Y....K.	22.58	28	1131	1206	322611	6.62
883	ABL1	TK	Y	2	...E..Y......	14.02	138	1103	19953	321405	2.02
884	ABL1	TK	Y	3	.....EY......	12.96	114	965	16872	301452	2.11
885	ABL1	TK	Y	4	....E.Y......	11.51	106	851	17224	284580	2.06
886	ABL1	TK	Y	5	......YE.....	10.71	89	745	14872	267356	2.15
887	ABL1	TK	Y	6	E....IY......	16.19	20	656	947	252484	8.13
888	ABL1	TK	Y	7	.D....Y......	9.58	71	636	12442	251537	2.26
889	ABL1	TK	Y	8	..E...Y......	7.13	66	565	13853	239095	2.02
890	ABL1	TK	Y	9	....D.Y......	6.65	56	499	12088	225242	2.09
891	ABL2	TK	Y	1	...E..Y....K.	18.92	20	690	1206	322611	7.75
892	ABL2	TK	Y	2	....E.Y......	10.14	89	670	20482	321405	2.08
893	ABL2	TK	Y	3	......YE.....	7.2	68	581	17610	300923	2
894	ABL2	TK	Y	4	.D....Y......	8.07	58	513	14114	283313	2.27
895	ABL2	TK	Y	5	.....EY......	6.93	53	455	14360	269199	2.18
896	ABL2	TK	Y	6	.....IY......	7.39	52	402	14514	254839	2.27
897	ABL2	TK	Y	7	......YG.....	6.65	51	350	16233	240325	2.16
898	ACK	TK	Y	1	......Y..V...	13.86	60	322	19719	322611	3.05
899	ACK	TK	Y	2	......Y..L...	15.48	75	262	31664	302892	2.74
900	ACK	TK	Y	3	......Y..I...	11.15	39	187	16176	271228	3.5
901	ALK	TK	Y	1	...E..Y....K.	23.14	31	1398	1206	322611	5.93
902	ALK	TK	Y	2	......YE.....	15.65	163	1367	19281	321405	1.99
903	ALK	TK	Y	3	....D.Y......	13.95	129	1204	15579	302124	2.08
904	ALK	TK	Y	4	....E.Y......	13.74	140	1075	18811	286545	1.98
905	ALK	TK	Y	5	.....DY......	11.86	100	935	13319	267734	2.15
906	ALK	TK	Y	6	.D....Y......	11.22	90	835	12504	254415	2.19
907	ALK	TK	Y	7	...E..Y......	10.2	90	745	14001	241911	2.09
908	ALK	TK	Y	8	.....EY......	9.65	79	655	12773	227910	2.15
909	AXL	TK	Y	1	......YE.....	13.55	108	817	19388	322611	2.2
910	AXL	TK	Y	2	K.....Y......	10.92	86	709	16716	303223	2.2
911	AXL	TK	Y	3	......YD.....	9.61	69	623	13840	286507	2.29
912	AXL	TK	Y	4	R.....Y......	6.68	63	554	15541	272667	2
913	BLK	TK	Y	1	......YE.....	16	134	837	19388	322611	2.66
914	BLK	TK	Y	2	......YD.....	16	104	703	14666	303223	3.06
915	BLK	TK	Y	3	....D.Y......	16	88	599	14770	288557	2.87
916	BLK	TK	Y	4	....E.Y......	11.44	78	511	17857	273787	2.34
917	BLK	TK	Y	5	......YG.....	10.18	70	433	17898	255930	2.31
918	BLK	TK	Y	6	.D....Y......	8.2	46	363	11724	238032	2.57
919	BLK	TK	Y	7	..D...Y......	6.6	40	317	11739	226308	2.43
920	BLK	TK	Y	8	...E..Y......	6.72	41	277	13172	214569	2.41
921	BMX	TK	Y	1	......YE.....	16	150	1086	19388	322611	2.3
922	BMX	TK	Y	2	....D.Y......	16	114	936	15655	303223	2.36
923	BMX	TK	Y	3	....E.Y......	16	126	822	18931	287568	2.33
924	BMX	TK	Y	4	......YD.....	10.23	75	696	12707	268637	2.28
925	BMX	TK	Y	5	..D...Y......	10.46	74	621	13187	255930	2.31
926	BMX	TK	Y	6	...E..Y......	7.14	67	547	14857	242743	2
927	BRK	TK	Y	1	...E..Y......	15.05	114	773	21159	322611	2.25
928	BRK	TK	Y	2	......YG.....	13.07	95	659	19010	301452	2.29
929	BRK	TK	Y	3	......YE.....	10	77	564	17488	282442	2.2
930	BRK	TK	Y	4	.D....Y......	10.57	62	487	13255	264954	2.54
931	BRK	TK	Y	5	......YD.....	7.2	50	425	12932	251699	2.29
932	BTK	TK	Y	1	...E..Y......	16	138	788	21159	322611	2.67
933	BTK	TK	Y	2	...D..YE.....	21.47	21	650	1075	301452	9.06
934	BTK	TK	Y	3	......YD.....	12.63	74	629	13715	300377	2.58
935	BTK	TK	Y	4	.....IY......	10.11	69	555	15189	286662	2.35
936	BTK	TK	Y	5	.....LY......	11.67	102	486	27764	271473	2.05
937	BTK	TK	Y	6	.....VY......	9.41	64	384	17570	243709	2.31
938	BTK	TK	Y	7	......YE.....	7.94	46	320	12960	226139	2.51
939	BTK	TK	Y	8	......Y.E....	8.82	46	274	13458	213179	2.66
940	CTK	TK	Y	1	...E..Y......	8.11	46	278	21159	322611	2.52
941	CTK	TK	Y	2	.....EY......	9.59	40	232	16872	301452	3.08
942	DDR2	TK	Y	1	......YV.....	16	99	633	18988	322611	2.66
943	DDR2	TK	Y	2	.....DY......	15.05	77	534	15698	303623	2.79
944	DDR2	TK	Y	3	......Y..V...	10.44	67	457	17532	287925	2.41
945	DDR2	TK	Y	4	.....NY......	9.5	47	390	11625	270393	2.8
946	DDR2	TK	Y	5	......Y..L...	7.63	71	343	27216	258768	1.97
947	DDR2	TK	Y	6	......YI.....	9.49	43	272	12508	231552	2.93
948	DDR2	TK	Y	7	......Y..I...	7.06	36	229	12915	219044	2.67
949	EGFR	TK	Y	1	.....EY.E....	22.5	27	584	1586	322611	9.4
950	EGFR	TK	Y	2	.....DY......	16	99	557	16802	321025	3.4
951	EGFR	TK	Y	3	.....EY......	16	79	458	16539	304223	3.17
952	EGFR	TK	Y	4	...D..Y......	14.65	59	379	13749	287684	3.26
953	EGFR	TK	Y	5	......Y.D....	13.58	53	320	13725	273935	3.31
954	EGFR	TK	Y	6	....D.Y......	9.28	41	267	13419	260210	2.98
955	EGFR	TK	Y	7	......Y.E....	9.04	42	226	16138	246791	2.84
956	EGFR	TK	Y	8	...E..Y......	7.41	35	184	15835	230653	2.77
957	EPHA1	TK	Y	1	......YE.....	16	157	925	19388	322611	2.82
958	EPHA1	TK	Y	2	......Y.E....	16	115	768	18850	303223	2.41
959	EPHA1	TK	Y	3	......Y.D....	14.02	87	653	15193	284373	2.49
960	EPHA1	TK	Y	4	......YD.....	12.45	71	566	12950	269180	2.61
961	EPHA1	TK	Y	5	K.....Y......	7.73	59	495	13893	256230	2.2
962	EPHA1	TK	Y	6	....D.Y......	7.09	50	436	12228	242337	2.27
963	EPHA1	TK	Y	7	..D...Y......	7.15	47	386	11930	230109	2.35
964	EPHA2	TK	Y	1	......YE.....	16	149	890	19388	322611	2.79
965	EPHA2	TK	Y	2	.....DY......	16	117	741	15457	303223	3.1
966	EPHA2	TK	Y	3	.....EY.E....	22.98	26	624	1411	287766	8.5
967	EPHA2	TK	Y	4	......Y.D....	13.6	78	598	14340	286355	2.6
968	EPHA2	TK	Y	5	......YD.....	13.03	68	520	12940	272015	2.75
969	EPHA2	TK	Y	6	......Y.E....	9.59	64	452	15583	259075	2.35
970	EPHA2	TK	Y	7	.....EY......	9.4	55	388	13690	243492	2.52
971	EPHA2	TK	Y	8	......Y..L...	6.84	64	333	22513	229802	1.96
972	EPHA3	TK	Y	1	......YED....	22	36	1539	1222	322611	6.18
973	EPHA3	TK	Y	2	......Y.E....	16	204	1503	20810	321389	2.1
974	EPHA3	TK	Y	3	.....DY......	16	174	1299	15507	300579	2.6
975	EPHA3	TK	Y	4	......Y.D....	16	136	1125	14340	285072	2.4
976	EPHA3	TK	Y	5	......YE.....	16	134	989	15110	270732	2.43
977	EPHA3	TK	Y	6	......YD.....	16	112	855	12130	255622	2.76
978	EPHA3	TK	Y	7	....E.Y......	10.39	92	743	14466	243492	2.08
979	EPHA3	TK	Y	8	......YG.....	11.01	96	651	16174	229026	2.09
980	EPHA3	TK	Y	9	E.....Y......	8.51	72	555	13127	212852	2.1
981	EPHA3	TK	Y	10	.....EY......	7.4	57	483	10790	199725	2.18
982	EPHA3	TK	Y	11	.....NY......	7.72	47	426	8460	188935	2.46
983	EPHA3	TK	Y	12	......Y....D.	6.22	42	379	8679	180475	2.3
984	EPHA3	TK	Y	13	.D....Y......	7.04	40	337	8036	171796	2.54
985	EPHA4	TK	Y	1	......YE.....	16	95	496	19388	322611	3.19
986	EPHA4	TK	Y	2	.....DY......	16	70	401	15457	303223	3.42
987	EPHA4	TK	Y	3	......YD.....	8.44	43	331	13717	287766	2.73
988	EPHA4	TK	Y	4	......Y.D....	8.73	41	288	13638	274049	2.86
989	EPHA4	TK	Y	5	......Y.E....	6.12	38	247	16919	260411	2.37
990	EPHA5	TK	Y	1	......YE.....	16	158	1008	19388	322611	2.61
991	EPHA5	TK	Y	2	.....DY......	16	116	850	15457	303223	2.68
992	EPHA5	TK	Y	3	......YD.....	14.7	89	734	13717	287766	2.54
993	EPHA5	TK	Y	4	K.....Y......	11.91	83	645	15096	274049	2.34
994	EPHA5	TK	Y	5	.....EY......	9.19	71	562	14869	258953	2.2
995	EPHA5	TK	Y	6	......Y.D....	6.93	53	491	12038	244084	2.19
996	EPHA5	TK	Y	7	......Y.E....	6.7	57	438	14575	232046	2.07
997	EPHA6	TK	Y	1	.....DYE.....	22.11	26	716	1345	322611	8.71
998	EPHA6	TK	Y	2	......YE.....	16	103	690	18043	321266	2.66
999	EPHA6	TK	Y	3	.....DY......	16	97	587	15457	303223	3.24
1000	EPHA6	TK	Y	4	......Y.D....	10.52	62	490	14340	287766	2.54
1001	EPHA6	TK	Y	5	.....NY......	10.48	52	428	11805	273426	2.81
1002	EPHA6	TK	Y	6	......Y.E....	9.78	60	376	17050	261621	2.45
1003	EPHA6	TK	Y	7	......YD.....	7.16	39	316	11619	244571	2.6
1004	EPHA8	TK	Y	1	.....DY......	16	213	1435	16802	322611	2.85
1005	EPHA8	TK	Y	2	.....EY......	16	184	1222	18125	305809	2.54
1006	EPHA8	TK	Y	3	......YE.....	16	150	1038	16654	287684	2.5
1007	EPHA8	TK	Y	4	.....NY......	16	107	888	12445	271030	2.62
1008	EPHA8	TK	Y	5	......YD.....	14.88	93	781	12309	258585	2.5
1009	EPHA8	TK	Y	6	......Y.D....	14.65	87	688	12142	246276	2.56
1010	EPHA8	TK	Y	7	......Y.E....	12.39	88	601	14872	234134	2.31
1011	EPHA8	TK	Y	8	....D.Y......	9.17	62	513	11280	219262	2.35
1012	EPHA8	TK	Y	9	....E.Y......	9.93	64	451	12295	207982	2.4
1013	EPHA8	TK	Y	10	E....IY......	14.48	16	387	793	195687	10.2
1014	EPHA8	TK	Y	11	.D....Y......	8.24	46	371	9349	194894	2.58
1015	EPHB1	TK	Y	1	......YE.....	16	186	1328	19388	322611	2.33
1016	EPHB1	TK	Y	2	.....DY......	16	131	1142	15457	303223	2.25
1017	EPHB1	TK	Y	3	......YD.....	15.35	112	1011	13717	287766	2.32
1018	EPHB1	TK	Y	4	K.....Y......	12.85	107	899	15096	274049	2.16
1019	EPHB1	TK	Y	5	.....EY......	9.68	92	792	14869	258953	2.02
1020	EPHB1	TK	Y	6	....E.Y......	8.41	81	700	14118	244084	2
1021	EPHB1	TK	Y	7	.D....Y......	7.68	64	619	11203	229966	2.12
1022	EPHB1	TK	Y	8	....D.Y......	7.88	64	555	11781	218763	2.14
1023	EPHB2	TK	Y	1	......YE.....	16	173	1366	19388	322611	2.11
1024	EPHB2	TK	Y	2	.....DY......	16	139	1193	15457	303223	2.29
1025	EPHB2	TK	Y	3	......YD.....	16	119	1054	13717	287766	2.37
1026	EPHB2	TK	Y	4	.....EY......	14.7	119	935	15913	274049	2.19
1027	EPHB2	TK	Y	5	.....NY......	10.57	83	816	11860	258136	2.21
1028	EPHB2	TK	Y	6	......Y.D....	9.15	77	733	12142	246276	2.13
1029	EPHB2	TK	Y	7	....D.Y......	6.85	67	656	12104	234134	1.98
1030	EPHB2	TK	Y	8	......YG.....	6.57	77	589	15844	222030	1.83
1031	EPHB2	TK	Y	9	......Y....D.	7.07	55	512	10185	206186	2.17
1032	EPHB2	TK	Y	10	....E.Y......	6.55	56	457	11608	196001	2.07
1033	EPHB2	TK	Y	11	.D....Y......	7.06	46	401	8953	184393	2.36
1034	EPHB3	TK	Y	1	......YE.....	16	185	1294	19388	322611	2.38
1035	EPHB3	TK	Y	2	.....DY......	16	151	1109	15457	303223	2.67
1036	EPHB3	TK	Y	3	.....EY......	13.89	119	958	16736	287766	2.14
1037	EPHB3	TK	Y	4	......YD.....	13.03	93	839	12894	271030	2.33
1038	EPHB3	TK	Y	5	K.....Y......	10.79	88	746	14052	258136	2.17
1039	EPHB3	TK	Y	6	.D....Y......	7.35	66	658	11926	244084	2.05
1040	EPHB3	TK	Y	7	....D.Y......	6.7	61	592	11781	232158	2.03
1041	EPHB3	TK	Y	8	....E.Y......	7.39	66	531	13395	220377	2.04
1042	EPHB3	TK	Y	9	......YG.....	7.67	68	465	14823	206982	2.04
1043	EPHB3	TK	Y	10	......Y....D.	6.77	45	397	9337	192159	2.33
1044	EPHB4	TK	Y	1	......YE.....	16	173	1236	19388	322611	2.33
1045	EPHB4	TK	Y	2	.....DY......	16	143	1063	15457	303223	2.64
1046	EPHB4	TK	Y	3	......YD.....	16	109	920	13717	287766	2.49
1047	EPHB4	TK	Y	4	.....EY......	12.04	101	811	15913	274049	2.14
1048	EPHB4	TK	Y	5	.....NY......	13.32	82	710	11860	258136	2.51
1049	EPHB4	TK	Y	6	.D....Y......	8.33	67	628	12150	246276	2.16
1050	EPHB4	TK	Y	7	....E.YA.....	16.05	18	561	745	234126	10.08
1051	EPHB4	TK	Y	8	......YV.....	6.63	68	543	15177	233381	1.93
1052	EPHB4	TK	Y	9	D.....Y......	6.69	49	475	10085	218204	2.23
1053	EphA7	TK	Y	1	......YE.....	16	156	832	19388	322611	3.12
1054	EphA7	TK	Y	2	.....DY......	16	92	676	15457	303223	2.67
1055	EphA7	TK	Y	3	K.....Y......	11.6	77	584	15881	287766	2.39
1056	EphA7	TK	Y	4	......YD.....	10.72	62	507	12932	271885	2.57
1057	EphA7	TK	Y	5	....D.Y......	9.11	56	445	13232	258953	2.46
1058	EphA7	TK	Y	6	......Y.D....	7.21	46	389	12170	245721	2.39
1059	EphA7	TK	Y	7	......Y.E....	8.08	52	343	14946	233551	2.37
1060	EphA7	TK	Y	8	......Y....D.	6.27	36	291	10825	218605	2.5
1061	EphA7	TK	Y	9	.....NY......	6.07	30	255	8986	207780	2.72
1062	EphA7	TK	Y	10	.D....Y......	6.37	30	225	9469	198794	2.8
1063	ErbB4	TK	Y	1	...E..Y......	16	131	878	21159	322611	2.27
1064	ErbB4	TK	Y	2	......Y.E....	16	118	747	19394	301452	2.46
1065	ErbB4	TK	Y	3	....E.Y.D....	22.65	22	629	1065	282058	9.26
1066	ErbB4	TK	Y	4	.....EY......	14.51	85	607	15304	280993	2.57
1067	ErbB4	TK	Y	5	.....DY......	12.45	73	522	14544	265689	2.55
1068	ErbB4	TK	Y	6	....D.Y......	12.12	63	449	12876	251145	2.74
1069	ErbB4	TK	Y	7	...D..Y......	11.13	55	386	12089	238269	2.81
1070	ErbB4	TK	Y	8	......Y.D....	6.46	40	331	11362	226180	2.41
1071	FAK	TK	Y	1	.....DYE.....	22.05	21	222	1345	322611	22.69
1072	FAK	TK	Y	2	.....DY......	16	59	201	15457	321266	6.1
1073	FAK	TK	Y	3	......YE.....	11.71	34	142	18043	305809	4.06
1074	FAK	TK	Y	4	....E.Y......	11.04	29	108	17617	287766	4.39
1075	FER	TK	Y	1	......YE.....	16	198	1258	19388	322611	2.62
1076	FER	TK	Y	2	......YD.....	16	129	1060	14666	303223	2.52
1077	FER	TK	Y	3	......YG.....	12.46	128	931	20158	288557	1.97
1078	FER	TK	Y	4	......YA.....	12.9	108	803	16819	268399	2.15
1079	FER	TK	Y	5	......Y.D....	11.1	80	695	12589	251580	2.3
1080	FER	TK	Y	6	D.....Y......	7.24	61	615	11249	238991	2.11
1081	FER	TK	Y	7	..D...Y......	6.79	60	554	12007	227742	2.05
1082	FER	TK	Y	8	....D.Y......	7.27	55	494	10898	215735	2.2
1083	FER	TK	Y	9	...D..Y......	7	48	439	9713	204837	2.31
1084	FER	TK	Y	10	...E..Y......	7.41	57	391	13124	195124	2.17
1085	FES	TK	Y	1	......YE.....	16	205	1570	19388	322611	2.17
1086	FES	TK	Y	2	......YD.....	16	172	1365	14666	303223	2.61
1087	FES	TK	Y	3	....D.Y......	11.43	120	1193	14770	288557	1.97
1088	FES	TK	Y	4	....E.YA.....	18.86	24	1073	976	273787	6.27
1089	FES	TK	Y	5	..D...Y......	10.75	108	1049	14088	272811	1.99
1090	FES	TK	Y	6	......YG.....	12	129	941	18359	258723	1.93
1091	FES	TK	Y	7	......Y.D....	11.13	89	812	12006	240364	2.19
1092	FES	TK	Y	8	.D....Y......	9.94	78	723	11178	228358	2.2
1093	FES	TK	Y	9	...D..Y......	7.46	64	645	10284	217180	2.1
1094	FES	TK	Y	10	...E..Y......	6.38	72	581	13806	206896	1.86
1095	FGFR1	TK	Y	1	.....DY......	15.65	118	991	16802	322611	2.29
1096	FGFR1	TK	Y	2	.....EY......	13.16	111	873	18125	305809	2.15
1097	FGFR1	TK	Y	3	......Y.D....	12.13	88	762	14439	287684	2.3
1098	FGFR1	TK	Y	4	......Y.E....	12.55	98	674	18016	273245	2.21
1099	FGFR1	TK	Y	5	K.....Y......	8.53	68	576	13905	255229	2.17
1100	FGFR1	TK	Y	6	...E..Y......	6.6	65	508	15806	241324	1.95
1101	FGFR1	TK	Y	7	...D..Y......	7.26	51	443	11390	225518	2.28
1102	FGFR2	TK	Y	1	.....DY......	16	122	975	16802	322611	2.4
1103	FGFR2	TK	Y	2	......Y.D....	13.05	98	853	15475	305809	2.27
1104	FGFR2	TK	Y	3	K.....Y......	11.38	92	755	16245	290334	2.18
1105	FGFR2	TK	Y	4	....D.Y......	10.39	77	663	14068	274089	2.26
1106	FGFR2	TK	Y	5	......Y.E....	7.56	76	586	17291	260021	1.95
1107	FGFR2	TK	Y	6	......Y..D...	8.19	58	510	12066	242730	2.29
1108	FGFR2	TK	Y	7	...E..Y......	7.88	63	452	15013	230664	2.14
1109	FGFR3	TK	Y	1	.....DY......	16	88	569	16802	322611	2.97
1110	FGFR3	TK	Y	2	......Y.D....	13.43	68	481	15475	305809	2.79
1111	FGFR3	TK	Y	3	....D.Y......	7.13	49	413	14979	290334	2.3
1112	FGFR3	TK	Y	4	....E.Y......	6.48	51	364	18084	275355	2.13
1113	FGFR3	TK	Y	5	......YI.....	6.23	38	313	12918	257271	2.42
1114	FGFR4	TK	Y	1	.....DY......	16	82	535	16802	322611	2.94
1115	FGFR4	TK	Y	2	...D..Y......	12.69	62	453	14666	305809	2.85
1116	FGFR4	TK	Y	3	......Y.D....	11.98	57	391	14709	291143	2.89
1117	FGFR4	TK	Y	4	.....EY......	11.24	55	334	16224	276434	2.81
1118	FGFR4	TK	Y	5	......Y.E....	7.6	45	279	17075	260210	2.46
1119	FGFR4	TK	Y	6	...E..Y......	7.41	41	234	16800	243135	2.54
1120	FGR	TK	Y	1	....D.Y......	16	121	905	16706	322611	2.58
1121	FGR	TK	Y	2	...E..Y......	11.88	106	784	19869	305905	2.08
1122	FGR	TK	Y	3	.....EY......	13.22	90	678	16018	286036	2.37
1123	FGR	TK	Y	4	......YD.....	8.95	62	588	12228	270018	2.33
1124	FGR	TK	Y	5	......YG.....	9.92	77	526	17229	257790	2.19
1125	FGR	TK	Y	6	......YE.....	9.88	67	449	15379	240561	2.33
1126	FGR	TK	Y	7	.D....Y......	6.29	43	382	11066	225182	2.29
1127	FLT1	TK	Y	1	.....DY......	16	81	494	16802	322611	3.15
1128	FLT1	TK	Y	2	.....EY......	11.54	64	413	18125	305809	2.61
1129	FLT1	TK	Y	3	K.....Y......	8.14	48	349	15874	287684	2.49
1130	FLT1	TK	Y	4	......YQ...D.	13.86	12	301	692	271810	15.66
1131	FLT1	TK	Y	5	...D..Y......	6.75	36	289	12905	271118	2.62
1132	FLT1	TK	Y	6	...E..Y......	6.58	41	253	17651	258213	2.37
1133	FLT3	TK	Y	1	....D.Y......	16	153	1403	16706	322611	2.11
1134	FLT3	TK	Y	2	.....EY......	13.41	139	1250	17182	305905	1.98
1135	FLT3	TK	Y	3	...E..Y....K.	19.14	25	1111	1045	288723	6.22
1136	FLT3	TK	Y	4	.D....Y......	10.92	108	1086	14238	287678	2.01
1137	FLT3	TK	Y	5	.E..E.Y......	16.91	30	978	1604	273440	5.23
1138	FLT3	TK	Y	6	.....DY......	9.52	101	948	14918	271836	1.94
1139	FLT3	TK	Y	7	D.....Y......	9.21	83	847	12141	256918	2.07
1140	FLT3	TK	Y	8	E.....Y......	9.79	98	764	15892	244777	1.98
1141	FLT3	TK	Y	9	...D..Y......	7.87	66	666	10692	228885	2.12
1142	FLT3	TK	Y	10	K.....Y......	6.16	68	600	13205	218193	1.87
1143	FLT4	TK	Y	1	.E..E.Y......	23.71	34	1003	1787	322611	6.12
1144	FLT4	TK	Y	2	.....DY......	16	126	969	16670	320824	2.5
1145	FLT4	TK	Y	3	.....EY......	16	121	843	17955	304154	2.43
1146	FLT4	TK	Y	4	.D....Y......	9.18	77	722	14313	286199	2.13
1147	FLT4	TK	Y	5	...E..Y......	8.39	83	645	17741	271886	1.97
1148	FLT4	TK	Y	6	...D..Y......	7.85	62	562	12911	254145	2.17
1149	FLT4	TK	Y	7	....D.Y......	6.95	55	500	12314	241234	2.15
1150	FLT4	TK	Y	8	....E.Y......	6.72	54	445	13042	228920	2.13
1151	FLT4	TK	Y	9	......Y....D.	6.07	43	391	10556	215878	2.25
1152	FMS	TK	Y	1	...E..Y......	13.57	95	623	21159	322611	2.32
1153	FMS	TK	Y	2	...D..Y......	8.16	61	528	15632	301452	2.23
1154	FMS	TK	Y	3	....D.Y......	7.58	54	467	14557	285820	2.27
1155	FMS	TK	Y	4	....E.Y......	6.26	55	413	17752	271263	2.03
1156	FRK	TK	Y	1	......YE.....	16	154	1025	19388	322611	2.5
1157	FRK	TK	Y	2	....E.Y......	14.72	119	871	18931	303223	2.19
1158	FRK	TK	Y	3	....D.Y......	13.03	95	752	15655	284292	2.29
1159	FRK	TK	Y	4	...E..Y......	10.42	86	657	16398	268637	2.14
1160	FRK	TK	Y	5	.....EY......	10.24	71	571	13465	252239	2.33
1161	FRK	TK	Y	6	...D..Y......	8.99	60	500	12130	238774	2.36
1162	FRK	TK	Y	7	.D....Y......	8.29	52	440	11024	226644	2.43
1163	FRK	TK	Y	8	......YD.....	7.54	45	388	10071	215620	2.48
1164	FRK	TK	Y	9	......Y....D.	7.32	42	343	9964	205549	2.53
1165	FRK	TK	Y	10	......Y....E.	6.33	44	301	12706	195585	2.25
1166	FYN	TK	Y	1	...E..Y....K.	22.97	32	1175	1206	322611	7.29
1167	FYN	TK	Y	2	......YE.....	16	169	1143	19281	321405	2.46
1168	FYN	TK	Y	3	......YG.....	16	157	974	20093	302124	2.42
1169	FYN	TK	Y	4	....D.Y......	16	124	817	14605	282031	2.93
1170	FYN	TK	Y	5	...E.VY......	23.19	22	693	910	267426	9.33
1171	FYN	TK	Y	6	.....IY......	16	98	671	14200	266516	2.74
1172	FYN	TK	Y	7	.....EY......	13.56	84	573	14904	252316	2.48
1173	FYN	TK	Y	8	......YD.....	12.05	66	489	12062	237412	2.66
1174	FYN	TK	Y	9	......YA.....	12.4	69	423	14079	225350	2.61
1175	FYN	TK	Y	10	D.....Y......	7.7	43	354	9969	211271	2.57
1176	FYN	TK	Y	11	E.....Y......	8.63	51	311	13322	201302	2.48
1177	FYN	TK	Y	12	....E.Y......	7.5	41	260	11531	187980	2.57
1178	FYN	TK	Y	13	....N.Y......	6.56	29	219	7998	176449	2.92
1179	HCK	TK	Y	1	......YE.....	16	110	758	19388	322611	2.41
1180	HCK	TK	Y	2	....D.Y......	13.26	83	648	15655	303223	2.48
1181	HCK	TK	Y	3	......YD.....	11.65	69	565	13781	287568	2.55
1182	HCK	TK	Y	4	......YG.....	11.84	81	496	19180	273787	2.33
1183	HCK	TK	Y	5	....E.Y......	9.34	63	415	16575	254607	2.33
1184	HCK	TK	Y	6	.E....Y......	6.28	50	352	15973	238032	2.12
1185	HCK	TK	Y	7	.D....Y......	6.97	40	302	11724	222059	2.51
1186	IGF1R	TK	Y	1	.....DY......	16	114	811	16802	322611	2.7
1187	IGF1R	TK	Y	2	.....EY......	10.46	88	697	18125	305809	2.13
1188	IGF1R	TK	Y	3	K.....Y......	8.78	72	609	15874	287684	2.14
1189	IGF1R	TK	Y	4	.D....Y......	7.13	57	537	13415	271810	2.15
1190	IGF1R	TK	Y	5	...E..Y......	6.56	62	480	16822	258395	1.98
1191	INSR	TK	Y	1	.....DY......	16	160	1158	16802	322611	2.65
1192	INSR	TK	Y	2	K.....Y......	15.65	124	998	17103	305809	2.22
1193	INSR	TK	Y	3	....D.Y......	13.9	103	874	14874	288706	2.29
1194	INSR	TK	Y	4	.....EY......	9.88	92	771	16020	273832	2.04
1195	INSR	TK	Y	5	....E.Y......	8.42	84	679	16203	257812	1.97
1196	INSR	TK	Y	6	......Y.E....	8.19	74	595	14689	241609	2.05
1197	INSR	TK	Y	7	.D....Y......	6.04	52	521	10964	226920	2.07
1198	IRR	TK	Y	1	.....DY......	16	129	865	16802	322611	2.86
1199	IRR	TK	Y	2	....D.Y......	10.65	84	736	15850	305809	2.2
1200	IRR	TK	Y	3	....E.Y......	10.31	90	652	19168	289959	2.09
1201	IRR	TK	Y	4	.....EY......	7.45	66	562	15464	270791	2.06
1202	IRR	TK	Y	5	...D..Y......	6.85	52	496	12186	255327	2.2
1203	IRR	TK	Y	6	.D....Y......	6.09	47	444	11897	243141	2.16
1204	IRR	TK	Y	7	...E..Y......	6.25	54	397	15366	231244	2.05
1205	IRR	TK	Y	8	.K....Y......	6.05	43	343	12116	215878	2.23
1206	ITK	TK	Y	1	......YE.....	11.7	75	515	19388	322611	2.42
1207	ITK	TK	Y	2	......YD.....	8.8	53	440	14666	303223	2.49
1208	ITK	TK	Y	3	....D.Y......	9.03	51	387	14770	288557	2.57
1209	ITK	TK	Y	4	K.....Y......	8.3	47	336	15018	273787	2.55
1210	JAK1	TK	Y	1	......YI.....	6.05	26	174	16401	322611	2.94
1211	JAK2	TK	Y	1	.....DY......	16	102	776	16802	322611	2.52
1212	JAK2	TK	Y	2	.....EY......	16	102	674	18125	305809	2.55
1213	JAK2	TK	Y	3	...E..Y......	9.73	80	572	18835	287684	2.14
1214	JAK2	TK	Y	4	....D.Y......	7.89	57	492	13783	268849	2.26
1215	JAK2	TK	Y	5	.D....Y......	7.43	50	435	12573	255066	2.33
1216	JAK3	TK	Y	1	.....DY......	16	188	966	16802	322611	3.74
1217	JAK3	TK	Y	2	.....EY......	16	127	778	18125	305809	2.75
1218	JAK3	TK	Y	3	....E.Y.D....	19.4	21	651	981	287684	9.46
1219	JAK3	TK	Y	4	.D....Y......	10.05	72	630	14262	286703	2.3
1220	JAK3	TK	Y	5	..E...Y......	9.3	73	558	16328	272441	2.18
1221	JAK3	TK	Y	6	..D...Y......	9.25	62	485	13904	256113	2.35
1222	JAK3	TK	Y	7	...D..Y......	7.33	47	423	11257	242209	2.39
1223	JAK3	TK	Y	8	....D.Y......	8.16	48	376	11772	230952	2.5
1224	JAK3	TK	Y	9	...E..Y......	6.53	48	328	14608	219180	2.2
1225	KDR	TK	Y	1	.....DY......	15.48	89	654	16802	322611	2.61
1226	KDR	TK	Y	2	.....EY......	16	90	565	18125	305809	2.69
1227	KDR	TK	Y	3	....D.Y......	10.41	62	475	14907	287684	2.52
1228	KDR	TK	Y	4	....E.Y......	8.48	60	413	17450	272777	2.27
1229	KIT	TK	Y	1	...E..Y......	13.83	95	617	21159	322611	2.35
1230	KIT	TK	Y	2	...D..Y......	13.11	72	522	15632	301452	2.66
1231	KIT	TK	Y	3	....E.Y......	8.71	63	450	17752	285820	2.25
1232	KIT	TK	Y	4	....D.Y......	9.07	53	387	14557	268068	2.52
1233	KIT	TK	Y	5	......Y.E....	8.76	52	334	15917	253511	2.48
1234	KIT	TK	Y	6	.D....Y......	6.35	35	282	11532	237594	2.56
1235	KIT	TK	Y	7	E.....Y......	6.42	37	247	13683	226062	2.47
1236	LCK	TK	Y	1	...E..Y....K.	26.89	33	913	1206	322611	9.67
1237	LCK	TK	Y	2	....D.Y......	16	117	880	16616	321405	2.57
1238	LCK	TK	Y	3	......YE.....	16	111	763	18244	304789	2.43
1239	LCK	TK	Y	4	......YD.....	16	89	652	13729	286545	2.85
1240	LCK	TK	Y	5	......YG.....	15.95	98	563	19119	272816	2.48
1241	LCK	TK	Y	6	....E.Y......	13.24	77	465	16469	253697	2.55
1242	LCK	TK	Y	7	E.....Y......	10.26	61	388	14934	237228	2.5
1243	LCK	TK	Y	8	..D...Y......	7.45	43	327	11626	222294	2.51
1244	LCK	TK	Y	9	.D....Y......	6.5	35	284	10001	210668	2.6
1245	LTK	TK	Y	1	...E..Y....K.	25.01	32	1054	1206	322611	8.12
1246	LTK	TK	Y	2	......YE.....	16	139	1022	19281	321405	2.27
1247	LTK	TK	Y	3	...E..Y......	13.18	113	883	18160	302124	2.13
1248	LTK	TK	Y	4	....E.Y......	10.12	95	770	17239	283964	2.03
1249	LTK	TK	Y	5	....D.Y......	10.8	82	675	14486	266725	2.24
1250	LTK	TK	Y	6	K.....Y......	7.95	67	593	13507	252239	2.11
1251	LTK	TK	Y	7	D.....Y......	9.04	61	526	11765	238732	2.35
1252	LTK	TK	Y	8	E....IY......	14.88	18	465	876	226967	10.03
1253	LTK	TK	Y	9	.D....Y......	6.91	49	447	10937	226091	2.27
1254	LTK	TK	Y	10	......YD.....	7.35	45	398	9940	215154	2.45
1255	LYNa	TK	Y	1	...E..Y....K.	23.55	26	851	1206	322611	8.17
1256	LYNa	TK	Y	2	......YE.....	14.88	112	825	19281	321405	2.26
1257	LYNa	TK	Y	3	......YD.....	12.07	82	713	14611	302124	2.38
1258	LYNa	TK	Y	4	...E..Y......	9.79	81	631	17264	287513	2.14
1259	LYNa	TK	Y	5	....D.Y......	8.25	62	550	13691	270249	2.23
1260	LYNa	TK	Y	6	......YG.....	8.51	72	488	18093	256558	2.09
1261	LYNa	TK	Y	7	....E.Y......	7.36	57	416	15082	238465	2.17
1262	LYNa	TK	Y	8	.D....Y......	6.64	42	359	10945	223383	2.39
1263	LYNb	TK	Y	1	...E..Y....K.	24.24	33	1264	1206	322611	6.98
1264	LYNb	TK	Y	2	....D.Y......	16	138	1231	16616	321405	2.17
1265	LYNb	TK	Y	3	....E.Y......	14.72	147	1093	20482	304789	2
1266	LYNb	TK	Y	4	......YE.....	15.65	123	946	16573	284307	2.23
1267	LYNb	TK	Y	5	......YG.....	16	123	823	17844	267734	2.24
1268	LYNb	TK	Y	6	......YD.....	12.29	84	700	12662	249890	2.37
1269	LYNb	TK	Y	7	.....EY......	11.26	78	616	12841	237228	2.34
1270	LYNb	TK	Y	8	...E..Y......	9.34	70	538	13092	224387	2.23
1271	LYNb	TK	Y	9	D.....Y......	8.56	53	468	9745	211295	2.46
1272	LYNb	TK	Y	10	.D....Y......	7.85	49	415	9799	201550	2.43
1273	LYNb	TK	Y	11	E....IY......	14.61	16	366	742	191751	11.3
1274	MER	TK	Y	1	......YE.....	12.13	103	804	19388	322611	2.13
1275	MER	TK	Y	2	K.....Y......	11.56	87	701	16716	303223	2.25
1276	MER	TK	Y	3	......YD.....	9.09	67	614	13840	286507	2.26
1277	MER	TK	Y	4	......Y....K.	6.97	63	547	15439	272667	2.03
1278	MET	TK	Y	1	...E..Y......	15.05	148	1119	21159	322611	2.02
1279	MET	TK	Y	2	.....EY......	11.39	110	971	16872	301452	2.02
1280	MET	TK	Y	3	...D..Y......	10.8	94	861	14715	284580	2.11
1281	MET	TK	Y	4	.....DY......	9.01	85	767	14765	269865	2.03
1282	MET	TK	Y	5	.D....Y......	8.66	72	682	12612	255100	2.14
1283	MET	TK	Y	6	.E.AE.Y......	23.02	12	610	105	242488	45.43
1284	MET	TK	Y	7	....D.Y......	6.88	62	598	12314	242383	2.04
1285	MET	TK	Y	8	..E...Y......	7.15	63	536	13152	230069	2.06
1286	MUSK	TK	Y	1	.....EY......	16	167	1190	18125	322611	2.5
1287	MUSK	TK	Y	2	.....NY......	14.22	103	1023	13173	304486	2.33
1288	MUSK	TK	Y	3	......YE.....	12.03	112	920	17271	291313	2.05
1289	MUSK	TK	Y	4	.....DY......	10.66	95	808	15457	274042	2.08
1290	MUSK	TK	Y	5	...E..Y......	9.04	90	713	16524	258585	1.98
1291	MUSK	TK	Y	6	....E.Y......	8	72	623	13641	242061	2.05
1292	MUSK	TK	Y	7	.D....Y......	7.87	60	551	11270	228420	2.21
1293	MUSK	TK	Y	8	......Y...K..	7.75	59	491	11857	217150	2.2
1294	MUSK	TK	Y	9	......Y.....K	7.09	51	432	10780	205293	2.25
1295	PDGFRa	TK	Y	1	.D....Y......	12.22	100	915	16172	322611	2.18
1296	PDGFRa	TK	Y	2	....E.Y......	12	108	815	19563	306439	2.08
1297	PDGFRa	TK	Y	3	....D.Y......	8.57	79	707	15718	286876	2.04
1298	PDGFRa	TK	Y	4	......YI.....	7.93	67	628	13704	271158	2.11
1299	PDGFRa	TK	Y	5	......YE.....	8.81	73	561	15762	257454	2.13
1300	PDGFRb	TK	Y	1	K.....Y......	10.79	86	704	18016	322611	2.19
1301	PDGFRb	TK	Y	2	....D.Y..K...	12.99	15	618	778	304595	9.5
1302	PYK2	TK	Y	1	......YE.....	16	106	650	19388	322611	2.71
1303	PYK2	TK	Y	2	......YD.....	16	81	544	14666	303223	3.08
1304	PYK2	TK	Y	3	......Y.....D	11.38	62	463	14532	288557	2.66
1305	PYK2	TK	Y	4	....D.Y......	9.5	53	401	13935	274025	2.6
1306	PYK2	TK	Y	5	K.....Y......	6.98	45	348	14235	260090	2.36
1307	PYK2	TK	Y	6	......YG.....	7.62	50	303	17424	245855	2.33
1308	RET	TK	Y	1	...E..Y......	16	173	1303	21159	322611	2.02
1309	RET	TK	Y	2	.....EY......	16	138	1130	16872	301452	2.18
1310	RET	TK	Y	3	.....DY......	16	132	992	15731	284580	2.41
1311	RET	TK	Y	4	K.....Y......	8.21	90	860	14746	268849	1.91
1312	RET	TK	Y	5	D.....Y......	8.01	78	770	12900	254103	2
1313	RET	TK	Y	6	......Y...D..	7.96	67	692	11011	241203	2.12
1314	RET	TK	Y	7	......Y..D...	7.35	65	625	11598	230192	2.06
1315	RET	TK	Y	8	..D...Y......	7.21	60	560	11081	218594	2.11
1316	RON	TK	Y	1	...E..Y......	14.81	137	1012	21159	322611	2.06
1317	RON	TK	Y	2	K.....Y......	11.18	101	875	16746	301452	2.08
1318	RON	TK	Y	3	...D..Y......	9.28	83	774	14711	284706	2.08
1319	RON	TK	Y	4	.....EY......	6.9	73	691	14884	269995	1.92
1320	RON	TK	Y	5	.....DY......	7.6	69	618	13952	255111	2.04
1321	RON	TK	Y	6	......Y....D.	6.45	57	549	12215	241159	2.05
1322	ROS	TK	Y	1	....E.Y......	12.09	135	1104	20620	322611	1.91
1323	ROS	TK	Y	2	....D.Y......	11.75	110	969	16706	301991	2.05
1324	ROS	TK	Y	3	......YE.....	9.79	99	859	16648	285285	1.97
1325	ROS	TK	Y	4	.D....Y......	9.16	79	760	13241	268637	2.11
1326	ROS	TK	Y	5	.....EY......	8.39	75	681	13621	255396	2.06
1327	ROS	TK	Y	6	.....DY......	9.45	71	606	12660	241775	2.24
1328	ROS	TK	Y	7	D.....Y......	7.37	55	535	10583	229115	2.23
1329	ROS	TK	Y	8	...E..Y......	7.93	63	480	13316	218532	2.15
1330	ROS	TK	Y	9	.....NY......	6.21	43	417	9276	205216	2.28
1331	SRC	TK	Y	1	...E..Y......	16	204	1421	21159	322611	2.19
1332	SRC	TK	Y	2	....D.Y......	14.57	131	1217	15416	301452	2.1
1333	SRC	TK	Y	3	...D..Y......	14.29	121	1086	14773	286036	2.16
1334	SRC	TK	Y	4	....E.Y......	12.97	127	965	17752	271263	2.01
1335	SRC	TK	Y	5	......YG.....	11.72	109	838	16103	253511	2.05
1336	SRC	TK	Y	6	......YE.....	12.31	96	729	14119	237408	2.21
1337	SRC	TK	Y	7	......YD.....	13.48	81	633	11257	223289	2.54
1338	SRC	TK	Y	8	.....EY......	9.47	68	552	11440	212032	2.28
1339	SRC	TK	Y	9	.D....Y......	8.96	57	484	9748	200592	2.42
1340	SRC	TK	Y	10	......Y....D.	8.76	52	427	9270	190844	2.51
1341	SRC	TK	Y	11	E.....Y......	6.15	48	375	10859	181574	2.14
1342	SRM	TK	Y	1	......YE.....	16	187	941	19388	322611	3.31
1343	SRM	TK	Y	2	....E.Y.D....	23.72	24	754	1074	303223	8.99
1344	SRM	TK	Y	3	......YD.....	16	100	730	14599	302149	2.84
1345	SRM	TK	Y	4	...E..Y......	11.71	89	630	18214	287550	2.23
1346	SRM	TK	Y	5	...D..Y......	11.41	69	541	13674	269336	2.51
1347	SRM	TK	Y	6	......Y.E....	9.97	68	472	15794	255662	2.33
1348	SRM	TK	Y	7	......Y.D....	8.22	50	404	12043	239868	2.47
1349	SRM	TK	Y	8	....E.Y......	8.35	51	354	13423	227825	2.45
1350	SYK	TK	Y	1	......YE.....	16	207	1116	19388	322611	3.09
1351	SYK	TK	Y	2	.....DY......	16	150	909	15457	303223	3.24
1352	SYK	TK	Y	3	.....EY......	16	138	759	16736	287766	3.13
1353	SYK	TK	Y	4	...E..Y......	16	105	621	17193	271030	2.67
1354	SYK	TK	Y	5	....E.Y......	13.85	78	516	14668	253837	2.62
1355	SYK	TK	Y	6	....D.Y......	14.01	68	438	12982	239169	2.86
1356	SYK	TK	Y	7	...D..Y......	10.44	52	370	11405	226187	2.79
1357	TEC	TK	Y	1	......YE.....	16	147	938	19388	322611	2.61
1358	TEC	TK	Y	2	.....IY......	16	123	791	16239	303223	2.9
1359	TEC	TK	Y	3	......YD.....	16	95	668	13757	286984	2.97
1360	TEC	TK	Y	4	...E..Y......	14.11	89	573	17288	273227	2.45
1361	TEC	TK	Y	5	.....LY......	11.04	100	484	26181	255939	2.02
1362	TEC	TK	Y	6	.....VY......	13.46	73	384	16579	229758	2.63
1363	TEC	TK	Y	7	.....EY......	8.33	52	311	14860	213179	2.4
1364	TEC	TK	Y	8	.D....Y......	6.53	34	259	9861	198319	2.64
1365	TIE2	TK	Y	1	......YE.....	16	164	1008	19388	322611	2.71
1366	TIE2	TK	Y	2	....E.Y......	16	130	844	18931	303223	2.47
1367	TIE2	TK	Y	3	....D.Y......	10.41	85	714	15655	284292	2.16
1368	TIE2	TK	Y	4	.D....Y......	10.66	73	629	13241	268637	2.35
1369	TIE2	TK	Y	5	......Y.E....	7.76	69	556	15432	255396	2.05
1370	TIE2	TK	Y	6	...E..Y......	6.31	59	487	14596	239964	1.99
1371	TIE2	TK	Y	7	..D...Y......	6.3	48	428	11608	225368	2.18
1372	TNK1	TK	Y	1	......YG.....	13.15	137	1114	20158	322611	1.97
1373	TNK1	TK	Y	2	K.....Y......	10.78	109	977	17008	302453	1.98
1374	TNK1	TK	Y	3	D.....Y......	9.4	90	868	14643	285445	2.02
1375	TNK1	TK	Y	4	E.....Y......	7.92	102	778	19836	270802	1.79
1376	TNK1	TK	Y	5	.....RY......	7.34	73	676	13780	250966	1.97
1377	TNK1	TK	Y	6	....D.Y......	6.02	59	603	11827	237186	1.96
1378	TNK1	TK	Y	7	....K.Y......	6.42	69	544	15133	225359	1.89
1379	TRKA	TK	Y	1	K.....Y......	12.24	122	1090	18016	322611	2
1380	TRKA	TK	Y	2	.....DY......	10.53	102	968	15889	304595	2.02
1381	TRKA	TK	Y	3	......YD.....	8.43	79	866	12932	288706	2.04
1382	TRKA	TK	Y	4	......YE.....	7.31	88	787	16821	275774	1.83
1383	TRKA	TK	Y	5	....D.Y......	6.66	69	699	13232	258953	1.93
1384	TRKB	TK	Y	1	.....DY......	13.85	83	627	16802	322611	2.54
1385	TRKB	TK	Y	2	K.....Y......	9.5	69	544	17103	305809	2.27
1386	TRKB	TK	Y	3	......Y....D.	7.23	54	475	14819	288706	2.21
1387	TRKC	TK	Y	1	K.....Y......	14.42	147	1318	18016	322611	2
1388	TRKC	TK	Y	2	....D.Y......	11.14	118	1171	15684	304595	1.96
1389	TRKC	TK	Y	3	.....DY......	11.38	111	1053	15079	288911	2.02
1390	TRKC	TK	Y	4	....E.Y......	8.78	111	942	17788	273832	1.81
1391	TRKC	TK	Y	5	.D....Y......	8.54	82	831	12546	256044	2.01
1392	TRKC	TK	Y	6	.K....Y......	7.63	80	749	13461	243498	1.93
1393	TRKC	TK	Y	7	D.....Y......	8.04	69	669	11295	230037	2.1
1394	TRKC	TK	Y	8	E.....Y......	7.31	77	600	14663	218742	1.91
1395	TRKC	TK	Y	9	......YE.....	6.07	57	523	11170	204079	1.99
1396	TRKC	TK	Y	10	......Y.....D	6.14	48	466	9226	192909	2.15
1397	TXK	TK	Y	1	.....IY......	16	89	614	17280	322611	2.71
1398	TXK	TK	Y	2	......YE.....	10.05	72	525	18347	305331	2.28
1399	TXK	TK	Y	3	......YD.....	10.75	58	453	13757	286984	2.67
1400	TXK	TK	Y	4	.....LY......	7.51	77	395	28018	273227	1.9
1401	TXK	TK	Y	5	.....VY......	8.42	54	318	17608	245209	2.36
1402	TYRO3	TK	Y	1	......YE.....	14.18	138	1133	19388	322611	2.03
1403	TYRO3	TK	Y	2	......YD.....	13.53	107	995	14666	303223	2.22
1404	TYRO3	TK	Y	3	K.....Y......	11.03	101	888	15890	288557	2.07
1405	TYRO3	TK	Y	4	....D.Y......	8.52	81	787	13898	272667	2.02
1406	TYRO3	TK	Y	5	....E.Y......	7.6	85	706	16572	258769	1.88
1407	TYRO3	TK	Y	6	......YG.....	7.72	83	621	17024	242197	1.9
1408	TYRO3	TK	Y	7	D.....Y......	6.52	55	538	11000	225173	2.09
1409	TYRO3	TK	Y	8	E.....Y......	6.38	65	483	14997	214173	1.92
1410	YES	TK	Y	1	...E..Y....K.	22.63	28	1060	1206	322611	7.07
1411	YES	TK	Y	2	......YE.....	16	144	1032	19281	321405	2.33
1412	YES	TK	Y	3	......YD.....	15.95	105	888	14611	302124	2.45
1413	YES	TK	Y	4	......YG.....	13.55	116	783	20093	287513	2.12
1414	YES	TK	Y	5	...E..Y......	11.4	89	667	16181	267420	2.21
1415	YES	TK	Y	6	...D..Y......	13.05	76	578	12820	251239	2.58
1416	YES	TK	Y	7	.....EY......	10.8	68	502	13204	238419	2.45
1417	YES	TK	Y	8	.D....Y......	8.74	53	434	11098	225215	2.48
1418	YES	TK	Y	9	....D.Y......	7.68	47	381	10798	214117	2.45
1419	YES	TK	Y	10	....E.Y......	8.64	51	334	12475	203319	2.49
1420	YES	TK	Y	11	..D...Y......	6.16	36	283	9835	190844	2.47
1421	ZAP70	TK	Y	1	.....DYE.....	22.25	25	594	1345	322611	10.1
1422	ZAP70	TK	Y	2	.....EY......	16	100	569	18125	321266	3.12
1423	ZAP70	TK	Y	3	.....DY......	16	82	469	15457	303141	3.43
1424	ZAP70	TK	Y	4	......YE.....	16	78	387	16654	287684	3.48
1425	ZAP70	TK	Y	5	...D..Y......	9.44	43	309	12853	271030	2.93
1426	ZAP70	TK	Y	6	...E..Y......	9.5	48	266	17193	258177	2.71
1427	ZAP70	TK	Y	7	......YD.....	8.39	33	218	11369	240984	3.21
1428	ABL1[T315I]	TK mutant	Y	1	...E..Y......	13	120	889	21159	322611	2.06
1429	ABL1[T315I]	TK mutant	Y	2	....E.Y......	11.68	101	769	18762	301452	2.11
1430	ABL1[T315I]	TK mutant	Y	3	.....EY......	9.9	79	668	15334	282690	2.18
1431	ABL1[T315I]	TK mutant	Y	4	...D..Y......	9.09	68	589	13785	267356	2.24
1432	ABL1[T315I]	TK mutant	Y	5	.....IY......	8.12	64	521	14363	253571	2.17
1433	ABL1[T315I]	TK mutant	Y	6	D.....Y......	9.17	54	457	11180	239208	2.53
1434	ABL1[T315I]	TK mutant	Y	7	..E...Y......	7.67	53	403	13075	228028	2.29
1435	ABL1[T315I]	TK mutant	Y	8	.D....Y......	7.36	43	350	10553	214953	2.5
1436	ABL1[E255K]	TK mutant	Y	1	...E..Y......	15.65	127	885	21159	322611	2.19
1437	ABL1[E255K]	TK mutant	Y	2	....E.Y......	11.69	100	758	18762	301452	2.12
1438	ABL1[E255K]	TK mutant	Y	3	...D..Y......	9.62	75	658	14622	282690	2.2
1439	ABL1[E255K]	TK mutant	Y	4	.....EY......	8.82	69	583	14497	268068	2.19
1440	ABL1[E255K]	TK mutant	Y	5	......YG.....	6.46	64	514	16202	253571	1.95
1441	ABL1[E255K]	TK mutant	Y	6	......YD.....	7.37	50	450	11346	237369	2.32
1442	ABL1[E255K]	TK mutant	Y	7	......Y....D.	7.3	47	400	11158	226023	2.38
1443	ABL1[E255K]	TK mutant	Y	8	......YE.....	6.13	47	353	13277	214865	2.15
1444	EGFR[L858R]	TK mutant	Y	1	...E.DY......	22.18	20	413	1071	322611	14.59
1445	EGFR[L858R]	TK mutant	Y	2	....E.Y......	16	76	393	20487	321540	3.04
1446	EGFR[L858R]	TK mutant	Y	3	.....DY......	16	56	317	14412	301053	3.69
1447	EGFR[L858R]	TK mutant	Y	4	....D.Y......	15.05	52	261	15850	286641	3.6
1448	EGFR[L858R]	TK mutant	Y	5	.....EY......	15.26	47	209	15464	270791	3.94
1449	EGFR[L858R]	TK mutant	Y	6	...D..Y......	10.4	31	162	12186	255327	4.01
1450	EGFR[L858R]	TK mutant	Y	7	...E..Y......	11.36	34	131	16166	243141	3.9
1451	EGFR[T790M,L858R]	TK mutant	Y	1	...E..Y......	16	141	777	21159	322611	2.77
1452	EGFR[T790M,L858R]	TK mutant	Y	2	....E.Y......	16	115	636	18762	301452	2.91
1453	EGFR[T790M,L858R]	TK mutant	Y	3	.....DY......	16	92	521	14412	282690	3.46
1454	EGFR[T790M,L858R]	TK mutant	Y	4	.....EY......	16	87	429	15334	268278	3.55
1455	EGFR[T790M,L858R]	TK mutant	Y	5	...D..Y......	16	65	342	12912	252944	3.72
1456	EGFR[T790M,L858R]	TK mutant	Y	6	....D.Y......	13.01	50	277	13057	240032	3.32
1457	EGFR[T790M,L858R]	TK mutant	Y	7	......Y.D....	9.54	37	227	11362	226975	3.26
1458	EGFR[T790M,L858R]	TK mutant	Y	8	.D....Y......	7.84	30	190	10486	215613	3.25
1459	EGFR[T790M]	TK mutant	Y	1	.....EY......	16	125	751	18125	322611	2.96
1460	EGFR[T790M]	TK mutant	Y	2	.....DY......	16	113	626	16802	304486	3.27
1461	EGFR[T790M]	TK mutant	Y	3	......Y.D....	16	76	513	14439	287684	2.95
1462	EGFR[T790M]	TK mutant	Y	4	...D..Y......	15.11	65	437	13035	273245	3.12
1463	EGFR[T790M]	TK mutant	Y	5	...E..Y......	15.18	73	372	18002	260210	2.84
1464	EGFR[T790M]	TK mutant	Y	6	......Y.E....	10.85	54	299	15873	242208	2.76
1465	EGFR[T790M]	TK mutant	Y	7	....E.Y......	10.61	44	245	13090	226335	3.11
1466	EGFR[T790M]	TK mutant	Y	8	....D.Y......	9.59	36	201	11517	213245	3.32
1467	EGFR[L861Q]	TK mutant	Y	1	.....DY......	16	104	583	16802	322611	3.43
1468	EGFR[L861Q]	TK mutant	Y	2	.....EY......	16	82	479	18125	305809	2.89
1469	EGFR[L861Q]	TK mutant	Y	3	......Y.D....	15.65	64	397	14439	287684	3.21
1470	EGFR[L861Q]	TK mutant	Y	4	...D..Y......	14.28	54	333	13035	273245	3.4
1471	EGFR[L861Q]	TK mutant	Y	5	...E..Y......	12.77	57	279	18002	260210	2.95
1472	EGFR[L861Q]	TK mutant	Y	6	......Y.E....	9.26	42	222	15873	242208	2.89
1473	EGFR[L861Q]	TK mutant	Y	7	....E.Y......	8.39	33	180	13090	226335	3.17
1474	EGFR[L861Q]	TK mutant	Y	8	....D.Y......	7.62	27	147	11517	213245	3.4
1475	PDGFRa[V561D]	TK mutant	Y	1	K.....Y......	13.66	102	804	18016	322611	2.27
1476	PDGFRa[V561D]	TK mutant	Y	2	.D....Y......	10.21	78	702	15163	304595	2.23
1477	PDGFRa[V561D]	TK mutant	Y	3	.....DY......	8.67	70	624	15035	289432	2.16
1478	PDGFRa[V561D]	TK mutant	Y	4	R.....Y......	7.86	66	554	15508	274397	2.11
1479	MET[Y1235D]	TK mutant	Y	1	......Y..L...	8.9	73	356	31664	322611	2.09
1480	MET[Y1235D]	TK mutant	Y	2	.....EY......	6.52	39	283	16439	290947	2.44
1481	FGFR3[K650M]	TK mutant	Y	1	.....DY......	13.11	103	890	16802	322611	2.22
1482	FGFR3[K650M]	TK mutant	Y	2	K.....Y......	11.5	95	787	17103	305809	2.16
1483	FGFR3[K650M]	TK mutant	Y	3	.....EY......	8.41	81	692	16896	288706	2
1484	FGFR3[K650M]	TK mutant	Y	4	...E..Y......	7.81	78	611	17707	271810	1.96
1485	FGFR3[K650M]	TK mutant	Y	5	......Y....D.	8.66	62	533	12961	254103	2.28
1486	FGFR3[K650M]	TK mutant	Y	6	...D..Y......	7.56	54	471	12198	241142	2.27
1487	FGFR3[K560E]	TK mutant	Y	1	.....DY......	12.65	76	577	16802	322611	2.53
1488	FGFR3[K560E]	TK mutant	Y	2	...E..Y......	9.69	73	501	20088	305809	2.22
1489	FGFR3[K560E]	TK mutant	Y	3	.....EY......	8.75	59	428	16872	285721	2.33
1490	FGFR3[K560E]	TK mutant	Y	4	....D.Y......	7.46	46	369	13783	268849	2.43
1491	FGFR3[K560E]	TK mutant	Y	5	...D..Y......	6.56	40	323	13023	255066	2.43
1492	KIT[T670I]	TK mutant	Y	1	...E..Y......	9.02	70	489	21159	322611	2.18
1493	KIT[T670I]	TK mutant	Y	2	....D.Y......	7.05	49	419	15416	301452	2.29
1494	KIT[T670I]	TK mutant	Y	3	....E.Y......	7.43	54	370	18762	286036	2.23
1495	RET[M918T]	TK mutant	Y	1	...E..Y......	16	127	866	21159	322611	2.24
1496	RET[M918T]	TK mutant	Y	2	.....EY......	13.48	96	739	16872	301452	2.32
1497	RET[M918T]	TK mutant	Y	3	.....DY......	11.9	83	643	15731	284580	2.34
1498	RET[M918T]	TK mutant	Y	4	...D..Y......	10.59	69	560	13749	268849	2.41
1499	RET[M918T]	TK mutant	Y	5	.D....Y......	7.27	54	491	12612	255100	2.22
1500	RET[M918T]	TK mutant	Y	6	.E....Y......	7.37	63	437	16888	242488	2.07
1501	RET[G691S]	TK mutant	Y	1	.....EY......	15.65	110	835	18125	322611	2.34
1502	RET[G691S]	TK mutant	Y	2	.....DY......	16	105	725	16802	304486	2.62
1503	RET[G691S]	TK mutant	Y	3	...E..Y......	10.58	87	620	18835	287684	2.14
1504	RET[G691S]	TK mutant	Y	4	...D..Y......	11.57	69	533	13749	268849	2.53
1505	RET[G691S]	TK mutant	Y	5	.D....Y......	6.53	50	464	12612	255100	2.18
1506	RET[S891A]	TK mutant	Y	1	.....DY......	16	92	642	16802	322611	2.75
1507	RET[S891A]	TK mutant	Y	2	...E..Y......	12.95	86	550	20088	305809	2.38
1508	RET[S891A]	TK mutant	Y	3	.....EY......	12.05	70	464	16872	285721	2.55
1509	RET[S891A]	TK mutant	Y	4	...D..Y......	12.14	58	394	13749	268849	2.88
1510	RET[S891A]	TK mutant	Y	5	K.....Y......	6.6	43	336	13941	255100	2.34
1511	RET[Y791F]	TK mutant	Y	1	.....DY......	16	91	603	16802	322611	2.9
1512	RET[Y791F]	TK mutant	Y	2	.....EY......	11.25	73	512	18125	305809	2.41
1513	RET[Y791F]	TK mutant	Y	3	...E..Y......	11.61	71	439	18835	287684	2.47
1514	RET[Y791F]	TK mutant	Y	4	K.....Y......	7.48	48	368	14746	268849	2.38
1515	ALK[F1174L]	TK mutant	Y	1	......YE.....	13.42	106	799	19388	322611	2.21
1516	ALK[F1174L]	TK mutant	Y	2	......YD.....	12.3	81	693	14666	303223	2.42
1517	ALK[F1174L]	TK mutant	Y	3	K.....Y......	10.64	77	612	15890	288557	2.28
1518	ALK[F1174L]	TK mutant	Y	4	.....DY......	8.83	62	535	13714	272667	2.3
1519	ALK[F1174L]	TK mutant	Y	5	....E.Y......	7.39	60	473	15433	258953	2.13
1520	ALK[F1174L]	TK mutant	Y	6	....D.Y......	7.66	52	413	13232	243520	2.32
1521	ALK[F1174L]	TK mutant	Y	7	...E..Y......	6.01	47	361	14050	230288	2.13
1522	ALK[R1275Q]	TK mutant	Y	1	......YE.....	12.85	100	750	19388	322611	2.22
1523	ALK[R1275Q]	TK mutant	Y	2	....E.Y......	13.28	94	650	18931	303223	2.32
1524	ALK[R1275Q]	TK mutant	Y	3	....D.Y......	9.37	69	556	15655	284292	2.25
1525	ALK[R1275Q]	TK mutant	Y	4	K.....Y......	9.32	62	487	14459	268637	2.37
1526	ALK[R1275Q]	TK mutant	Y	5	.D....Y......	7.03	48	425	12436	254178	2.31
1527	DYRK family	clustered STKs	S	1	......SP.....	16	81	261	84335	1094911	4.03
1528	DYRK family	clustered STKs	S	2	......SR.....	14.45	44	180	62898	1010576	3.93
1529	DYRK family	clustered STKs	S	3	...R..S......	9.58	30	136	55404	947678	3.77
1530	DYRK family	clustered STKs	T	1	......TP.....	16	46	103	48630	687043	6.31
1531	CK2 family	clustered STKs	S	1	......SD.E.E.	38.01	29	208	630	1094911	242.31
1532	CK2 family	clustered STKs	S	2	......SD.E...	32	55	179	4006	1094281	83.93
1533	CK2 family	clustered STKs	S	3	......SE.E...	32	34	124	6231	1090275	47.98
1534	CK2 family	clustered STKs	S	4	......SD.D...	32	31	90	3173	1084044	117.68
1535	CK2 family	clustered STKs	S	5	......S..E...	16	26	59	61753	1080871	7.71
1536	CK2 family	clustered STKs	T	1	......TD.....	16	24	34	29230	687043	16.59
1537	CK1 family	clustered STKs	S	1	...D..S......	16	77	205	47776	1094911	8.61
1538	CK1 family	clustered STKs	S	2	...E..S......	16	53	128	65219	1047135	6.65
1539	TLK family	clustered STKs	S	1	....E.S......	15.95	29	77	63048	1094911	6.54
1540	TLK family	clustered STKs	T	1	....E.T......	16	34	67	41901	687043	8.32
1541	CAMK2 family	clustered STKs	S	1	......S.D....	16	28	85	49838	1094911	7.24
1542	CAMK2 family	clustered STKs	S	2	......S.E....	16	28	57	68220	1045073	7.53
1543	NEK2-9	clustered STKs	S	1	...LD.S......	27.99	32	327	4918	1094911	21.79
1544	NEK2-9	clustered STKs	S	2	...LE.S......	27.03	31	295	6210	1089993	18.44
1545	NEK2-9	clustered STKs	S	3	...L..S......	16	89	264	93015	1083783	3.93
1546	NEK2-9	clustered STKs	S	4	...F..S......	16	42	175	40350	990768	5.89
1547	NEK2-9	clustered STKs	S	5	....D.S......	12.12	29	133	41659	950418	4.97
1548	NEK2-9	clustered STKs	T	1	...L..T......	15.95	33	67	65270	687043	5.18
1549	PIM family	clustered STKs	S	1	......SG.....	16	50	120	76708	1094911	5.95
1550	Aurora family	clustered STKs	S	1	....R.S......	16	77	164	61390	1094911	8.37
1551	Aurora family	clustered STKs	S	2	...R..S......	16	32	87	60807	1033521	6.25
1552	PAK family	clustered STKs	S	1	....R.S......	16	82	185	61390	1094911	7.91
1553	PAK family	clustered STKs	S	2	....V.S......	8.7	25	103	62727	1033521	4
1554	RSK family	clustered STKs	S	1	.R....S......	10.7	23	74	64124	1094911	5.31
1555	PKD family	clustered STKs	S	1	.L....S......	8.32	29	90	107745	1094911	3.27
1556	PKD family	clustered STKs	S	2	.V....S......	9.2	20	61	63157	987166	5.12
1557	IKK family	clustered STKs	S	1	......SL.....	16	88	181	110766	1094911	4.81
1558	frame a	clustered STKs	S	1	....P.SP.....	22.08	50	219	10017	1094911	24.96
1559	frame a	clustered STKs	S	2	......SP.....	16	158	169	74318	1084894	13.65
1560	frame a	clustered STKs	T	1	......TP.....	16	57	61	48630	687043	13.2
1561	frame b	clustered STKs	S	1	....E.SE.....	26.5	26	105	4976	1094911	54.49
1562	frame b	clustered STKs	S	2	....E.S......	16	48	79	58072	1089935	11.4
1563	frame b	clustered STKs	T	1	....E.T......	16	24	43	41901	687043	9.15
1564	frame c	clustered STKs	S	1	......SL.....	12.4	45	137	110766	1094911	3.25
1565	frame c	clustered STKs	T	1	.....GT......	16	104	545	48662	687043	2.69
1566	frame c	clustered STKs	T	2	......TI.....	15	61	441	27092	638381	3.26
1567	frame c	clustered STKs	T	3	......TL.....	9.33	81	380	63932	611289	2.04
1568	frame c	clustered STKs	T	4	......TV.....	6.79	52	299	44429	547357	2.14
1569	frame d	clustered STKs	S	1	......S.E.L..	26.88	36	286	7192	1094911	19.16
1570	frame d	clustered STKs	S	2	......S..DL..	25.3	24	250	4748	1087719	21.99
1571	frame d	clustered STKs	S	3	......S...L..	16	84	226	91323	1082971	4.41
1572	frame d	clustered STKs	S	4	......S...I..	16	35	142	43041	991648	5.68
1573	frame d	clustered STKs	S	5	......S...V..	12.85	32	107	61523	948607	4.61
1574	frame e	clustered STKs	S	1	.R.R..S......	28.62	35	140	6255	1094911	43.76
1575	frame e	clustered STKs	S	2	...R..S......	16	58	105	60035	1088656	10.02
1576	frame e	clustered STKs	S	3	....R.S......	12.93	20	47	55907	1028621	7.83
