# Supplementary material for: Large-scale Discovery of Substrates of the Human Kinome
Source: Sci Rep. 2019 Jul 19;9:10503. doi: 10.1038/s41598-019-46385-4 (PMC6642169; doi:10.1038/s41598-019-46385-4)
Supplement: Supplementary file 5 — Supplementary Table S4 [file 41598_2019_46385_MOESM5_ESM.xlsx]

## Sheet: Table S4
threonine-directed kinases						serine/threonine/tyrosine triple kinases
Kinase	Nubmer of substrate sites			pY ratio (%)		Kinase	Nubmer of substrate sites			pY ratio (%)
	S	T	Y				S	T	Y
PBK	57	188	9	74.0157		WEE1	15	11	209	88.9362
MST2	205	551	43	68.9612		LIMK1	171	21	337	63.7051
TNIK	204	499	25	68.544		LIMK2	48	2	82	62.1212
LKB1	47	148	22	68.2028		TESK1	71	17	85	49.1329
MINK	236	548	33	67.0747		TAK1	79	227	186	37.8049
GCK	168	386	26	66.5517		MAP2K3	45	13	32	35.5556
MST1	228	531	54	65.3137		MAP3K5	13	45	29	33.3333
CAMKK1	102	201	5	65.2597		p70S6Kb	84	8	46	33.3333
HGK	260	545	34	64.9583		CaMK1a	44	19	26	29.2135
OSR1	54	101	3	63.9241		STLK3	42	38	31	27.9279
NEK4	236	469	37	63.2075		MAP2K4	69	25	35	27.1318
EEF2K	70	119	1	62.6316		DAPK1	150	103	84	24.9258
CAMKK2	67	124	7	62.6263		MOS	55	48	34	24.8175
MAP2K2	70	121	12	59.6059		MELK	110	31	44	23.7838
TAO1	150	238	14	59.204		BMPR2	54	12	20	23.2558
MST4	278	454	38	58.961
MAP2K5	36	63	8	58.8785
MST3	311	493	41	58.3432
KHS1	277	437	38	58.1117
NEK1	263	454	73	57.4684
YSK1	281	418	43	56.3342
TAO2	271	377	41	54.717
MAP3K2	65	82	3	54.6667
MAP3K3	33	47	6	54.6512
MAP3K5	13	45	29	51.7241
NEK11	135	173	27	51.6418
MPSK1	53	58	2	51.3274
ROCK2	135	149	7	51.2027
Haspin	50	59	8	50.4274
SLK	93	103	9	50.2439
