# Supplementary material for: Large-scale Discovery of Substrates of the Human Kinome
Source: Sci Rep. 2019 Jul 19;9:10503. doi: 10.1038/s41598-019-46385-4 (PMC6642169; doi:10.1038/s41598-019-46385-4)
Supplement: Supplementary file 6 — Supplementary Table S5 [file 41598_2019_46385_MOESM6_ESM.xlsx]

## Sheet: resultcarna_all_kinases
kinase	kinase	lot#	product#	construct	purity	assay	substrate
ABL(ABL1) [E255K]	ABL1[E255K]	08-094	08CBS-0324 B	Full-length human ABL [2-1130(end) amino acids and E255K of accession number NP_005148.2] was expressed as N-terminal His-tagged protein (126 kDa) using baculovirus expression system. His-tagged ABL[E255K] was purified by using Ni-NTA affinity chromatography .	0.78	The activity was measured by off-chip mobility shift assay(MSA). The enzyme was incubated with fluorecence-labeled substrate and Mg(or Mn)/ATP. The phosphorylated and unphosphorylated substrates were separated and detected by MSA device.	ABLtide
ABL(ABL1) [T315I]	ABL1[T315I]	08-093	08CBS-1142 B	Full-length human ABL [2-1130(end) amino acids and T315I of accession number NP_005148.2] was expressed as N-terminal His-tagged protein (126 kDa) using baculovirus expression system. His-tagged ABL[T315I] was purified by using Ni-NTA affinity chromatography and anion exchange chromatography.	0.8	The activity was measured by off-chip mobility shift assay(MSA). The enzyme was incubated with fluorecence-labeled substrate and Mg(or Mn)/ATP. The phosphorylated and unphosphorylated substrates were separated and detected by MSA device.	ABLtide
ABL(ABL1)	ABL1	08-001	06CBS-2988 K	Full-length human ABL [2-1130(end) amino acids of accession number NP_005148.2] was expressed as N-terminal His-tagged protein (126 kDa) using baculovirus expression system. His-tagged ABL was purified by using Ni-NTA affinity chromatography.	0.84	The activity was measured by off-chip mobility shift assay(MSA). The enzyme was incubated with fluorecence-labeled substrate and Mg(or Mn)/ATP. The phosphorylated and unphosphorylated substrates were separated and detected by MSA device.	ABLtide
ACK(TNK2)	ACK	08-196	07CBS-2995 B	Human ACK, catalytic domain [110-476 amino acids of accession number NP_005772.3] was expressed as N-terminal GST-fusion protein (69 kDa) using baculovirus expression system. GST-ACK was purified by using glutathione sepharose chromatography.	0.53	The activity was measured by off-chip mobility shift assay(MSA). The enzyme was incubated with fluorecence-labeled substrate and Mg(or Mn)/ATP. The phosphorylated and unphosphorylated substrates were separated and detected by MSA device.	WASP peptide
ACTR2B(ACVR2B)	ACTR2B	09-132	08CBS-0878 B	Human ACTR2B, cytoplasmic domain [161-512(end) amino acids of accession number NP_001097.2] was expressed as N-terminal GST-fusion protein (67 kDa) using baculovirus expression system. GSTACTR2B was purified by using glutathione sepharose chromatography.	0.94	The activity was determined by ELISA. The enzyme was incubated with biotinylated substrate protein/peptide, and after stopping kinase reaction by EDTA, the reaction solution was transferred into streptavidin-coated plate. Phosphorylation was detected by anti-phospho antibody and HRP-labeled anti-rabbit IgG(or HRP-labeled anti-mouse IgG).	ALK4 [inactive mutant]
ACTR2B(ACVR2B)	ACTR2B	09-132	08CBS-0878 B	Human ACTR2B, cytoplasmic domain [161-512(end) amino acids of accession number NP_001097.2] was expressed as N-terminal GST-fusion protein (67 kDa) using baculovirus expression system. GSTACTR2B was purified by using glutathione sepharose chromatography.	0.94	The activity was determined by ELISA. The enzyme was incubated with biotinylated substrate protein/peptide, and after stopping kinase reaction by EDTA, the reaction solution was transferred into streptavidin-coated plate. Phosphorylation was detected by anti-phospho antibody and HRP-labeled anti-rabbit IgG(or HRP-labeled anti-mouse IgG).	ALK4 [inactive mutant]
ACVR2A	ACTR2	09-131	08CBS-0978 B	Human ACVR2A, cytoplasmic domain [162-513(end) amino acids of accession number NP_001607.1] was expressed as N-terminal GST-fusion protein (67 kDa) using baculovirus expression system. GSTACVR2A was purified by using glutathione sepharose chromatography.	0.95	The activity was determined by ELISA. The enzyme was incubated with biotinylated substrate protein/peptide, and after stopping kinase reaction by EDTA, the reaction solution was transferred into streptavidin-coated plate. Phosphorylation was detected by anti-phospho antibody and HRP-labeled anti-rabbit IgG(or HRP-labeled anti-mouse IgG).	ALK4 [inactive mutant]
ACVR2A	ACTR2	09-131	08CBS-0978 E	Human ACVR2A, cytoplasmic domain [162-513(end) amino acids of accession number NP_001607.1] was expressed as N-terminal GST-fusion protein (67 kDa) using baculovirus expression system. GSTACVR2A was purified by using glutathione sepharose chromatography.	0.95	The activity was determined by ELISA. The enzyme was incubated with biotinylated substrate protein/peptide, and after stopping kinase reaction by EDTA, the reaction solution was transferred into streptavidin-coated plate. Phosphorylation was detected by anti-phospho antibody and HRP-labeled anti-rabbit IgG(or HRP-labeled anti-mouse IgG).	ALK4 [inactive mutant]
AKT1	AKT1	01-101	08CBS-0149 B	Human AKT1, catalytic domain [104-480(end) amino acids of accession number NP_005154.1] was coexpressed as N-terminal GST-fusion protein (70 kDa) with His-tagged PDK1 [1-556(end) amino acids of accession number NP_002604.1] using baculovirus expression system. GST-AKT1 was purified by using glutathione sepharose chromatography.	0.69	The activity was measured by off-chip mobility shift assay(MSA). The enzyme was incubated with fluorecence-labeled substrate and Mg(or Mn)/ATP. The phosphorylated and unphosphorylated substrates were separated and detected by MSA device.	Crosstide
AKT2	AKT2	01-102	07CBS-3271 B	Human AKT2, catalytic domain [120-481(end) amino acids of accession number NP_001617.1] was coexpressed as N-terminal GST-fusion protein (69 kDa) with His-tagged PDK1 [1-556(end) amino acids of accession number NP_002604.1] using baculovirus expression system. GST-AKT2 was purified by using glutathione sepharose chromatography.	0.72	The activity was measured by off-chip mobility shift assay(MSA). The enzyme was incubated with fluorecence-labeled substrate and Mg(or Mn)/ATP. The phosphorylated and unphosphorylated substrates were separated and detected by MSA device.	Crosstide
AKT3	AKT3	01-103	05CBS-3274 B	Human AKT3, catalytic domain [108-479(end) amino acids of accession number NP_005456.1] was coexpressed as N-terminal GST-fusion protein (70 kDa) with His-tagged PDK1 [1-556(end) amino acids of accession numberNP_002604.1] using baculovirus expression system. GST-AKT3 was purified by using glutathione sepharose chromatography.	0.92	The activity was determined by IMAP. assay. The enzyme was incubated with fluorescein labeled peptide and phosphorylation was detected by IMAP . technology (fluorescence polarization).	Crosstide
ALK [F1174L]	ALK[F1174L]	08-519	09CBS-0541 B	Human ALK , cytoplasmic domain [1058-1620(end) amino acids and F1174L of accession number NP_004295.2] was expressed as N-terminal GST-fusion protein (90 kDa) using baculovirus expression system. GST-ALK[F1174L] was purified by using glutathione sepharose chromatography.	0.58	The activity was measured by off-chip mobility shift assay(MSA). The enzyme was incubated with fluorecence-labeled substrate and Mg(or Mn)/ATP. The phosphorylated and unphosphorylated substrates were separated and detected by MSA device.	Srctide
ALK [R1275Q]	ALK[R1275Q]	08-520	09CBS-0587 B	Human ALK , cytoplasmic domain [1058-1620(end) amino acids and R1275Q of accession number NP_004295.2] was expressed as N-terminal GST-fusion protein (90 kDa) using baculovirus expression system. GST-ALK[R1275Q] was purified by using glutathione sepharose chromatography.	0.66	The activity was measured by off-chip mobility shift assay(MSA). The enzyme was incubated with fluorecence-labeled substrate and Mg(or Mn)/ATP. The phosphorylated and unphosphorylated substrates were separated and detected by MSA device.	Srctide
ALK [R1275Q]	ALK[R1275Q]	08-520	09CBS-0587 B	Human ALK , cytoplasmic domain [1058-1620(end) amino acids and R1275Q of accession number NP_004295.2] was expressed as N-terminal GST-fusion protein (90 kDa) using baculovirus expression system. GST-ALK[R1275Q] was purified by using glutathione sepharose chromatography.	0.66	The activity was measured by off-chip mobility shift assay(MSA). The enzyme was incubated with fluorecence-labeled substrate and Mg(or Mn)/ATP. The phosphorylated and unphosphorylated substrates were separated and detected by MSA device.	Srctide
ALK	ALK	08-105	08CBS-0112 B	Human ALK , catalytic domain [1103-1402 amino acids of accession number NP_004295.2] was expressed as N-terminal GST-fusion protein (60 kDa) using baculovirus expression system. GST-ALK was purified by using glutathione sepharose chromatography and anion exchange chromatography.	0.92	The activity was measured by off-chip mobility shift assay(MSA). The enzyme was incubated with fluorecence-labeled substrate and Mg(or Mn)/ATP. The phosphorylated and unphosphorylated substrates were separated and detected by MSA device.	Srctide
ALK	ALK	08-518	09CBS-0698 B	Human ALK , cytoplasmic domain [1058-1620(end) amino acids of accession number NP_004295.2] was expressed as N-terminal GST-fusion protein (90 kDa) using baculovirus expression system. GST-ALK was purified by using glutathione sepharose chromatography.	0.66	The activity was measured by off-chip mobility shift assay(MSA). The enzyme was incubated with fluorecence-labeled substrate and Mg(or Mn)/ATP. The phosphorylated and unphosphorylated substrates were separated and detected by MSA device.	Srctide
ALK	ALK	08-518	09CBS-0698 B	Human ALK , cytoplasmic domain [1058-1620(end) amino acids of accession number NP_004295.2] was expressed as N-terminal GST-fusion protein (90 kDa) using baculovirus expression system. GST-ALK was purified by using glutathione sepharose chromatography.	0.66	The activity was measured by off-chip mobility shift assay(MSA). The enzyme was incubated with fluorecence-labeled substrate and Mg(or Mn)/ATP. The phosphorylated and unphosphorylated substrates were separated and detected by MSA device.	Srctide
ALK2(ACVR1)	ALK2		09CBS-0752 B	Truncated human ALK2 [145-509(end) amino acids of accession number NP_001096.1] was expressed as N-terminal GST-fusion protein(69 kDa) using baculovirus expression system. GST-ALK2 was purified by using glutathione sepharose chromatography.	0.82	The activity was measured by off-chip mobility shift assay(MSA). The enzyme was incubated with fluorecence-labeled substrate and Mg(or Mn)/ATP. The phosphorylated and unphosphorylated substrates were separated and detected by MSA device.	TopoⅡa peptide
ALK4(ACVR1B)	ALK4	09-135	06CBS-0697 B	Human ALK4, cytoplasmic domain [150-505(end) amino acids of accession number NP_004293.1] was expressed as N-terminal GST-fusion protein(68 kDa) using baculovirus expression system. GST-ALK4 was purified by using glutathione sepharose chromatography.	0.86	The activity was measured by off-chip mobility shift assay(MSA). The enzyme was incubated with fluorecence-labeled substrate and Mn/ATP. The phosphorylated and unphosphorylated substrates were separated and detected by MSA device.	TopoⅡa peptide
AMPKα2／β1／γ1(PRKAA2／B1／G1)	AMPKa1/b1/g1	02-114	07CBS-3024 B	Full-length human AMPKα2 [1-552(end) amino acids of accession number NP_006243.2] was coexpressed as N-terminal GST-fusion protein (89 kDa) with GST-PRKAB1 [1-270(end) amino acids of accession number NP_006244.2] and PRKAG1 [1-331(end) amino acids of accession number NP_002724.1] using baculovirus expression system. GST-AMPKα2/β1/γ1 was purified by using glutathione sepharose chromatography and a…	0.6	The activity was measured by off-chip mobility shift assay(MSA). The enzyme was incubated with fluorecence-labeled substrate and Mg(or Mn)/ATP. The phosphorylated and unphosphorylated substrates were separated and detected by MSA device.	SAMS peptide
AMPKα2／β1／γ1(PRKAA2／B1／G1)	AMPKa2/b1/g1	02-114	07CBS-3024 F	Full-length human AMPKα2 [1-552(end) amino acids of accession number NP_006243.2] was coexpressed as N-terminal GST-fusion protein (89 kDa) with GST-PRKAB1 [1-270(end) amino acids of accession number NP_006244.2] and PRKAG1 [1-331(end) amino acids of accession number NP_002724.1] using baculovirus expression system. GST-AMPKα2/β1/γ1 was purified by using glutathione sepharose chromatography and a…	0.6	The activity was measured by off-chip mobility shift assay(MSA). The enzyme was incubated with fluorecence-labeled substrate and Mg(or Mn)/ATP. The phosphorylated and unphosphorylated substrates were separated and detected by MSA device.	SAMS peptide
ARG(ABL2)	ABL2	08-102	07CBS-1313 B	Truncated human ARG [2-52, 74-1182(end) amino acids of accession number NP_009298.1] was expressed as N-terminal GST-fusion protein (153 kDa) using baculovirus expression system. GST-ARG was purified by using glutathione sepharose chromatography	0.55	The activity was measured by off-chip mobility shift assay(MSA). The enzyme was incubated with fluorecence-labeled substrate and Mg(or Mn)/ATP. The phosphorylated and unphosphorylated substrates were separated and detected by MSA device.	ABLtide
AurA(AURKA)	AurA	05-101	07CBS-0289 B	Full-length human AurA [1-403(end) amino acids of accession number NP_940835.1] was expressed as N-terminal GST-fusion protein (73 kDa) using baculovirus expression system. GST-AurA was purified by using glutathione sepharose chromatography.	0.81	The activity was determined by IMAP. assay. The enzyme was incubated with fluorescein labeled peptide and phosphorylation was detected by IMAP . technology (fluorescence polarization).	PKAtide3
AurB(AURKB)／INCENP	AurB	05-102	07CBS-1407 D	Full-length human AurB [1-344(end) amino acids of accession number NP_004208.2] was co-expressed as N-terminal GST-fusion protein (66 kDa) with His-tagged INCENP(INBOX) [803-918(end) amino acids of accession number NP_001035784.1] using baculovirus expression system. GST-AurB was purified by using glutathione sepharose chromatography.	0.81	The activity was determined by IMAP. assay. The enzyme was incubated with fluorescein labeled peptide and phosphorylation was detected by IMAP . technology (fluorescence polarization).	Histone H3 peptide
AurC(AURKC)	AurC	05-103	08CBS-0316 B	Full-length human AurC [1-275(end) amino acids of accession number NP_003151.2] was expressed as N-terminal GST-fusion protein (59 kDa) using baculovirus expression system. GST-AurC was purified by using glutathione sepharose chromatography.	0.8	The activity was measured by off-chip mobility shift assay(MSA). The enzyme was incubated with fluorecence-labeled substrate and Mg(or Mn)/ATP. The phosphorylated and unphosphorylated substrates were separated and detected by MSA device.	Kemptide
AXL	AXL	08-107	06CBS-3408 G	Human AXL, cytoplasmic domain [464-885(end) amino acids of accession number NP_001690.2] was expressed as N-terminal GST-fusion protein (74 kDa) using baculovirus expression system. GST-AXL was purified by using glutathione sepharose chromatography and anion exchange chromatography.	0.94	The activity was measured by off-chip mobility shift assay(MSA). The enzyme was incubated with fluorecence-labeled substrate and Mg(or Mn)/ATP. The phosphorylated and unphosphorylated substrates were separated and detected by MSA device.	CSKtide
BARK2(ADRBK2)	BARK2	01-112	05CBS-2893 B	Full-length human BARK2 [1-688(end) amino acids of accession number CAB45657.1] was expressed as N-terminal GST-fusion protein (107 kDa) using baculovirus expression system. GST-BARK2 was purified by using glutathione sepharose chromatography.	0.51	The activity was determined by ELISA. The enzyme was incubated with biotinylated substrate protein/peptide, and after stopping kinase reaction by EDTA, the reaction solution was transferred into streptavidin-coated plate. Phosphorylation was detected by anti-phospho antibody and HRP-labeled anti-rabbit IgG(or HRP-labeled anti-mouse IgG).	Porcine tubulin
BLK	BLK	08-164	08CBS-1084 B	Full-length human BLK [1-505(end) amino acids of accession number NP_001706.2] was expressed as Nterminal GST-fusion protein (85 kDa) using baculovirus expression system. GST-BLK was purified by using glutathione sepharose chromatography.	0.96	The activity was measured by off-chip mobility shift assay(MSA). The enzyme was incubated with fluorecence-labeled substrate and Mg(or Mn)/ATP. The phosphorylated and unphosphorylated substrates were separated and detected by MSA device.	Srctide
BMPR1A	BMPR1A	09-137	07CBS-3064 B	Catalytic domain of constitutive active human BMPR1A [Q233D] derived from wild type BMPR1A [187- 532(end) amino acids of accession number NP_004320.2] with N-terminal GST tag was co-expressed with BMPR2 [174-1038(end) amino acids of accession number NP_001195.2] using baculovirus expression system. GST-BMPR1A (66 kDa) was purified by using glutathione sepharose chromatography.	0.52	The activity was determined by ELISA. The enzyme was incubated with GST-fused substrate protein, and after stopping kinase reaction by EDTA, the reaction solution was transferred into glutathione-coated plate. Phosphorylation was detected by anti-phospho antibody and HRP-labeled anti-rabbit IgG(or HRP-labeled anti-mouse IgG) .	Smad1
BMPR1B	BMPR1B	09-138	08CBS-0585 B	Cytoplasmic domain of BMPR1B [149-502(end) amino acids of accession number NP_001194.1] as Nterminal GST-fusion protein(68 kDa) was co-expressed with BMPR2 [174-1038(end) amino acids of accession number NP_001195.2] using baculovirus expression system. GST-BMPR1B was purified by using glutathione sepharose chromatography.	0.76	The activity was measured by off-chip mobility shift assay(MSA). The enzyme was incubated with fluorecence-labeled substrate and Mn/ATP. The phosphorylated and unphosphorylated substrates were separated and detected by MSA device.	TopoⅡa peptide
BMPR2	BMPR2	09-139	09CBS-0623 B	Human BMPR2, cytoplasmic domain of [174-1038(end) amino acids of accession number NP_001195.2] was expressed as N-terminal GST fusion protein (123 kDa) using baculovirus expression system. GSTBMPR2 was purified by using glutathione sepharose chromatography	0.69	The activity was determined by ELISA. The enzyme was incubated with biotinylated substrate protein/peptide, and after stopping kinase reaction by EDTA, the reaction solution was transferred into streptavidin-coated plate. Phosphorylation was detected by anti-phospho antibody and HRP-labeled anti-rabbit IgG(or HRP-labeled anti-mouse IgG).	ALK4 [inactive mutant]
BMX	BMX	08-179	08CBS-0426 B	Full-length human BMX [1-675(end) amino acids of accession number NP_001712.1] was expressed as N-terminal GST-fusion protein (105 kDa) using baculovirus expression system. GST-BMX was purified by using glutathione sepharose chromatography.	0.92	The activity was measured by off-chip mobility shift assay(MSA). The enzyme was incubated with fluorecence-labeled substrate and Mg(or Mn)/ATP. The phosphorylated and unphosphorylated substrates were separated and detected by MSA device.	Srctide
BRAF [V600E]	BRAF[V600E]	09-144	07CBS-3306 B	Human BRAF, catalytic domain [433-726 amino acids and V600E of accession number NP_004324.2] was expressed as N-terminal GST-fusion protein (60 kDa) using baculovirus expression system. GSTBRAF[V600E] was purified by using glutathione sepharose chromatography.	0.64	The activity was determined by ELISA. The enzyme was incubated with GST-fused substrate protein, and after stopping kinase reaction by EDTA, the reaction solution was transferred into glutathione-coated plate. Phosphorylation was detected by anti-phospho antibody and HRP-labeled anti-rabbit IgG(or HRP-labeled anti-mouse IgG) .	MAP2K1
BRAF	BRAF	09-122	08CBS-0682 B	Human BRAF, catalytic domain [433-726 amino acid of accession number NP_004324.2] was expressed as N-terminal GST-fusion protein (60 kDa) using baculovirus expression system. GST-BRAF was purified by using glutathione sepharose chromatography.	0.69	The activity was determined by ELISA. The enzyme was incubated with GST-fused substrate protein, and after stopping kinase reaction by EDTA, the reaction solution was transferred into glutathione-coated plate. Phosphorylation was detected by anti-phospho antibody and HRP-labeled anti-rabbit IgG(or HRP-labeled anti-mouse IgG) .	MAP2K1
BRK(PTK6)	BRK	08-165	07CBS-2947 B	Full-length human BRK [2-451(end) amino acids of accession number NP_005966.1] was expressed as Nterminal GST-fusion protein (79 kDa) using baculovirus expression system. GST-BRK was purified by using glutathione sepharose chromatography and gel filtration chromatography.	1	The activity was measured by off-chip mobility shift assay(MSA). The enzyme was incubated with fluorecence-labeled substrate and Mg(or Mn)/ATP. The phosphorylated and unphosphorylated substrates were separated and detected by MSA device.	Blk/Lyntide
BRSK1	BRSK1	02-115	08CBS-0840 B	Full-length human BRSK1 [1-778(end) amino acids of accession number NP_115806.1] was expressed as N-terminal GST-fusion protein (112 kDa) using baculovirus expression system. GST-BRSK1 was purified by using glutathione sepharose chromatography.	0.99	The activity was measured by off-chip mobility shift assay(MSA). The enzyme was incubated with fluorecence-labeled substrate and Mg(or Mn)/ATP. The phosphorylated and unphosphorylated substrates were separated and detected by MSA device.	CHKtide
BRSK2	BRSK2	02-116	08CBS-0302 B	Full-length human BRSK2 [1-674(end) amino acids of accession number ABA17261.1] was expressed as N-terminal GST-fusion protein (102 kDa) using baculovirus expression system. GST-BRSK2 was purified by using glutathione sepharose chromatography.	0.74	The activity was measured by off-chip mobility shift assay(MSA). The enzyme was incubated with fluorecence-labeled substrate and Mg(or Mn)/ATP. The phosphorylated and unphosphorylated substrates were separated and detected by MSA device.	CHKtide
BTK	BTK	08-080	08CBS-0941 B	Full-length human BTK [2-659(end) amino acids of accession number NP_000052.1] was expressed as Nterminal His-tagged protein (79 kDa) using baculovirus expression system. His-tagged BTK was purified by using Ni-NTA affinity chromatography.	0.83	The activity was measured by off-chip mobility shift assay(MSA). The enzyme was incubated with fluorecence-labeled substrate and Mg(or Mn)/ATP. The phosphorylated and unphosphorylated substrates were separated and detected by MSA device.	Srctide
BUBR1(BUB1B)	BUBR1	05-105	07CBS-1703 B	Full-length human BUBR1 [1-1050(end) amino acids of accession number NP_001202.4] was expressed as N-terminal GST-fusion protein (147 kDa) using baculovirus expression system. GST-BUBR1 was purified by using glutathione sepharose chromatography and gel filtration chromatography.	0.8	The activity was determined by ELISA. The enzyme was incubated with biotinylated substrate protein/peptide, and after stopping kinase reaction by EDTA, the reaction solution was transferred into streptavidin-coated plate. Phosphorylation was detected by anti-phospho antibody and HRP-labeled anti-rabbit IgG(or HRP-labeled anti-mouse IgG).	Histone H1
CaMK1α(CAMK1)	CaMK1a	02-104	05CBS-4358 G	Full-length human CaMK1α [1-370(end) amino acids of accession number NP_003647.1] was expressed as N-terminal GST-fusion protein (68 kDa) using baculovirus expression system. GST-CaMK1α was purified by using glutathione sepharose chromatography.	0.91	The activity was determined by IMAP. assay. The enzyme was incubated with fluorescein labeled peptide and Ca/Calmodulin. The phosphorylation was detected by IMAP. technology (fluorescence polarization).	GS peptide
CaMK1β(PNCK)	CaMK1b	02-105	08CBS-0604 B	Full-length human CaMK1β[1-343(end) amino acid of accession number Q6P2M8] was expressed as Nterminal GST-fusion protein (66 kDa) using baculovirus expression system. GST-CaMK1βwas purified by using glutathione sepharose chromatography.	0.62	The activity was measured by off-chip mobility shift assay(MSA). The enzyme was incubated with fluorecence-labeled substrate, Mg(or Mn)/ATP, and Ca/Calmodulin . The phosphorylated and unphosphorylated substrates were separated and detected by MSA device.	Synapsin peptide
CaMK1δ(CAMK1D)	CaMK1d	02-106	06CBS-4090 B	Full-length human CaMK1δ[1-357(end) amino acid of accession number NP_065130.1] was expressed as N-terminal GST-fusion protein (67 kDa) using baculovirus expression system. GST-CaMK1δ was purified by using glutathione sepharose chromatography.	0.89	The activity was measured by off-chip mobility shift assay(MSA). The enzyme was incubated with fluorecence-labeled substrate, Mg(or Mn)/ATP, and Ca/Calmodulin . The phosphorylated and unphosphorylated substrates were separated and detected by MSA device.	Synapsin peptide
CaMK2α(CAMK2A)	CaMK2a	02-109	07CBS-0533 F	Full-length human CaMK2α [1-478(end) amino acids of accession number NP_741960.1] was expressed as N-terminal GST-fusion protein (81 kDa) using baculovirus expression system. GST-CaMK2α was purified by using glutathione sepharose chromatography.	0.73	The activity was measured by off-chip mobility shift assay(MSA). The enzyme was incubated with fluorecence-labeled substrate, Mg(or Mn)/ATP, and Ca/Calmodulin . The phosphorylated and unphosphorylated substrates were separated and detected by MSA device.	GS peptide
CaMK2β(CAMK2B)	CaMK2b	02-110	07CBS-3142 A	Full-length human CaMK2β [1-503 amino acids of accession number NP_742078.1] was expressed as Nterminal GST-fusion protein (83 kDa) using baculovirus expression system. GST-CaMK2β was purified by using glutathione sepharose chromatography.	0.74	The activity was measured by off-chip mobility shift assay(MSA). The enzyme was incubated with fluorecence-labeled substrate, Mg(or Mn)/ATP, and Ca/Calmodulin . The phosphorylated and unphosphorylated substrates were separated and detected by MSA device.	GS peptide
CaMK2δ(CAMK2D)	CaMK2d	02-111	07CBS-3007 B	Full-length human CaMK2δ [1-478 amino acids of accession number NP_742113.1] was expressed as Nterminal GST-fusion protein (81 kDa) using baculovirus expression system. GST-CaMK2δ was purified by using glutathione sepharose chromatography.	0.82	The activity was measured by off-chip mobility shift assay(MSA). The enzyme was incubated with fluorecence-labeled substrate, Mg(or Mn)/ATP, and Ca/Calmodulin . The phosphorylated and unphosphorylated substrates were separated and detected by MSA device.	GS peptide
CaMK2γ(CAMK2G)	CaMK2g	02-112	07CBS-1409 B	Full-length human CaMK2γ[1-518(end) amino acids of accession number NP_751910.1] was expressed as N-terminal GST-fusion protein (85 kDa) using baculovirus expression system. GST-CaMK2γ was purified by using glutathione sepharose chromatography.	0.63	The activity was measured by off-chip mobility shift assay(MSA). The enzyme was incubated with fluorecence-labeled substrate, Mg(or Mn)/ATP, and Ca/Calmodulin . The phosphorylated and unphosphorylated substrates were separated and detected by MSA device.	GS peptide
CaMK4	CaMK4	02-108	05CBS-1149 B	Full-length human CaMK4 [1-473(end) amino acids of accession number NP_001735.1] was expressed as N-terminal GST-fusion protein (79 kDa) using baculovirus expression system. GST-CaMK4 was purified by using glutathione sepharose chromatography.	0.86	The activity was measured by off-chip mobility shift assay(MSA). The enzyme was incubated with fluorecence-labeled substrate, Mg(or Mn)/ATP, and Ca/Calmodulin . The phosphorylated and unphosphorylated substrates were separated and detected by MSA device.	GS peptide
CaMK4	CaMK4	02-108	05CBS-1149 B	Full-length human CaMK4 [1-473(end) amino acids of accession number NP_001735.1] was expressed as N-terminal GST-fusion protein (79 kDa) using baculovirus expression system. GST-CaMK4 was purified by using glutathione sepharose chromatography.	0.86	The activity was measured by off-chip mobility shift assay(MSA). The enzyme was incubated with fluorecence-labeled substrate, Mg(or Mn)/ATP, and Ca/Calmodulin . The phosphorylated and unphosphorylated substrates were separated and detected by MSA device.	GS peptide
CAMKK1	CAMKK1	05-107	07CBS-1179 B	Full-length human CAMKK1[1-505(end) amino acids of accession number NP_115670.1] was expressed as N-terminal GST-fusion protein (83 kDa) using baculovirus expression system. GST-CAMKK1 was purified by using glutathione sepharose chromatography.	0.72	The activity was measured by off-chip mobility shift assay(MSA). The enzyme was incubated with fluorecence-labeled substrate, Mg(or Mn)/ATP, and Ca/Calmodulin . The phosphorylated and unphosphorylated substrates were separated and detected by MSA device.	CAMKK substrate
CAMKK2	CAMKK2	05-108	09CBS-0069 B	Full-length human CAMKK2 [1-588(end) amino acids of accession number NP_006540.3] was expressed as N-terminal GST-fusion protein (92kDa) using baculovirus expression system. GST-CAMKK2 was purified by using glutathione sepharose chromatography.	0.72	The activity was measured by off-chip mobility shift assay(MSA). The enzyme was incubated with fluorecence-labeled substrate, Mg(or Mn)/ATP, and Ca/Calmodulin . The phosphorylated and unphosphorylated substrates were separated and detected by MSA device.	CAMKK substrate
CAMKK2	CAMKK2	05-108	09CBS-0069 B	Full-length human CAMKK2 [1-588(end) amino acids of accession number NP_006540.3] was expressed as N-terminal GST-fusion protein (92kDa) using baculovirus expression system. GST-CAMKK2 was purified by using glutathione sepharose chromatography.	0.72	The activity was measured by off-chip mobility shift assay(MSA). The enzyme was incubated with fluorecence-labeled substrate, Mg(or Mn)/ATP, and Ca/Calmodulin . The phosphorylated and unphosphorylated substrates were separated and detected by MSA device.	CAMKK substrate
CDC2／CycB1	CDC2/CycB1	04-102	07CBS-2353 F	Full-length human CDC2 [1-297(end) amino acids of accession number NP_001777.1] was co-expressed as N-terminal GST-fusion protein (61 kDa) with CyclinB1 [1-433(end) amino acids of accession number NP_114172.1] using baculovirus expression system. GST-CDC2 was purified by using glutathione sepharose chromatography.	0.55	The activity was measured by off-chip mobility shift assay(MSA). The enzyme was incubated with fluorecence-labeled substrate and Mg(or Mn)/ATP. The phosphorylated and unphosphorylated substrates were separated and detected by MSA device.	Modified Histone H1
CDC2L6／CycC	#N/A	04-112	08CBS-0839 B	Full-length human CDC2L6 [1-502(end) amino acids of accession number NP_055891.1] was coexpressed as N-terminal GST-fusion protein (85 kDa) with GST-CyclinC [1-283(end) amino acids of accession number NP_005181.2] using baculovirus expression system. GST-CDC2L6 was purified by using glutathione sepharose chromatography.	0.92	The activity was determined by ELISA. The enzyme was incubated with biotinylated peptide in streptavidin-coated ELISA plate. Phosphorylation was detected by anti-phospho antibody and HRP-labeled anti-rabbit IgG(or HRP-labeled anti-mouse IgG).	RNA polymerase peptide
CDC7／ASK	CDC7/ASK	05-109	08CBS-0949 B	Full-length human CDC7 [1-574(end) amino acids of accession number NP_003494.1] was co-expressed as N-terminal GST-fusion protein (92 kDa) with Dbf4(ASK) [1-674(end) amino acids of accession number NP_006707.1] using baculovirus expression system. GST-CDC7 was purified by using glutathione sepharose chromatography.	0.6	The activity was measured by off-chip mobility shift assay(MSA). The enzyme was incubated with fluorecence-labeled substrate and Mg(or Mn)/ATP. The phosphorylated and unphosphorylated substrates were separated and detected by MSA device.	MCM2 peptide
CDK2／CycA2	CDK2/CycA2	04-103	06CBS-3024 G	Full-length human CDK2 [1-298(end) amino acids of accession number NP_001789.2] was co-expressed as N-terminal GST-tagged protein (61 kDa) with GST-CyclinA2 [1-432(end) amino acids of accession number NP_001228.1] using baculovirus expression system. GST-CDK2 was purified by using glutathione sepharose chromatography.	0.91	The activity was measured by off-chip mobility shift assay(MSA). The enzyme was incubated with fluorecence-labeled substrate and Mg(or Mn)/ATP. The phosphorylated and unphosphorylated substrates were separated and detected by MSA device.	Modified Histone H1
CDK2／CycE1	CDK2/cycE1	04-165	09CBS-0416 B	Full-length human CDK2 [1-298(end) amino acids of accession number NP_001789.2] was co-expressed as N-terminal GST-tagged protein (61 kDa) with CyclinE1 [1-410(end) amino acids of accession number NP_001229.1] using baculovirus expression system. GST-CDK2 was purified by using glutathione sepharose chromatography.	0.69	The activity was measured by off-chip mobility shift assay(MSA). The enzyme was incubated with fluorecence-labeled substrate and Mg(or Mn)/ATP. The phosphorylated and unphosphorylated substrates were separated and detected by MSA device.	Modified Histone H1
CDK2／CycE1	CDK2/cycE1	04-165	09CBS-0416 B	Full-length human CDK2 [1-298(end) amino acids of accession number NP_001789.2] was co-expressed as N-terminal GST-tagged protein (61 kDa) with CyclinE1 [1-410(end) amino acids of accession number NP_001229.1] using baculovirus expression system. GST-CDK2 was purified by using glutathione sepharose chromatography.	0.69	The activity was measured by off-chip mobility shift assay(MSA). The enzyme was incubated with fluorecence-labeled substrate and Mg(or Mn)/ATP. The phosphorylated and unphosphorylated substrates were separated and detected by MSA device.	Modified Histone H1
CDK3／CycE1	CDK3/CycE1	04-104	08CBS-0309 B	Full-length human CDK3 [1-305(end) amino acids of accession number NP_001249.1] was co-expressed as N-terminal GST-fusion protein (62kDa) with CyclinE1 [1-410(end) amino acids of accession number NP_001229.1] using baculovirus expression system. GST-CDK3 was purified by using glutathione sepharose chromatography.	0.66	The activity was measured by off-chip mobility shift assay(MSA). The enzyme was incubated with fluorecence-labeled substrate and Mg(or Mn)/ATP. The phosphorylated and unphosphorylated substrates were separated and detected by MSA device.	Modified Histone H1
CDK4／CycD3	CDK4/CycD3	04-105	08CBS-1128 B	Full-length human CDK4 [1-303(end) amino acids of accession number NP_000066.1] was co-expressed as N-terminal GST-fusion protein (61 kDa) with human GST-CyclinD3 [1-292(end) amino acids of accession number AAA51927.1] using baculovirus expression system. GST-CDK4/CycD3 was purified by using glutathione sepharose chromatography and activated with His-tagged CDK7. Activated GSTCDK4/CycD3 was purif…	0.8	The activity was measured by off-chip mobility shift assay(MSA). The enzyme was incubated with fluorecence-labeled substrate and Mg(or Mn)/ATP. The phosphorylated and unphosphorylated substrates were separated and detected by MSA device.	DYRKtide-F
CDK5／p25	CDK5/p25	04-106	05CBS-3202 F	Full-length human CDK5 [1-292(end) amino acids of accession number NP_004926.1] was co-expressed as N-terminal GST-fusion protein (60 kDa) with p25 [99-307(end) amino acids of accession number NP_003876.1] using baculovirus expression system. GST-CDK5 was purified by using glutathione sepharose chromatography.	0.51	The activity was determined by IMAP. assay. The enzyme was incubated with fluorescein labeled peptide and phosphorylation was detected by IMAP . technology (fluorescence polarization).	CDK1S1 peptide
CDK6／CycD3	CDK6/CycD3	04-107	07CBS-0219 F	Full-length human CDK6 [1-326(end) amino acids of accession number NP_001250.1] was co-expressed as N-terminal GST-fusion protein (64 kDa) with human GST-CyclinD3 [1-292(end) amino acids of accession number AAA51927.1] using baculovirus expression system. GST-CDK6/CycD3 was purified by using glutathione sepharose chromatography and activated with His-tagged CDK7. Activated GSTCDK6/CycD3 was purif…	0.94	The activity was measured by off-chip mobility shift assay(MSA). The enzyme was incubated with fluorecence-labeled substrate and Mg(or Mn)/ATP. The phosphorylated and unphosphorylated substrates were separated and detected by MSA device.	DYRKtide-F
CDK7／CycH／MAT1	CDK7/CycH/MAT1	04-108	07CBS-0637 B	Full-length human CDK7 [1-346(end) amino acids of accession number NP_001790.1] was co-expressed as N-terminal GST-fusion protein (66 kDa) with CyclinH [1-323(end) amino acids of accession number NP_001230.1] and MAT1 [1-309(end) amino acids of accession number NP_002422.1] using baculovirus expression system. GST-CDK7 was purified by using glutathione sepharose chromatography and anion exchange …	1	The activity was determined by ELISA. The enzyme was incubated with biotinylated substrate protein/peptide, and after stopping kinase reaction by EDTA, the reaction solution was transferred into streptavidin-coated plate. Phosphorylation was detected by anti-phospho antibody and HRP-labeled anti-rabbit IgG(or HRP-labeled anti-mouse IgG).	RNA polymerase peptide
CDK8／CycC	CDK8/CycC	04-109	06CBS-4091 F	Full-length human CDK8 [1-464(end) amino acids of accession number NP_001251.1] was co-expressed as N-terminal GST-fusion protein (80 kDa) with human GST-CyclinC [1-283(end) amino acids of accession number NP_005181.2] using baculovirus expression system. GST-CDK8/CycC was purified by using glutathione sepharose chromatography.	0.91	The activity was determined by ELISA. The enzyme was incubated with biotinylated peptide in streptavidin-coated ELISA plate. Phosphorylation was detected by anti-phospho antibody and HRP-labeled anti-rabbit IgG(or HRP-labeled anti-mouse IgG).	RNA polymerase peptide
CDK9／CycT1	CDK9/CycT1	04-110	08CBS-0856 B	Full-length human CDK9 [1-372(end) amino acids of accession number NP_001252.1] was co-expressed as N-terminal GST-fusion protein (70 kDa) with His-CyclinT1 [1-726(end) amino acids of accession number NP_001231.2] using baculovirus expression system. GST-CDK9 was purified by using glutathione sepharose chromatography.	0.95	The activity was measured by off-chip mobility shift assay(MSA). The enzyme was incubated with fluorecence-labeled substrate and Mg(or Mn)/ATP. The phosphorylated and unphosphorylated substrates were separated and detected by MSA device.	CDK9 substrate
CGK2(PRKG2)	CGK2	01-143	01CBS-8007 B	Full-length human CGK2 [1-762(end) amino acids of accession number NP_006250.1] was expressed as N-terminal GST-fusion protein (114 kDa) using baculovirus expression system. GST-CGK2 was purified by using glutathione sepharose chromatography.	0.72	The activity was measured by off-chip mobility shift assay(MSA). The enzyme was incubated with fluorecence-labeled substrate, Mg(or Mn)/ATP, and cGMP. The phosphorylated and unphosphorylated substrates were separated and detected by MSA device.	Kemptide
CHK1(CHEK1)	CHK1	02-117	08CBS-8008 B	Full-length human CHK1 [1-476(end) amino acids of accession number NP_001265.1] was expressed as N-terminal GST-fusion protein (81 kDa) using baculovirus expression system. GST-CHK1 was purified by using glutathione sepharose chromatography.	0.83	The activity was measured by off-chip mobility shift assay(MSA). The enzyme was incubated with fluorecence-labeled substrate and Mg(or Mn)/ATP. The phosphorylated and unphosphorylated substrates were separated and detected by MSA device.	CHKtide
CHK2(CHEK2)	CHK2	02-162	06CBS-3047 F	Full-length human CHK2 [1-543(end) amino acids of accession number NP_009125.1] was expressed as N-terminal GST-fusion protein (88 kDa) using baculovirus expression system. GST-CHK2 was purified by using glutathione sepharose chromatography.	0.89	The activity was measured by off-chip mobility shift assay(MSA). The enzyme was incubated with fluorecence-labeled substrate and Mg(or Mn)/ATP. The phosphorylated and unphosphorylated substrates were separated and detected by MSA device.	CHKtide
CK1α(CSNK1A1)	CK1a	03-101	07CBS-1516 B	Full-length human CK1α [1-337(end) amino acids of accession number NP_001883.4] was expressed as N-terminal GST-fusion protein (66 kDa) using baculovirus expression system. GST-CK1α was purified by using glutathione sepharose chromatography and gel filtration chromatography.	0.9	The activity was determined by IMAP. assay. The enzyme was incubated with fluorescein labeled peptide and phosphorylation was detected by IMAP . technology (fluorescence polarization).	CHK1tide
CK1δ(CSNK1D)	CK1d	03-103	06CBS-2828 B	Human CK1δ, catalytic domain [1-294 amino acids of accession number NP_001884.2] was expressed as N-terminal GST-fusion protein (61 kDa) using E. coli expression system. GST-CK1δ was purified by using glutathione sepharose chromatography.	0.68	The activity was determined by IMAP. assay. The enzyme was incubated with fluorescein labeled peptide and phosphorylation was detected by IMAP . technology (fluorescence polarization).	CK1tide
CK1ε(CSNK1E)	CK1e	03-104	07CBS-1718 B	Human CK1ε, catalytic domain [1-348 amino acids of accession number NP_001885.1] was expressed as N-terminal GST-fusion protein (68 kDa) using baculovirus expression system. GST-CK1ε was purified by using glutathione sepharose chromatography.	0.59	The activity was measured by off-chip mobility shift assay(MSA). The enzyme was incubated with fluorecence-labeled substrate and Mg(or Mn)/ATP. The phosphorylated and unphosphorylated substrates were separated and detected by MSA device.	CKtide
CK1γ1(CSNK1G1)	CK1g1	03-105	07CBS-3011 B	Full-length human CK1γ1 [1-422(end) amino acids of accession number NP_071331.2] was expressed as N-terminal GST-fusion protein (76 kDa) using baculovirus expression system. GST-CK1γ1 was purified by using glutathione sepharose chromatography.	0.95	The activity was measured by off-chip mobility shift assay(MSA). The enzyme was incubated with fluorecence-labeled substrate and Mg(or Mn)/ATP. The phosphorylated and unphosphorylated substrates were separated and detected by MSA device.	CKtide
CK1γ2(CSNK1G2)	CK1g2	03-106	07CBS-3012 B	Full-length human CK1γ2 [1-415(end) amino acids of accession number NP_001310.3] was expressed as N-terminal GST-fusion protein (75 kDa) using baculovirus expression system. GST-CK1γ2 was purified by using glutathione sepharose chromatography.	0.95	The activity was measured by off-chip mobility shift assay(MSA). The enzyme was incubated with fluorecence-labeled substrate and Mg(or Mn)/ATP. The phosphorylated and unphosphorylated substrates were separated and detected by MSA device.	CKtide
CK1γ3(CSNK1G3)	CK1g3	03-107	07CBS-3212 A	Full-length human CK1γ3 [1-447(end) amino acids of accession number NP_004375.2] was expressed as N-terminal GST-fusion protein (78 kDa) using baculovirus expression system. GST-CK1γ3 was purified by using glutathione sepharose chromatography.	0.94	The activity was measured by off-chip mobility shift assay(MSA). The enzyme was incubated with fluorecence-labeled substrate and Mg(or Mn)/ATP. The phosphorylated and unphosphorylated substrates were separated and detected by MSA device.	CKtide
CK2α1(CSNK2A1)	CK2a1	05-310	07CBS-1759 B	Full-length human CK2α1 [1-391(end) amino acids of accession number NP_001886.1] was expressed as N-terminal GST-fusion protein using baculovirus expression system. GST-CK2α1 was purified by using glutathione sepharose chromatography. GST-CK2α1 was cleaved by PreScission protease and GST-free CK2α1 (46 kDa) was collected as flow-through fraction from glutathione sepharose chromatography.	0.82	The activity was determined by IMAP. assay. The enzyme was incubated with fluorescein labeled peptide and phosphorylation was detected by IMAP . technology (fluorescence polarization).	JNK2 substrate peptide
CK2α2(CSNK2A2)	CK2a2	05-183	06CBS-2013 F	Full-length human CK2α2 [1-350(end) amino acids of accession number NP_001887.1] was expressed as N-terminal GST-fusion protein (68 kDa) using baculovirus expression system. GST-CK2α2 was purified by using glutathione sepharose chromatography.	0.9	The activity was determined by IMAP-TR-FRET assay. The enzyme was incubated with fluorescein labeled peptide and phosphorylation was detected by IMAP technology (Time Resolved Fluorescence Resonance Energy Transfer).	CK2tide
CLK1	CLK1	04-126	07CBS-1604 B	Human CLK1, catalytic domain [129-484(end) amino acids of accession number NP_004062.2] was expressed as N-terminal GST-fusion protein (69 kDa) using baculovirus expression system. GST-CLK1 was purified by using glutathione sepharose chromatography.	0.52	The activity was determined by IMAP. assay. The enzyme was incubated with fluorescein labeled peptide and phosphorylation was detected by IMAP . technology (fluorescence polarization).	PKCε peptide
CLK2	CLK2	04-127	06CBS-3970 B	Full-length human CLK2 [1-499(end) amino acids of accession number AAH53603.1] was expressed as Nterminal GST-fusion protein (87 kDa) using baculovirus expression system. GST-CLK2 was purified by using glutathione sepharose chromatography.	0.7	The activity was measured by off-chip mobility shift assay(MSA). The enzyme was incubated with fluorecence-labeled substrate and Mg(or Mn)/ATP. The phosphorylated and unphosphorylated substrates were separated and detected by MSA device.	DYRKtide-F
CLK3	CLK3	04-128	07CBS-2585 A	Full-length human CLK3 [1-490(end) amino acids of accession number AAH02555.1] was expressed as Nterminal GST-fusion protein (86 kDa) using baculovirus expression system. GST-CLK3 was purified by using glutathione sepharose chromatography.	0.88	The activity was measured by off-chip mobility shift assay(MSA). The enzyme was incubated with fluorecence-labeled substrate and Mg(or Mn)/ATP. The phosphorylated and unphosphorylated substrates were separated and detected by MSA device.	DYRKtide-F
CLK4	CLK4	04-129	08CBS-0512 B	Full-length human CLK4 [1-481(end) amino acids of accession number NP_065717.1] was expressed as N-terminal GST-fusion protein (85 kDa) using baculovirus expression system. GST-CLK4 was purified by using glutathione sepharose chromatography	0.87	The activity was determined by IMAP. assay. The enzyme was incubated with fluorescein labeled peptide and phosphorylation was detected by IMAP . technology (fluorescence polarization).	SRPKtide
COT(MAP3K8)	COT	07-301	07CBS-0905 B	Human COT, catalytic domain [30-397 amino acids of accession number NP_005195.2] was expressed as N-terminal GST-fusion protein using baculovirus expression system. GST-COT was purified by using glutathione sepharose chromatography. GST-COT was cleaved by PreScission protease and GST-free COT (42 kDa) was collected as flow-through fraction from glutathione sepharose chromatography.	0.87	The activity was determined by ELISA. The enzyme was incubated with biotinylated peptide in streptavidin-coated ELISA plate. Phosphorylation was detected by HRP-labeled anti-phospho antibody.	MAP2K1 peptide
CRIK(CIT)	CRIK	01-104	05CBS-0265 B	Human citron kinase (CRIK), catalytic domain [1-449 amino acids of accession number NP_009105.1] was expressed as N-terminal GST fusion protein (77 kDa) using baculovirus expression system. GSTCRIK was purified by using glutathione sepharose chromatography.	0.79	The activity was determined by IMAP. assay. The enzyme was incubated with fluorescein labeled peptide and phosphorylation was detected by IMAP . technology (fluorescence polarization).	Histone H3 peptide
CSK	CSK	08-111	05CBS-3002 H	Full-length human CSK [1-450(end) amino acids of accession number NP_004374.1] was expressed as Nterminal GST-fusion protein (78 kDa) using baculovirus expression system. GST-CSK was purified by using glutathione sepharose chromatography.	0.9	The activity was measured by off-chip mobility shift assay(MSA). The enzyme was incubated with fluorecence-labeled substrate and Mg(or Mn)/ATP. The phosphorylated and unphosphorylated substrates were separated and detected by MSA device.	Srctide
CTK(MATK)	CTK	08-012	08CBS-0685 B	Full-length human CTK [1-507(end) amino acids of accession number NP_647612.1] was expressed as Nterminal His-tagged protein (60 kDa) using baculovirus expression system. His-tagged CTK was purified by using Ni-NTA affinity chromatography.	0.74	The activity was determined by ELISA. The enzyme was incubated with biotinylated peptide in streptavidin-coated ELISA plate. Phosphorylation was detected by HRP-labeled anti-phospho antibody.	Lyn substrate peptide
DAPK1	DAPK1	02-134	05CBS-1614 B	Human DAPK1, catalytic domain [1-289 amino acids of accession number NP_004929.1] was expressed as N-terminal GST-fusion protein (60 kDa) using baculovirus expression system. GST-DAPK1 was purified by using glutathione sepharose chromatography.	0.94	The activity was measured by off-chip mobility shift assay(MSA). The enzyme was incubated with fluorecence-labeled substrate and Mg(or Mn)/ATP. The phosphorylated and unphosphorylated substrates were separated and detected by MSA device.	DAPK1tide
DAPK3	DAPK3	02-136	08CBS-0956 B	Full-length human DAPK3 [1-454(end) amino acids of accession number NP_001339.1] was expressed as N-terminal GST-fusion protein (80 kDa) using baculovirus expression system. GST-DAPK3 was purified by using glutathione sepharose chromatography.	0.91	The activity was measured by off-chip mobility shift assay(MSA). The enzyme was incubated with fluorecence-labeled substrate and Mg(or Mn)/ATP. The phosphorylated and unphosphorylated substrates were separated and detected by MSA device.	ZIPtide
DCAMKL1	DCLK1	02-139	08CBS-0446 B	Full-length human DCAMKL1 [1-729(end) amino acids of accession number NP_004725.1] was expressed as N-terminal GST-fusion protein (108 kDa) using baculovirus expression system. GSTDCAMKL1 was purified by using glutathione sepharose chromatography.	0.77	The activity was measured by off-chip mobility shift assay(MSA). The enzyme was incubated with fluorecence-labeled substrate and Mg(or Mn)/ATP. The phosphorylated and unphosphorylated substrates were separated and detected by MSA device.	GS peptide
DCAMKL2	DCLK2	02-140	08CBS-0862 B	Truncated human DCAMKL2 [1-691 amino acids and Q353 deletion of accession number NP_001035350.2] was expressed as N-terminal GST-fusion protein (103 kDa) using baculovirus expression system. GST-DCAMKL2 was purified by using glutathione sepharose chromatography.	0.9	The activity was measured by off-chip mobility shift assay(MSA). The enzyme was incubated with fluorecence-labeled substrate and Mg(or Mn)/ATP. The phosphorylated and unphosphorylated substrates were separated and detected by MSA device.	GS peptide
DDR1	DDR1	08-113	08CBS-0946 B	Human DDR1, cytoplasmic domain [444-876(end) amino acids of accession number NP_001945.3] was expressed as N-terminal GST-fusion protein (75 kDa) using baculovirus expression system. GST-DDR1 was purified by using glutathione sepharose chromatography.	0.95	The activity was measured by off-chip mobility shift assay(MSA). The enzyme was incubated with fluorecence-labeled substrate and Mg(or Mn)/ATP. The phosphorylated and unphosphorylated substrates were separated and detected by MSA device.	IRS1
DDR2	DDR2	08-114	08CBS-0730 B	Human DDR2, cytoplasmic domain [422-855(end) amino acids of accession number NP_006173.2] was expressed as N-terminal GST-fusion protein (77 kDa) using baculovirus expression system. GST-DDR2 was purified by using glutathione sepharose chromatography.	0.99	The activity was measured by off-chip mobility shift assay(MSA). The enzyme was incubated with fluorecence-labeled substrate and Mg(or Mn)/ATP. The phosphorylated and unphosphorylated substrates were separated and detected by MSA device.	IRS1
DLK(MAP3K12)	DLK	09-111	06CBS-1468 B	Human DLK, catalytic domain [1-520 amino acid of accession number NP_006292.3] was expressed as Nterminal GST-fusion protein (86 kDa) using baculovirus expression system. GST-DLK was purified by using glutathione sepharose chromatography and gel filtration chromatography.	0.6	The activity was determined by ELISA. The enzyme was incubated with GST-fused substrate protein, and after stopping kinase reaction by EDTA, the reaction solution was transferred into glutathione-coated plate. Phosphorylation was detected by anti-phospho antibody and HRP-labeled anti-rabbit IgG(or HRP-labeled anti-mouse IgG) .	MAP2K7
DMPK1(DMPK)	DMPK1	01-105	05CBS-3019 B	Human DMPK1, catalytic domain [1-544 amino acids of accession number AAA75236.1] was expressed as N-terminal GST-fusion protein (88 kDa) using baculovirus expression system. GST-DMPK1 was purified by using glutathione sepharose chromatography.	0.82	The activity was determined by ELISA. The enzyme was incubated with GST-fused substrate protein, and after stopping kinase reaction by EDTA, the reaction solution was transferred into glutathione-coated plate. Phosphorylation was detected by anti-phospho antibody and HRP-labeled anti-rabbit IgG(or HRP-labeled anti-mouse IgG) .	MYPT1
DYRK1A	DYRK1A	04-130	07CBS-2337 B	Full-length human DYRK1A [1-763(end) amino acids of accession number NP_001387.2] was expressed as N-terminal GST-fusion protein (112 kDa) using baculovirus expression system. GST-DYRK1A was purified by using glutathione sepharose chromatography.	0.6	The activity was measured by off-chip mobility shift assay(MSA). The enzyme was incubated with fluorecence-labeled substrate and Mg(or Mn)/ATP. The phosphorylated and unphosphorylated substrates were separated and detected by MSA device.	DYRKtide-F
DYRK1B	DYRK1B	04-131	08CBS-1126 B	Full-length human DYRK1B [1-629(end) amino acids of accession number NP_004705.1] was expressed as N-terminal GST-fusion protein (96 kDa) using baculovirus expression system. GST-DYRK1B was purified by using glutathione sepharose chromatography.	0.86	The activity was measured by off-chip mobility shift assay(MSA). The enzyme was incubated with fluorecence-labeled substrate and Mg(or Mn)/ATP. The phosphorylated and unphosphorylated substrates were separated and detected by MSA device.	DYRKtide-F
DYRK2	DYRK2	04-132	07CBS-1322 A	Full-length human DYRK2 [1-528(end) amino acids of accession number NP_003574.1] was expressed as N-terminal GST-fusion protein (87 kDa) using baculovirus expression system. GST-DYRK2 was purified by using glutathione sepharose chromatography and gel filtration chromatography.	0.98	The activity was measured by off-chip mobility shift assay(MSA). The enzyme was incubated with fluorecence-labeled substrate and Mg(or Mn)/ATP. The phosphorylated and unphosphorylated substrates were separated and detected by MSA device.	DYRKtide-F
DYRK3	DYRK3	04-133	07CBS-3095 B	Full-length human DYRK3 [1-588(end) amino acids of accession number NP_003573.2] was expressed as N-terminal GST-fusion protein (93 kDa) using baculovirus expression system. GST-DYRK3 was purified by using glutathione sepharose chromatography.	0.78	The activity was measured by off-chip mobility shift assay(MSA). The enzyme was incubated with fluorecence-labeled substrate and Mg(or Mn)/ATP. The phosphorylated and unphosphorylated substrates were separated and detected by MSA device.	DYRKtide-F
EEF2K	EEF2K	10-113	06CBS-3965 B	Full-length human EEF2K [1-725(end) amino acids of accession number NP_037434.1] was expressed as N-terminal GST-fusion protein (109 kDa) using E. coli expression system. GST-EEF2K was purified by using glutathione sepharose chromatography.	0.7	The activity was measured by off-chip mobility shift assay(MSA). The enzyme was incubated with fluorecence-labeled substrate, Mg(or Mn)/ATP, and Ca/Calmodulin . The phosphorylated and unphosphorylated substrates were separated and detected by MSA device.	EEF2Ktide
EGFR [L858R]	EGFR[L858R]	08-502	07CBS-1891 A	Human EGFR, cytoplasmic domain [669-1210(end) amino acids and L858R of accession number NP_005219.2] was expressed as N-terminal GST-fusion protein (89 kDa) using baculovirus expression system. GST-EGFR[L858R] was purified by using glutathione sepharose chromatography.	0.5	The activity was measured by off-chip mobility shift assay(MSA). The enzyme was incubated with fluorecence-labeled substrate and Mg(or Mn)/ATP. The phosphorylated and unphosphorylated substrates were separated and detected by MSA device.	Srctide
EGFR [L861Q]	EGFR[L861Q]	08-513	08CBS-0925 B	Human EGFR, cytoplasmic domain [669-1210(end) amino acids and L861Q of accession number NP_005219.2] was expressed as N-terminal GST-fusion protein (89 kDa) using baculovirus expression system. GST-EGFR[L861Q] was purified by using glutathione sepharose chromatography.	0.86	The activity was measured by off-chip mobility shift assay(MSA). The enzyme was incubated with fluorecence-labeled substrate and Mg(or Mn)/ATP. The phosphorylated and unphosphorylated substrates were separated and detected by MSA device.	Srctide
EGFR [T790M／L858R]	EGFR[T790M/L858R]	08-510	08CBS-0803 B	Human EGFR, cytoplasmic domain [669-1210(end) amino acids and T790M/L858R of accession number NP_005219.2] was expressed as N-terminal GST-fusion protein (89 kDa) using baculovirus expression system. GST-EGFR[T790M/L858R] was purified by using glutathione sepharose chromatography.	0.89	The activity was measured by off-chip mobility shift assay(MSA). The enzyme was incubated with fluorecence-labeled substrate and Mg(or Mn)/ATP. The phosphorylated and unphosphorylated substrates were separated and detected by MSA device.	Srctide
EGFR [T790M]	EGFR[T790M]	08-194	08CBS-0510 B	Human EGFR, cytoplasmic domain [669-1210(end) amino acids and T790M of accession number NP_005219.2] was expressed as N-terminal GST-fusion protein (89 kDa) using baculovirus expression system. GST-EGFR[T790M] was purified by using glutathione sepharose chromatography and anion exchange chromatography.	0.86	The activity was measured by off-chip mobility shift assay(MSA). The enzyme was incubated with fluorecence-labeled substrate and Mg(or Mn)/ATP. The phosphorylated and unphosphorylated substrates were separated and detected by MSA device.	Srctide
EGFR	EGFR	08-115	08CBS-1048 B	Human EGFR, cytoplasmic domain [669-1210(end) amino acids of accession number NP_005219.2] was expressed as N-terminal GST-fusion protein (89 kDa) using baculovirus expression system. GST-EGFR was purified by using glutathione sepharose chromatography.	0.87	The activity was measured by off-chip mobility shift assay(MSA). The enzyme was incubated with fluorecence-labeled substrate and Mg(or Mn)/ATP. The phosphorylated and unphosphorylated substrates were separated and detected by MSA device.	Srctide
GCN2(EIF2AK4)	GCN2	05-153	09CBS-11021 _	Full-length human GCN2(EIF2AK4) [1-1649(end) amino acids and E556G of accession number NP_001013725] was expressed as N-terminal GST-fusion protein (215 kDa) using baculovirus expression system. GST-EIF2AK4 was purified by using glutathione sepharose chromatography and anion exchange chromatography.	0.86	The activity was determined by ELISA. The enzyme was incubated with GST-fused substrate protein and tRNA, and after stopping kinase reaction by EDTA, the reaction solution was transferred into glutathione-coated plate. Phosphorylation was detected by anti-phospho antibody and HRPlabeled anti-rabbit IgG.	EIF2S1
EPHA1	EPHA1	08-119	07CBS-2305 B	Human EPHA1, cytoplasmic domain [586-976(end) amino acids of accession number NP_005223.3] was expressed as N-terminal GST-fusion protein (71 kDa) using baculovirus expression system. GST-EPHA1 was purified by using glutathione sepharose chromatography.	0.62	The activity was measured by off-chip mobility shift assay(MSA). The enzyme was incubated with fluorecence-labeled substrate and Mg(or Mn)/ATP. The phosphorylated and unphosphorylated substrates were separated and detected by MSA device.	Blk/Lyntide
EPHA2	EPHA2	08-121	08CBS-0480 B	Human EPHA2, cytoplasmic domain [572-976(end) amino acids of accession number NP_004422.2] was expressed as N-terminal GST-fusion protein (73 kDa) using baculovirus expression system. GST-EPHA2 was purified by using glutathione sepharose chromatography.	0.88	The activity was measured by off-chip mobility shift assay(MSA). The enzyme was incubated with fluorecence-labeled substrate and Mg(or Mn)/ATP. The phosphorylated and unphosphorylated substrates were separated and detected by MSA device.	Blk/Lyntide
EPHA3	EPHA3	08-122	06CBS-2094 E	Human EPHA3, cytoplasmic domain [579-983(end) amino acids of accession number NP_005224.2] was expressed as N-terminal GST-fusion protein (72 kDa) using baculovirus expression system. GST-EPHA3 was purified by using glutathione sepharose chromatography.	0.88	The activity was measured by off-chip mobility shift assay(MSA). The enzyme was incubated with fluorecence-labeled substrate and Mg(or Mn)/ATP. The phosphorylated and unphosphorylated substrates were separated and detected by MSA device.	Blk/Lyntide
EPHA3	EPHA3	08-122	07CBS-2697 B	Human EPHA3, cytoplasmic domain [579-983(end) amino acids of accession number NP_005224.2] was expressed as N-terminal GST-fusion protein (72 kDa) using baculovirus expression system. GST-EPHA3 was purified by using glutathione sepharose chromatography.	0.7	The activity was measured by off-chip mobility shift assay(MSA). The enzyme was incubated with fluorecence-labeled substrate and Mg(or Mn)/ATP. The phosphorylated and unphosphorylated substrates were separated and detected by MSA device.	Blk/Lyntide
EPHA4	EPHA4	08-123	08CBS-1014 B	Human EPHA4, cytoplasmic domain [586-986(end) amino acids of accession number NP_004429.1] was expressed as N-terminal GST-fusion protein (72 kDa) using baculovirus expression system. GST-EPHA4 was purified by using glutathione sepharose chromatography.	0.87	The activity was measured by off-chip mobility shift assay(MSA). The enzyme was incubated with fluorecence-labeled substrate and Mg(or Mn)/ATP. The phosphorylated and unphosphorylated substrates were separated and detected by MSA device.	Blk/Lyntide
EPHA5	EPHA5	08-124	06CBS-2393 B	Human EPHA5, catalytic domain [662-948 amino acids of accession number NP_004430.3] was expressed as N-terminal GST-fusion protein (59 kDa) using baculovirus expression system. GST-EPHA5 was purified by using glutathione sepharose chromatography.	0.84	The activity was measured by off-chip mobility shift assay(MSA). The enzyme was incubated with fluorecence-labeled substrate and Mg(or Mn)/ATP. The phosphorylated and unphosphorylated substrates were separated and detected by MSA device.	Blk/Lyntide
EPHA6	EPHA6	08-125	07CBS-2934 B	Human EPHA6, cytoplasmic domain [683-1130(end) amino acids of accession number NP_001073917.2] was expressed as N-terminal GST-fusion protein (77 kDa) using baculovirus expression system. GSTEPHA6 was purified by using glutathione sepharose chromatography.	0.52	The activity was measured by off-chip mobility shift assay(MSA). The enzyme was incubated with fluorecence-labeled substrate and Mg(or Mn)/ATP. The phosphorylated and unphosphorylated substrates were separated and detected by MSA device.	Blk/Lyntide
EPHA7	EphA7	08-126	07CBS-2615 B	Human EPHA7, cytoplasmic domain [595-998(end) amino acids of accession number NP_004431.1] was expressed as N-terminal GST-fusion protein (73 kDa) using baculovirus expression system. GST-EPHA7 was purified by using glutathione sepharose chromatography.	0.86	The activity was measured by off-chip mobility shift assay(MSA). The enzyme was incubated with fluorecence-labeled substrate and Mg(or Mn)/ATP. The phosphorylated and unphosphorylated substrates were separated and detected by MSA device.	Blk/Lyntide
EPHA8	EPHA8	08-127	07CBS-1584 B	Human EPHA8, catalytic domain [571-924 amino acids of accession number NP_065387.1] was expressed as N-terminal GST-fusion protein (67 kDa) using baculovirus expression system. GST-EPHA8 was purified by using glutathione sepharose chromatography.	0.87	The activity was measured by off-chip mobility shift assay(MSA). The enzyme was incubated with fluorecence-labeled substrate and Mg(or Mn)/ATP. The phosphorylated and unphosphorylated substrates were separated and detected by MSA device.	Blk/Lyntide
EPHB1	EPHB1	08-128	08CBS-0329 B	Human EPHB1, cytoplasmic domain [578-984(end) amino acids of accession number NP_004432.1] was expressed as N-terminal GST-fusion protein (73 kDa) using baculovirus expression system. GST-EPHB1 was purified by using glutathione sepharose chromatography.	0.97	The activity was measured by off-chip mobility shift assay(MSA). The enzyme was incubated with fluorecence-labeled substrate and Mg(or Mn)/ATP. The phosphorylated and unphosphorylated substrates were separated and detected by MSA device.	Blk/Lyntide
EPHB2	EPHB2	08-129	07CBS-2306 B	Human EPHB2, cytoplasmic domain [581-987(end) amino acids of accession number NP_004433.2] was expressed as N-terminal GST-fusion protein (73 kDa) using baculovirus expression system. GST-EPHB2 was purified by using glutathione sepharose chromatography.	0.68	The activity was measured by off-chip mobility shift assay(MSA). The enzyme was incubated with fluorecence-labeled substrate and Mg(or Mn)/ATP. The phosphorylated and unphosphorylated substrates were separated and detected by MSA device.	Blk/Lyntide
EPHB3	EPHB3	08-130	06CBS-3285 B	Human EPHB3, cytoplasmic domain [596-998(end) amino acids of accession number NP_004434.2] was expressed as N-terminal GST-fusion protein (73 kDa) using baculovirus expression system. GST-EPHB3 was purified by using glutathione sepharose chromatography.	0.78	The activity was measured by off-chip mobility shift assay(MSA). The enzyme was incubated with fluorecence-labeled substrate and Mg(or Mn)/ATP. The phosphorylated and unphosphorylated substrates were separated and detected by MSA device.	Blk/Lyntide
EPHB4	EPHB4	08-131	07CBS-3269 B	Human EPHB4, cytoplasmic domain [577-987(end) amino acids of accession number NP_004435.3] was expressed as N-terminal GST-protein (73 kDa) using baculovirus expression system. GST-EPHB4 was purified by using glutathione sepharose chromatography.	0.7	The activity was measured by off-chip mobility shift assay(MSA). The enzyme was incubated with fluorecence-labeled substrate and Mg(or Mn)/ATP. The phosphorylated and unphosphorylated substrates were separated and detected by MSA device.	Blk/Lyntide
Erk1(MAPK3)	Erk1	04-142	07CBS-0269 C	Full-length human Erk1 [1-379(end) amino acids of accession number NP_002737.1] was expressed as Nterminal GST-fusion protein (70 kDa) using E.coli expression system. GST-Erk1 was purified by using glutathione sepharose chromatography and activated with His-tagged MAP2K1. Activated GST-Erk1 was purified using glutathione sepharose chromatography.	0.9	The activity was measured by off-chip mobility shift assay(MSA). The enzyme was incubated with fluorecence-labeled substrate and Mg(or Mn)/ATP. The phosphorylated and unphosphorylated substrates were separated and detected by MSA device.	Modified Erktide
Erk2(MAPK1)	Erk2	04-143	07CBS-0270 L	Full-length human Erk2 [1-360(end) amino acids of accession number NP_002736.3] was expressed as Nterminal GST-fusion protein (69 kDa) using E.coli expression system. GST-Erk2 was purified by using glutathione sepharose chromatography and activated with His-tagged MAP2K1. Activated GST-Erk2 was purified using glutathione sepharose chromatography.	0.96	The activity was determined by IMAP. assay. The enzyme was incubated with fluorescein labeled peptide and phosphorylation was detected by IMAP . technology (fluorescence polarization).	Erktide
Erk5(MAPK7)	Erk5	04-146	07CBS-2626 G	Human Erk5, catalytic domain [1-398 amino acids of accession number NP_002740.2] was expressed as N-terminal GST-fusion protein (72 kDa) using E. coli expression system. GST-Erk5 was purified by using glutathione sepharose chromatography and activated with His-tagged MAP2K5. Activated GST-Erk5 was purified using glutathione sepharose chromatography.	0.5	The activity was measured by off-chip mobility shift assay(MSA). The enzyme was incubated with fluorecence-labeled substrate and Mg(or Mn)/ATP. The phosphorylated and unphosphorylated substrates were separated and detected by MSA device.	EGFR-derived peptide
Erk7(MAPK15)	Erk7	04-147	09CBS-0079 B	Full-length human Erk7 [1-544(end) amino acids of accession number NP_620590.2] was expressed as Nterminal GST-fusion protein (87 kDa) using baculovirus expression system. GST-Erk7 was purified by using glutathione sepharose chromatography.	0.94	The activity was measured by off-chip mobility shift assay(MSA). The enzyme was incubated with fluorecence-labeled substrate and Mg(or Mn)/ATP. The phosphorylated and unphosphorylated substrates were separated and detected by MSA device.	Modified Histone H1
FAK(PTK2)	FAK	08-137	08CBS-0095 G	Truncated human FAK[376-1052(end) amino acids of accession number NP_722560.1] was expressed as N-terminal GST-fusion protein (103 kDa) using baculovirus expression system. GST-FAK was purified by using glutathione sepharose chromatography.	0.62	The activity was measured by off-chip mobility shift assay(MSA). The enzyme was incubated with fluorecence-labeled substrate and Mg(or Mn)/ATP. The phosphorylated and unphosphorylated substrates were separated and detected by MSA device.	Blk/Lyntide
FER	FER	08-139	06CBS-4086 B	Full-length human FER [1-822(end) amino acids of accession number NP_005237.1] was expressed as Nterminal GST-fusion protein (122 kDa) using baculovirus expression system. GST-FER was purified by using glutathione sepharose chromatography and anion exchange chromatography.	0.94	The activity was measured by off-chip mobility shift assay(MSA). The enzyme was incubated with fluorecence-labeled substrate and Mg(or Mn)/ATP. The phosphorylated and unphosphorylated substrates were separated and detected by MSA device.	Srctide
FER	FER	08-139	06CBS-4086 B	Full-length human FER [1-822(end) amino acids of accession number NP_005237.1] was expressed as Nterminal GST-fusion protein (122 kDa) using baculovirus expression system. GST-FER was purified by using glutathione sepharose chromatography and anion exchange chromatography.	0.94	The activity was measured by off-chip mobility shift assay(MSA). The enzyme was incubated with fluorecence-labeled substrate and Mg(or Mn)/ATP. The phosphorylated and unphosphorylated substrates were separated and detected by MSA device.	Srctide
FES	FES	08-140	08CBS-0575 B	Full-length human FES [1-413, 416-822(end) amino acids of accession number NP_001996.1] was expressed as N-terminal GST-fusion protein (120 kDa) using baculovirus expression system. GST-FES was purified by using glutathione sepharose chromatography	0.96	The activity was measured by off-chip mobility shift assay(MSA). The enzyme was incubated with fluorecence-labeled substrate and Mg(or Mn)/ATP. The phosphorylated and unphosphorylated substrates were separated and detected by MSA device.	Srctide
FGFR1	FGFR1	08-133	08CBS-0353 B	Human FGFR1, cytoplasmic domain [398-822(end) amino acids of accession number NP_075598.2] was expressed as N-terminal GST-fusion protein (75 kDa) using baculovirus expression system. GST-FGFR1 was purified by using glutathione sepharose chromatography.	0.66	The activity was measured by off-chip mobility shift assay(MSA). The enzyme was incubated with fluorecence-labeled substrate and Mg(or Mn)/ATP. The phosphorylated and unphosphorylated substrates were separated and detected by MSA device.	CSKtide
FGFR2	FGFR2	08-134	07CBS-2468 F	Human FGFR2, cytoplasmic domain [399-821(end) amino acids of accession number NP_000132.1] was expressed as N-terminal GST-fusion protein (75 kDa) using baculovirus expression system. GST-FGFR2 was purified by using glutathione sepharose chromatography.	0.52	The activity was measured by off-chip mobility shift assay(MSA). The enzyme was incubated with fluorecence-labeled substrate and Mg(or Mn)/ATP. The phosphorylated and unphosphorylated substrates were separated and detected by MSA device.	CSKtide
FGFR3 [K650E]	FGFR3[K650E]	08-501	07CBS-1740 A	Human FGFR3, cytoplasmic domain [436-806(end) amino acids and K650E of accession number NP_000133.1] was expressed as N-terminal GST-fusion protein (68 kDa) using baculovirus expression system. GST-FGFR3[K650E] was purified by using glutathione sepharose chromatography.	0.53	The activity was measured by off-chip mobility shift assay(MSA). The enzyme was incubated with fluorecence-labeled substrate and Mg(or Mn)/ATP. The phosphorylated and unphosphorylated substrates were separated and detected by MSA device.	CSKtide
FGFR3 [K650M]	FGFR3[K650M]	08-199	08CBS-0670 B	Human FGFR3, cytoplasmic domain [436-806(end) amino acids and K650M of accession number NP_000133.1] was expressed as N-terminal GST-fusion protein (68 kDa) using baculovirus expression system. GST-FGFR3[K650M] was purified by using glutathione sepharose chromatography.	0.95	The activity was measured by off-chip mobility shift assay(MSA). The enzyme was incubated with fluorecence-labeled substrate and Mg(or Mn)/ATP. The phosphorylated and unphosphorylated substrates were separated and detected by MSA device.	CSKtide
FGFR3	FGFR3	08-135	06CBS-3177 G	Human FGFR3, cytoplasmic domain [436-806(end) amino acids of accession number NP_000133.1] was expressed as N-terminal GST-fusion protein (68 kDa) using baculovirus expression system. GST-FGFR3 was purified by using glutathione sepharose chromatography.	0.74	The activity was measured by off-chip mobility shift assay(MSA). The enzyme was incubated with fluorecence-labeled substrate and Mg(or Mn)/ATP. The phosphorylated and unphosphorylated substrates were separated and detected by MSA device.	CSKtide
FGFR4	FGFR4	08-136	08CBS-0716 B	Human FGFR4, cytoplasmic domain [460-802(end) amino acids of accession number NP_002002.3] was expressed as N-terminal GST-fusion protein (65 kDa) using baculovirus expression system. GST-FGFR4 was purified by using glutathione sepharose chromatography.	0.98	The activity was measured by off-chip mobility shift assay(MSA). The enzyme was incubated with fluorecence-labeled substrate and Mg(or Mn)/ATP. The phosphorylated and unphosphorylated substrates were separated and detected by MSA device.	CSKtide
FGR	FGR	08-166	07CBS-0154 E	Full-length human FGR [1-529(end) amino acids of accession number NP_005239.1] was expressed as N-terminal GST-fusion protein (86 kDa) using baculovirus expression system. GST-FGR was purified by using glutathione sepharose chromatography and anion exchange chromatography.	0.81	The activity was determined by ELISA. The enzyme was incubated with biotinylated peptide in streptavidin-coated ELISA plate. Phosphorylation was detected by HRP-labeled anti-phospho antibody.	Gastrin peptide
FLT1	FLT1	08-189	06CBS-3622 B	Human FLT1, cytoplasmic domain [781-1338(end) amino acids of accession number NP_002010.1] was expressed as N-terminal GST-fusion protein (90 kDa) using baculovirus expression system. GST-FLT1 was purified by using glutathione sepharose chromatography.	0.51	The activity was measured by off-chip mobility shift assay(MSA). The enzyme was incubated with fluorecence-labeled substrate and Mg(or Mn)/ATP. The phosphorylated and unphosphorylated substrates were separated and detected by MSA device.	CSKtide
FLT1	FLT1	08-189	06CBS-3622 B	Human FLT1, cytoplasmic domain [781-1338(end) amino acids of accession number NP_002010.1] was expressed as N-terminal GST-fusion protein (90 kDa) using baculovirus expression system. GST-FLT1 was purified by using glutathione sepharose chromatography.	0.51	The activity was measured by off-chip mobility shift assay(MSA). The enzyme was incubated with fluorecence-labeled substrate and Mg(or Mn)/ATP. The phosphorylated and unphosphorylated substrates were separated and detected by MSA device.	CSKtide
FLT3	FLT3	08-154	08CBS-1164 B	Human FLT3, cytoplasmic domain [564-993(end) amino acids of accession number NP_004110.2] was expressed as N-terminal GST-fusion protein (77 kDa) using baculovirus expression system. GST-FLT3 was purified by using glutathione sepharose chromatography.	0.89	The activity was measured by off-chip mobility shift assay(MSA). The enzyme was incubated with fluorecence-labeled substrate and Mg(or Mn)/ATP. The phosphorylated and unphosphorylated substrates were separated and detected by MSA device.	Srctide
FLT4	FLT4	08-190	07CBS-1754 B	Human FLT4, cytoplasmic domain [798-1298(end) amino acids of accession number NP_002011.1] was expressed as N-terminal GST-fusion protein (83 kDa) using baculovirus expression system. GST-FLT4 was purified by using glutathione sepharose chromatography and anion exchange chromatography.	0.77	The activity was measured by off-chip mobility shift assay(MSA). The enzyme was incubated with fluorecence-labeled substrate and Mg(or Mn)/ATP. The phosphorylated and unphosphorylated substrates were separated and detected by MSA device.	CSKtide
FMS(CSF1R)	FMS	08-155	07CBS-1392 H	Human FMS, cytoplasmic domain [538-972(end) amino acids of accession number NP_005202.2] was expressed as N-terminal GST-fusion protein (76 kDa) using baculovirus expression system. GST-FMS was purified by using glutathione sepharose chromatography.	0.62	The activity was measured by off-chip mobility shift assay(MSA). The enzyme was incubated with fluorecence-labeled substrate and Mg(or Mn)/ATP. The phosphorylated and unphosphorylated substrates were separated and detected by MSA device.	Srctide
FRK	FRK	08-167	08CBS-1152 B	Human FRK, catalytic domain [223-505(end) amino acids of accession number NP_002022.1] was expressed as N-terminal GST-fusion protein (60 kDa) using baculovirus expression system. GST-FRK was purified by using glutathione sepharose chromatography.	0.79	The activity was measured by off-chip mobility shift assay(MSA). The enzyme was incubated with fluorecence-labeled substrate and Mg(or Mn)/ATP. The phosphorylated and unphosphorylated substrates were separated and detected by MSA device.	Srctide
FYN	FYN	08-068	08CBS-0940 B	Full-length human FYN [1-537(end) amino acids of accession number NP_002028.1] was expressed as Nterminal His-tagged protein (64 kDa) using baculovirus expression system. His-tagged FYN was purified by using Ni-NTA affinity chromatography.	0.95	The activity was measured by off-chip mobility shift assay(MSA). The enzyme was incubated with fluorecence-labeled substrate and Mg(or Mn)/ATP. The phosphorylated and unphosphorylated substrates were separated and detected by MSA device.	Srctide
GPRK7(GRK7)	GPRK7	01-116	08CBS-0820 B	Full-length human GPRK7 [1-553(end) amino acids of accession number NP_631948.1] was expressed as N-terminal GST-fusion protein (89 kDa) using baculovirus expression system. GST-GPRK7 was purified by using glutathione sepharose chromatography.	0.97	The activity was measured by off-chip mobility shift assay(MSA). The enzyme was incubated with fluorecence-labeled substrate and Mg(or Mn)/ATP. The phosphorylated and unphosphorylated substrates were separated and detected by MSA device.	Modified PLKtide
GSK3α(GSK3A)	GSK3a	04-140	08CBS-0395 G	Full-length human GSK3α [1-483(end) amino acids of accession number NP_063937.2] was expressed as N-terminal GST-fusion protein (78 kDa) using baculovirus expression system. GST-GSK3α was purified by using glutathione sepharose chromatography.	0.96	The activity was measured by off-chip mobility shift assay(MSA). The enzyme was incubated with fluorecence-labeled substrate and Mg(or Mn)/ATP. The phosphorylated and unphosphorylated substrates were separated and detected by MSA device.	CREBtide-p
GSK3β(GSK3B)	GSK3b	04-141	08CBS-0990 B	Full-length human GSK3β [1-420(end) amino acids of accession number NP_001139628.1] was expressed as N-terminal GST-fusion protein (74 kDa) using baculovirus expression system. GST-GSK3β was purified by using glutathione sepharose chromatography.	0.98	The activity was measured by off-chip mobility shift assay(MSA). The enzyme was incubated with fluorecence-labeled substrate and Mg(or Mn)/ATP. The phosphorylated and unphosphorylated substrates were separated and detected by MSA device.	CREBtide-p
Haspin(GSG2)	Haspin	05-111	08CBS-0581 B	Full-length human Haspin [1-798(end) amino acids of accession number NP_114171.2] was expressed as N-terminal GST-fusion protein (116 kDa) using baculovirus expression system. GST-Haspin was purified by using glutathione sepharose chromatography.	0.73	The activity was measured by off-chip mobility shift assay(MSA). The enzyme was incubated with fluorecence-labeled substrate and Mg(or Mn)/ATP. The phosphorylated and unphosphorylated substrates were separated and detected by MSA device.	Histone H3 peptide
HCK	HCK	08-169	06CBS-3346 J	Truncated human HCK [25-526(end) amino acids of accession number NP_002101.2] was expressed as N-terminal GST-fusion protein (84 kDa) using baculovirus expression system. GST-HCK was purified by using glutathione sepharose chromatography.	0.84	The activity was measured by off-chip mobility shift assay(MSA). The enzyme was incubated with fluorecence-labeled substrate and Mg(or Mn)/ATP. The phosphorylated and unphosphorylated substrates were separated and detected by MSA device.	Srctide
HER2(ERBB2)	ErbB2	08-016	08CBS-0667 B	Human HER2, cytoplasmic domain [676-1255(end) amino acids of accession number NP_004439.1] was expressed as N-terminal His-tagged protein (67 kDa) using baculovirus expression system. His-tagged HER2 was purified by using Ni-NTA affinity chromatography.	0.73	The activity was measured by off-chip mobility shift assay(MSA). The enzyme was incubated with fluorecence-labeled substrate and Mn/ATP. The phosphorylated and unphosphorylated substrates were separated and detected by MSA device.	Srctide
HER4(ERBB4)	ErbB4	08-118	08CBS-0652 B	Human HER4, cytoplasmic domain [676-1308(end) amino acids of accession number NP_005226.1] was expressed as N-terminal GST-fusion protein (99 kDa) using baculovirus expression system. GST-HER4 was purified by using glutathione sepharose chromatography.	0.98	The activity was measured by off-chip mobility shift assay(MSA). The enzyme was incubated with fluorecence-labeled substrate and Mg(or Mn)/ATP. The phosphorylated and unphosphorylated substrates were separated and detected by MSA device.	Srctide
HGK(MAP4K4)	HGK	07-137	08CBS-0505 B	Human HGK, catalytic domain [1-328 amino acids of accession number NP_004825.2] was expressed as N-terminal GST-fusion protein (64 kDa) using baculovirus expression system. GST-HGK was purified by using glutathione sepharose chromatography.	0.8	The activity was measured by off-chip mobility shift assay(MSA). The enzyme was incubated with fluorecence-labeled substrate and Mg(or Mn)/ATP. The phosphorylated and unphosphorylated substrates were separated and detected by MSA device.	Moesin-derived peptide
HIPK1	HIPK1	04-135	07CBS-2118 A	Human HIPK1, catalytic domain [158-555 amino acids of accession number NP_689909.2] was expressed as N-terminal GST-fusion protein (73 kDa) using baculovirus expression system. GST-HIPK1 was purified by using glutathione sepharose chromatography.	0.83	The activity was measured by off-chip mobility shift assay(MSA). The enzyme was incubated with fluorecence-labeled substrate and Mg(or Mn)/ATP. The phosphorylated and unphosphorylated substrates were separated and detected by MSA device.	DYRKtide-F
HIPK2	HIPK2	04-136	08CBS-0534 B	Full-length human HIPK2 [1-1198(end) amino acids of accession number NP_073577.3] was expressed as N-terminal GST-fusion protein (158 kDa) using baculovirus expression system. GST-HIPK2 was purified by using glutathione sepharose chromatography.	0.79	The activity was measured by off-chip mobility shift assay(MSA). The enzyme was incubated with fluorecence-labeled substrate and Mg(or Mn)/ATP. The phosphorylated and unphosphorylated substrates were separated and detected by MSA device.	DYRKtide-F
HIPK3	HIPK3	04-137	07CBS-2119 A	Human HIPK3, catalytic domain [161-562 amino acids of accession number NP_005725.3] was expressed as N-terminal GST-fusion protein (73 kDa) using baculovirus expression system. GST-HIPK3 was purified by using glutathione sepharose chromatography.	0.81	The activity was measured by off-chip mobility shift assay(MSA). The enzyme was incubated with fluorecence-labeled substrate and Mg(or Mn)/ATP. The phosphorylated and unphosphorylated substrates were separated and detected by MSA device.	DYRKtide-F
HIPK4	HIPK4	04-138	08CBS-1071 B	Full-length human HIPK4 [1-616(end) amino acids of accession number NP_653286.2] was expressed as N-terminal GST-fusion protein (96 kDa) using baculovirus expression system. GST-HIPK4 was purified by using glutathione sepharose chromatography.	0.7	The activity was measured by off-chip mobility shift assay(MSA). The enzyme was incubated with fluorecence-labeled substrate and Mg(or Mn)/ATP. The phosphorylated and unphosphorylated substrates were separated and detected by MSA device.	DYRKtide-F
ICK	ICK	04-156	09CBS-0879 B	Full-length human ICK [1-632(end) amino acids of accession number NP_057597.2] was expressed as Nterminal GST-fusion protein (98 kDa) using baculovirus expression system. GST-ICK was purified by using glutathione sepharose chromatography.	0.74	The activity was measured by off-chip mobility shift assay(MSA). The enzyme was incubated with fluorecence-labeled substrate and Mg(or Mn)/ATP. The phosphorylated and unphosphorylated substrates were separated and detected by MSA device.	Modified Erktide
IGF1R	IGF1R	08-141	07CBS-0753 B	Human IGF1R, cytoplasmic domain [959-1367(end) amino acids of accession number NP_000866.1] was expressed as N-terminal GST-fusion protein (73 kDa) using baculovirus expression system. GST-IGF1R was purified by using glutathione sepharose chromatography.	0.64	The activity was measured by off-chip mobility shift assay(MSA). The enzyme was incubated with fluorecence-labeled substrate and Mg(or Mn)/ATP. The phosphorylated and unphosphorylated substrates were separated and detected by MSA device.	IRS1
IKKα(CHUK)	IKKa	05-112	08CBS-1007 B	Full-length human IKKα [1-745(end) amino acids of accession number NP_001269.3] was expressed as N-terminal GST-fusion protein (111 kDa) using baculovirus expression system. GST-IKKα was purified by using glutathione sepharose chromatography.	0.86	The activity was determined by IMAP. assay. The enzyme was incubated with fluorescein labeled peptide and phosphorylation was detected by IMAP . technology (fluorescence polarization).	IκBα peptide
IKKβ(IKBKB)	IKKb	05-084	08CBS-0266 B	Truncated human IKKβ[1-662 amino acids of accession number NP_001547.1] was expressed as Nterminal His-tagged protein (77 kDa) using baculovirus expression system. His-tagged IKKβ was purified by using Ni-NTA affinity chromatography and gel filtration chromatography.	0.78	The activity was measured by off-chip mobility shift assay(MSA). The enzyme was incubated with fluorecence-labeled substrate and Mg(or Mn)/ATP. The phosphorylated and unphosphorylated substrates were separated and detected by MSA device.	Modified IκBα-derived peptide
IKKε(IKBKE)	IKKe	05-114	08CBS-0454 B	Full-length human IKKε [1-716(end) amino acids of accession number NP_054721.1] was expressed as Nterminal GST-fusion protein (108 kDa) using baculovirus expression system. GST-IKKε was purified by using glutathione sepharose chromatography.	0.67	The activity was determined by IMAP. assay. The enzyme was incubated with fluorescein labeled peptide and phosphorylation was detected by IMAP . technology (fluorescence polarization).	IκBα peptide
INSR	INSR	08-142	08CBS-0876 B	Human INSR, catalytic domain [1005-1310 amino acids of accession number NP_000199.1] was expressed as N-terminal GST-fusion protein (62 kDa) using baculovirus expression system. GST-INSR was purified by using glutathione sepharose chromatography.	0.98	The activity was measured by off-chip mobility shift assay(MSA). The enzyme was incubated with fluorecence-labeled substrate and Mg(or Mn)/ATP. The phosphorylated and unphosphorylated substrates were separated and detected by MSA device.	IRS1
IRAK1	IRAK1	09-101	09CBS-8002 B	Truncated human IRAK1 [194-712(end) amino acids of accession number NP_001560.2] was expressed as N-terminal GST-fusion protein (83 kDa) using baculovirus expression system. GST-IRAK1 was purified by using glutathione sepharose chromatography and anion exchange chromatography.	1	The activity was determined by IMAP. assay. The enzyme was incubated with fluorescein labeled peptide and phosphorylation was detected by IMAP . technology (fluorescence polarization).	SRPKtide
IRAK4	IRAK4	09-145	08CBS-0385 F	Full-length human IRAK4 [1-460(end) amino acids of accession number NP_057207.2] was expressed as N-terminal GST-fusion protein (79 kDa) using baculovirus expression system. GST-IRAK4 was purified by using glutathione sepharose chromatography.	0.96	The activity was measured by off-chip mobility shift assay(MSA). The enzyme was incubated with fluorecence-labeled substrate and Mg(or Mn)/ATP. The phosphorylated and unphosphorylated substrates were separated and detected by MSA device.	IRAK1 peptide
IRR(INSRR)	IRR	08-143	08CBS-0911 B	Human IRR, cytoplasmic domain [953-1297(end) amino acids of accession number NP_055030.1] was expressed as N-terminal GST-fusion protein (66 kDa) using baculovirus expression system. GST-IRR was purified by using glutathione sepharose chromatography.	0.97	The activity was measured by off-chip mobility shift assay(MSA). The enzyme was incubated with fluorecence-labeled substrate and Mn/ATP. The phosphorylated and unphosphorylated substrates were separated and detected by MSA device.	IRS1
ITK	ITK	08-181	07CBS-2419 B	Full-length human ITK [2-620(end) amino acids of accession number NP_005537.3] was expressed as Nterminal GST-fusion protein (99 kDa) using baculovirus expression system. GST-ITK was purified by using glutathione sepharose chromatography and anion exchange chromatography.	0.97	The activity was measured by off-chip mobility shift assay(MSA). The enzyme was incubated with fluorecence-labeled substrate and Mg(or Mn)/ATP. The phosphorylated and unphosphorylated substrates were separated and detected by MSA device.	Srctide
ITK	ITK	08-181	08CBS-1049 B	Full-length human ITK [2-620(end) amino acids of accession number NP_005537.3] was expressed as Nterminal GST-fusion protein (99 kDa) using baculovirus expression system. GST-ITK was purified by using glutathione sepharose chromatography.	0.86	The activity was measured by off-chip mobility shift assay(MSA). The enzyme was incubated with fluorecence-labeled substrate and Mg(or Mn)/ATP. The phosphorylated and unphosphorylated substrates were separated and detected by MSA device.	Srctide
JAK1	JAK1	08-144	08CBS-8009 J	Human JAK1, catalytic domain [850-1154(end) amino acids of accession number NP_002218.2] was expressed as N-terminal GST-fusion protein (62 kDa) using baculovirus expression system. GST-JAK1 was purified by using glutathione sepharose chromatography.	0.66	The activity was determined by ELISA. The enzyme was incubated with biotinylated peptide in streptavidin-coated ELISA plate. Phosphorylation was detected by HRP-labeled anti-phospho antibody.	IRS1 peptide
JAK2	JAK2	08-045	07CBS-0114 Q	Human JAK2, catalytic domain [826-1132(end) amino acids of accession number NP_004963.1] was expressed as N-terminal His-tagged protein (39 kDa) using baculovirus expression system. His-tagged JAK2 was purified by using Ni-NTA affinity chromatography and anion exchange chromatography.	0.84	The activity was determined by ELISA. The enzyme was incubated with biotinylated peptide in streptavidin-coated ELISA plate. Phosphorylation was detected by HRP-labeled anti-phospho antibody.	Lyn substrate peptide
JAK3	JAK3	08-046	08CBS-0779 B	Human JAK3, catalytic domain [795-1124(end) amino acids of accession number NP_000206.2] was expressed as N-terminal His-tagged protein (41 kDa) using baculovirus expression system. His-tagged JAK3 was purified by using Ni-NTA affinity chromatography and gel filtration chromatography.	0.9	The activity was measured by off-chip mobility shift assay(MSA). The enzyme was incubated with fluorecence-labeled substrate and Mg(or Mn)/ATP. The phosphorylated and unphosphorylated substrates were separated and detected by MSA device.	Srctide
JNK1(MAPK8)	JNK1	04-163	07CBS-1688 F	Human JNK1, catalytic domain [2-364 amino acids of accession number NP_620634.1] was expressed as N-terminal GST-fusion protein (69 kDa) using E. coli expression system. GST-JNK1 was purified by using glutathione sepharose chromatography and activated with His-tagged MAP2K4 and MAP2K7. Activated GST-JNK1 was purified using glutathione sepharose chromatography.	0.96	The activity was measured by off-chip mobility shift assay(MSA). The enzyme was incubated with fluorecence-labeled substrate and Mg(or Mn)/ATP. The phosphorylated and unphosphorylated substrates were separated and detected by MSA device.	Modified Erktide
JNK2(MAPK9)	JNK2	04-164	07CBS-1214 G	Human JNK2, catalytic domain [1-364 amino acids of accession number NP_002743.3] was expressed as N-terminal GST-fusion protein (69 kDa) using E. coli expression system. GST-JNK2 was purified by using glutathione sepharose chromatography and activated with His-tagged MAP2K4 and MAP2K7. Activated GST-JNK2 was purified using glutathione sepharose chromatography.	0.97	The activity was measured by off-chip mobility shift assay(MSA). The enzyme was incubated with fluorecence-labeled substrate and Mg(or Mn)/ATP. The phosphorylated and unphosphorylated substrates were separated and detected by MSA device.	Modified Erktide
JNK3(MAPK10)	JNK3	04-150	06CBS-2561 B	Full-length human JNK3 [1-426(end) amino acids of accession number NP_620446.1] was expressed as N-terminal GST-fusion protein (75 kDa) using E. coli expression system. GST-JNK3 was purified by using glutathione sepharose chromatography and activated with His-tagged MAP2K4 and MAP2K7. Activated GST-JNK3 was purified using glutathione sepharose chromatography.	0.9	The activity was determined by ELISA. The enzyme was incubated with biotinylated peptide in streptavidin-coated ELISA plate. Phosphorylation was detected by HRP-labeled anti-phospho antibody.	ATF2
KDR	KDR	08-191	07CBS-0540 F	Human KDR, cytoplasmic domain [790-1356(end) amino acids of accession number NP_002244.1] was expressed as N-terminal GST-fusion protein (90 kDa) using baculovirus expression system. GST-KDR was purified by using glutathione sepharose chromatography and anion exchange chromatography.	1	The activity was measured by off-chip mobility shift assay(MSA). The enzyme was incubated with fluorecence-labeled substrate and Mg(or Mn)/ATP. The phosphorylated and unphosphorylated substrates were separated and detected by MSA device.	CSKtide
KIT [T670I]	KIT[T670I]	08-195	06CBS-2630 B	Human KIT, cytoplasmic domain [544-976(end) amino acids and T670I of accession number NP_000213.1] was expressed as N-terminal GST-fusion protein (76 kDa) using baculovirus expression system. GST-KIT[T670I] was purified by using glutathione sepharose chromatography.	0.62	The activity was measured by off-chip mobility shift assay(MSA). The enzyme was incubated with fluorecence-labeled substrate and Mg(or Mn)/ATP. The phosphorylated and unphosphorylated substrates were separated and detected by MSA device.	Srctide
KIT [V560G]	KIT[V560G]	08-504	08CBS-0338 B	Human KIT, cytoplasmic domain [544-976(end) amino acids and V560G of accession number NP_000213.1] was expressed as N-terminal GST-fusion protein (76 kDa) using baculovirus expression system. GST-KIT[V560G] was purified by using glutathione sepharose chromatography.	0.87	The activity was measured by off-chip mobility shift assay(MSA). The enzyme was incubated with fluorecence-labeled substrate and Mg(or Mn)/ATP. The phosphorylated and unphosphorylated substrates were separated and detected by MSA device.	Srctide
KIT	KIT	08-156	07CBS-2650 H	Human KIT, cytoplasmic domain [544-976(end) amino acids of accession number NP_000213.1] was expressed as N-terminal GST-fusion protein (76 kDa) using baculovirus expression system. GST-KIT was purified by using glutathione sepharose chromatography.	0.66	The activity was measured by off-chip mobility shift assay(MSA). The enzyme was incubated with fluorecence-labeled substrate and Mg(or Mn)/ATP. The phosphorylated and unphosphorylated substrates were separated and detected by MSA device.	Srctide
LATS1	LATS1	01-123	09CBS-0699 B	Human LATS1, catalytic domain [589-1130(end) amino acids of accession number NP_004681.1] was coexpressed as N-terminal GST-fusion protein (90 kDa) with human His-tagged MOBKL1A [1-216(end) amino acids of accession number NP_775739.1] using baculovirus expression system. GST-LATS1 was purified by using glutathione sepharose chromatography.	0.66	The activity was measured by off-chip mobility shift assay(MSA). The enzyme was incubated with fluorecence-labeled substrate and Mg(or Mn)/ATP. The phosphorylated and unphosphorylated substrates were separated and detected by MSA device.	SGKtide
LATS2	LATS2	01-124	09CBS-0700 B	Human LATS2, catalytic domain [553-1088(end) amino acids of accession number NP_055387.2] was coexpressed as N-terminal GST-fusion protein (89 kDa) with human His-tagged MOBKL1A [1-216(end) amino acids of accession number NP_775739.1] using baculovirus expression system. GST-LATS2 was purified by using glutathione sepharose chromatography.	0.73	The activity was measured by off-chip mobility shift assay(MSA). The enzyme was incubated with fluorecence-labeled substrate and Mg(or Mn)/ATP. The phosphorylated and unphosphorylated substrates were separated and detected by MSA device.	SGKtide
LATS2	LATS2	01-124	09CBS-0700 B	Human LATS2, catalytic domain [553-1088(end) amino acids of accession number NP_055387.2] was coexpressed as N-terminal GST-fusion protein (89 kDa) with human His-tagged MOBKL1A [1-216(end) amino acids of accession number NP_775739.1] using baculovirus expression system. GST-LATS2 was purified by using glutathione sepharose chromatography.	0.73	The activity was measured by off-chip mobility shift assay(MSA). The enzyme was incubated with fluorecence-labeled substrate and Mg(or Mn)/ATP. The phosphorylated and unphosphorylated substrates were separated and detected by MSA device.	SGKtide
LCK	LCK	08-170	07CBS-2482 F	Full-length human LCK [1-509(end) amino acids of accession number NP_005347.2] was expressed as Nterminal GST-fusion protein (85 kDa) using baculovirus expression system. GST-LCK was purified by using glutathione sepharose chromatography.	0.6	The activity was measured by off-chip mobility shift assay(MSA). The enzyme was incubated with fluorecence-labeled substrate and Mg(or Mn)/ATP. The phosphorylated and unphosphorylated substrates were separated and detected by MSA device.	Srctide
LIMK1	LIMK1	09-105	06CBS-1534 B	Truncated human LIMK1 [285-638 amino acids of accession number NP_002305.1] was co-expressed as N-terminal GST-fusion protein (68 kDa) with human His-tagged ROCK2 [1-553 amino acids of accession number NP_004841.2] using baculovirus expression system. GST-LIMK1 was purified by using glutathione sepharose chromatography and gel filtration chromatography.	0.93	The activity was determined by ELISA. The enzyme was incubated with GST-fused substrate protein, and after stopping kinase reaction by EDTA, the reaction solution was transferred into glutathione-coated plate. Phosphorylation was detected by anti-phospho antibody and HRP-labeled anti-rabbit IgG(or HRP-labeled anti-mouse IgG) .	Cofilin2
LIMK2	LIMK2	09-106	08CBS-0416 B	Full-length human LIMK2 [1-638(end) amino acids of accession number NP_005560.1] was co-expressed as N-terminal GST-fusion protein (99 kDa) with human His-tagged ROCK2 [1-553 amino acids of accession number NP_004841.2] using baculovirus expression system. GST-LIMK2 was purified by using glutathione sepharose chromatography.	0.8	The activity was determined by ELISA. The enzyme was incubated with GST-fused substrate protein, and after stopping kinase reaction by EDTA, the reaction solution was transferred into glutathione-coated plate. Phosphorylation was detected by anti-phospho antibody and HRP-labeled anti-rabbit IgG(or HRP-labeled anti-mouse IgG) .	Cofilin2
LKB1(STK11)／MO25α／STRADα	LKB1	02-119	08CBS-0938 B	Full-length human LKB1 [1-433(end) amino acids of accession number NP_000446.1] , MO25α [1- 341(end) amino acids of accession number NP_057373.1] and STRADα [1-431(end) amino acids of accession number NP_001003787.1] were co-expressed as N-terminal GST-fusion protein (75 kDa) using baculovirus expression system. GST-LKB1 was purified by using glutathione sepharose chromatography.	0.97	The activity was determined by ELISA. The enzyme was incubated with biotinylated substrate protein/peptide, and after stopping kinase reaction by EDTA, the reaction solution was transferred into streptavidin-coated plate. Phosphorylation was detected by anti-phospho antibody and HRP-labeled anti-rabbit IgG(or HRP-labeled anti-mouse IgG).	LKBtide
LOK(STK10)	LOK	07-315	07CBS-1958 B	Full-length human LOK [1-968(end) amino acids of accession number BAA35073.1] was expressed as Nterminal GST-fusion protein using baculovirus expression system. GST-LOK was purified by using glutathione sepharose chromatography. GST-LOK was cleaved by PreScission protease and GST-free LOK (114 kDa) was collected as flow-through fraction from glutathione sepharose chromatography.	0.92	The activity was measured by off-chip mobility shift assay(MSA). The enzyme was incubated with fluorecence-labeled substrate and Mg(or Mn)/ATP. The phosphorylated and unphosphorylated substrates were separated and detected by MSA device.	Moesin-derived peptide
LRRK2 [G2019S]	#N/A	09-146	08CBS-0596 B	Human LRRK2, catalytic domain [960-2527(end) amino acids and G2019S of accession number AAV63975.1] was expressed as N-terminal GST-fusion protein (206 kDa) using baculovirus expression system. GST-LRRK2[G2019S] was purified by using glutathione sepharose chromatography.	0.59	The activity was measured by off-chip mobility shift assay(MSA). The enzyme was incubated with fluorecence-labeled substrate and Mg(or Mn)/ATP. The phosphorylated and unphosphorylated substrates were separated and detected by MSA device.	LRRKtide
LRRK2	LRRK2	09-110	07CBS-1945 B	Human LRRK2, catalytic domain [960-2527(end) amino acids of accession number AAV63975.1] was expressed as N-terminal GST-fusion protein (206 kDa) using baculovirus expression system. GSTLRRK2 was purified by using glutathione sepharose chromatography and gel filtration chromatography.	0.8	The activity was determined by ELISA. The enzyme was incubated with biotinylated substrate protein/peptide, and after stopping kinase reaction by EDTA, the reaction solution was transferred into streptavidin-coated plate. Phosphorylation was detected by anti-phospho antibody and HRP-labeled anti-rabbit IgG(or HRP-labeled anti-mouse IgG).	MBP
LTK	LTK	08-106	06CBS-2044 G	Human LTK, catalytic domain [498-796 amino acids of accession number NP_002335.2] was expressed as N-terminal GST-fusion protein (60 kDa) using baculovirus expression system. GST-LTK was purified by using glutathione sepharose chromatography and gel filtration chromatography.	0.95	The activity was determined by ELISA. The enzyme was incubated with biotinylated peptide in streptavidin-coated ELISA plate. Phosphorylation was detected by HRP-labeled anti-phospho antibody.	Gastrin peptide
LYNa	LYNa	08-171	08CBS-1050 B	Full-length human LYNa [1-512(end) amino acids of accession number NP_002341.1] was expressed as N-terminal GST-fusion protein (86 kDa) using baculovirus expression system. GST-LYNa was purified by using glutathione sepharose chromatography.	0.66	The activity was measured by off-chip mobility shift assay(MSA). The enzyme was incubated with fluorecence-labeled substrate and Mg(or Mn)/ATP. The phosphorylated and unphosphorylated substrates were separated and detected by MSA device.	Srctide
LYNb	LYNb	08-172	06CBS-3808 B	Full-length human LYNb [1-491(end) amino acids of accession number AAB50019.1] was expressed as Nterminal GST-fusion protein (83 kDa) using baculovirus expression system. GST-LYNb was purified by using glutathione sepharose chromatography and anion exchange chromatography.	0.98	The activity was measured by off-chip mobility shift assay(MSA). The enzyme was incubated with fluorecence-labeled substrate and Mg(or Mn)/ATP. The phosphorylated and unphosphorylated substrates were separated and detected by MSA device.	Srctide
LYNb	LYNb	08-172	06CBS-3808 B	Full-length human LYNb [1-491(end) amino acids of accession number AAB50019.1] was expressed as Nterminal GST-fusion protein (83 kDa) using baculovirus expression system. GST-LYNb was purified by using glutathione sepharose chromatography and anion exchange chromatography.	0.98	The activity was measured by off-chip mobility shift assay(MSA). The enzyme was incubated with fluorecence-labeled substrate and Mg(or Mn)/ATP. The phosphorylated and unphosphorylated substrates were separated and detected by MSA device.	Srctide
LZK(MAP3K13)	LZK	09-114	09CBS-0898 B	Full-length human LZK(MAP3K13) [1-966(end) amino acids of accession number NP_004712.1] was expressed as N-terminal GST-fusion protein (136 kDa) using baculovirus expression system. GSTLZK(MAP3K13) was purified by using glutathione sepharose chromatography	0.72	The activity was determined by ELISA. The enzyme was incubated with GST-fused substrate protein, and after stopping kinase reaction by EDTA, the reaction solution was transferred into glutathione-coated plate. Phosphorylation was detected by anti-phospho antibody and HRP-labeled anti-rabbit IgG(or HRP-labeled anti-mouse IgG) .	MAP2K7 ［inactive mutant］
MAP2K1	MAP2K1	07-041	05CBS-2386 E	Full-length human MAP2K1 [1-393(end) amino acids of accession number NP_002746.1] was coexpressed as N-terminal His-tagged protein (47 kDa) with human GST-RAF1 [306-648(end) amino acids and Y340D, Y341D of accession number NP_002871.1] using baculovirus expression system. His-tagged MAP2K1 was purified by using Ni-NTA affinity chromatography and glutathione sepharose chromatography.	0.98	The activity was determined by ELISA. The enzyme was incubated with GST-fused substrate protein, and after stopping kinase reaction by EDTA, the reaction solution was transferred into glutathione-coated plate. Phosphorylation was detected by anti-phospho antibody and HRP-labeled anti-rabbit IgG(or HRP-labeled anti-mouse IgG) .	Erk2
MAP2K2	MAP2K2	07-042	08CBS-0332 B	Full-length human MAP2K2 [1-400(end) amino acids of accession number NP_109587.1] was coexpressed as N-terminal His-tagged protein (48 kDa) with human GST-RAF1 [306-648(end) amino acids and Y340D, Y341D of accession number NP_002871.1] using baculovirus expression system. His-tagged MAP2K2 was purified by using Ni-NTA affinity chromatography and glutathione sepharose chromatography.	0.93	The activity was determined by ELISA. The enzyme was incubated with GST-fused substrate protein, and after stopping kinase reaction by EDTA, the reaction solution was transferred into glutathione-coated plate. Phosphorylation was detected by anti-phospho antibody and HRP-labeled anti-rabbit IgG(or HRP-labeled anti-mouse IgG) .	Erk2
MAP2K3	MAP2K3	07-048	07CBS-2108 B	Full-length human MAP2K3 [1-347(end) amino acids of accession number NP_659731.1] was coexpressed as N-terminal His-tagged protein (43 kDa) with human GST-MAP3K3 [1-626(end) amino acids of accession number NP_002392.2] using baculovirus expression system. His-tagged MAP2K3 was purified by using Ni-NTA affinity chromatography.	0.93	The activity was determined by ELISA. The enzyme was incubated with GST-fused substrate protein, and after stopping kinase reaction by EDTA, the reaction solution was transferred into glutathione-coated plate. Phosphorylation was detected by anti-phospho antibody and HRP-labeled anti-rabbit IgG(or HRP-labeled anti-mouse IgG) .	p38α(9-352) [inactive mutant]
MAP2K4	MAP2K4	07-044	07CBS-3003 B	Full-length human MAP2K4 [1-399(end) amino acids of accession number NP_003001.1] was coexpressed as N-terminal His-tagged protein (48 kDa) with human GST-MAP3K3 [1-626(end) amino acids of accession number NP_002392.2] using baculovirus expression system. His-tagged MAP2K4 was purified by using Ni-NTA affinity chromatography.	0.92	The activity was determined by ELISA. The enzyme was incubated with GST-fused substrate protein, and after stopping kinase reaction by EDTA, the reaction solution was transferred into glutathione-coated plate. Phosphorylation was detected by anti-phospho antibody and HRP-labeled anti-rabbit IgG(or HRP-labeled anti-mouse IgG) .	JNK1
MAP2K5	MAP2K5	07-145	08CBS-0781 B	Full-length human MAP2K5 [1-448(end) amino acids of accession number NP_660143.1] was coexpressed as N-terminal GST-fusion protein (77 kDa) with human His-tagged MAP3K3[1-626(end) amino acids of accession number NP_002392.2] , CDC37 and HSP90 using baculovirus expression system. GST-MAP2K5 was purified by using glutathione sepharose chromatography.	0.51	The activity was determined by ELISA. The enzyme was incubated with GST-fused substrate protein, and after stopping kinase reaction by EDTA, the reaction solution was transferred into glutathione-coated plate. Phosphorylation was detected by anti-phospho antibody and HRP-labeled anti-rabbit IgG(or HRP-labeled anti-mouse IgG) .	Erk5 [inactive mutant]
MAP2K6	MAP2K6	07-046	05CBS-2449 J	Full-length human MAP2K6 [1-334(end) amino acids of accession number NP_002749.2] was coexpressed as N-terminal His-tagged protein (41 kDa) with human GST-MAP3K3 [1-626(end) amino acids of accession number NP_002392.2] using baculovirus expression system. His-tagged MAP2K6 was purified by using Ni-NTA affinity chromatography.	1	The activity was determined by ELISA. The enzyme was incubated with GST-fused substrate protein, and after stopping kinase reaction by EDTA, the reaction solution was transferred into glutathione-coated plate. Phosphorylation was detected by anti-phospho antibody and HRP-labeled anti-rabbit IgG(or HRP-labeled anti-mouse IgG) .	p38α(9-352)
MAP2K7	MAP2K7	07-047	07CBS-1946 B	Full-length human MAP2K7 [1-419(end) amino acids of accession number NP_660186.1] was coexpressed as N-terminal His-tagged protein (51 kDa) with human GST-MAP3K3 [1-626(end) amino acids of accession number NP_002392.2] using baculovirus expression system. His-tagged MAP2K7 was purified by using Ni-NTA affinity chromatography and glutathione sepharose chromatography.	0.9	The activity was determined by ELISA. The enzyme was incubated with GST-fused substrate protein, and after stopping kinase reaction by EDTA, the reaction solution was transferred into glutathione-coated plate. Phosphorylation was detected by anti-phospho antibody and HRP-labeled anti-rabbit IgG(or HRP-labeled anti-mouse IgG) .	JNK1 [inactive mutant]
MAP3K1	MAP3K1	07-103	08CBS-1188 B	Human MAP3K1, catalytic domain [1327-1646(end) amino acids of accession number XP_042066.8] was expressed as N-terminal GST-fusion protein (62 kDa) using baculovirus expression system. GSTMAP3K1 was purified by using glutathione sepharose chromatography.	0.82	The activity was determined by ELISA. The enzyme was incubated with GST-fused substrate protein, and after stopping kinase reaction by EDTA, the reaction solution was transferred into glutathione-coated plate. Phosphorylation was detected by anti-phospho antibody and HRP-labeled anti-rabbit IgG(or HRP-labeled anti-mouse IgG) .	MAP2K1 ［inactive mutant］
MAP3K2	MAP3K2	07-004	08CBS-0331 B	Human MAP3K2, catalytic domain [337-620(end) amino acids of accession number NP_006600.2] was expressed as N-terminal His-tagged protein (35 kDa) using baculovirus expression system. His-tagged MAP3K2 was purified by using Ni-NTA affinity chromatography.	0.71	The activity was determined by ELISA. The enzyme was incubated with GST-fused substrate protein, and after stopping kinase reaction by EDTA, the reaction solution was transferred into glutathione-coated plate. Phosphorylation was detected by anti-phospho antibody and HRP-labeled anti-rabbit IgG(or HRP-labeled anti-mouse IgG) .	MAP2K7
MAP3K3	MAP3K3	07-105	08CBS-0722 B	Full-length human MAP3K3 [1-626(end) amino acids of accession number NP_002392.2] was expressed as N-terminal GST-fusion protein (98 kDa) using baculovirus expression system. GST-fusion MAP3K3 was purified by using glutathione sepharose chromatography.	0.67	The activity was determined by ELISA. The enzyme was incubated with GST-fused substrate protein, and after stopping kinase reaction by EDTA, the reaction solution was transferred into glutathione-coated plate. Phosphorylation was detected by anti-phospho antibody and HRP-labeled anti-rabbit IgG(or HRP-labeled anti-mouse IgG) .	MAP2K7
MAP3K4	MAP3K4	07-106	05CBS-2169 B	Human MAP3K4, catalytic domain [1312-1608(end) amino acids of accession number NP_005913.2] was expressed as N-terminal GST-fusion protein (61 kDa) using baculovirus expression system. GSTMAP3K4 was purified by using glutathione sepharose chromatography.	0.67	The activity was determined by ELISA. The enzyme was incubated with GST-fused substrate protein, and after stopping kinase reaction by EDTA, the reaction solution was transferred into glutathione-coated plate. Phosphorylation was detected by anti-phospho antibody and HRP-labeled anti-rabbit IgG(or HRP-labeled anti-mouse IgG) .	MAP2K6
MAP3K5	MAP3K5	07-107	08CBS-0723 B	Human MAP3K5, catalytic domain [654-971 amino acids of accession number NP_005914.1] was expressed as N-terminal GST-tagged protein (62 kDa) using baculovirus expression system. GSTMAP3K5 was purified by using glutathione sepharose chromatography.	0.75	The activity was determined by ELISA. The enzyme was incubated with GST-fused substrate protein, and after stopping kinase reaction by EDTA, the reaction solution was transferred into glutathione-coated plate. Phosphorylation was detected by anti-phospho antibody and HRP-labeled anti-rabbit IgG(or HRP-labeled anti-mouse IgG) .	MAP2K7
MAP4K2	GCK	07-111	08CBS-0973 B	Full-length human MAP4K2 [1-820(end) amino acid of accession number NP_004570.2] was expressed as N-terminal GST-fusion protein (119 kDa) using baculovirus expression system. GST-MAP4K2 was purified by using glutathione sepharose chromatography	0.92	The activity was measured by off-chip mobility shift assay(MSA). The enzyme was incubated with fluorecence-labeled substrate and Mg(or Mn)/ATP. The phosphorylated and unphosphorylated substrates were separated and detected by MSA device.	S6K2 peptide
MAPKAPK2	MAPKAPK2	02-142	07CBS-2049 G	Full-length human MAPKAPK2 [1-400(end) amino acids of accession number NP_116584.2] was coexpressed as N-terminal GST-fusion protein (73 kDa) with human His-tagged p38β [1-364(end) amino acids of accession number NP_002742.3] and human His-tagged MAP2K6 [1-334(end) amino acids of accession number NP_002749.2] using baculovirus expression system. GST-MAPKAPK2 was purified by using glutathione seph…	0.75	The activity was determined by IMAP. assay. The enzyme was incubated with fluorescein labeled peptide and phosphorylation was detected by IMAP . technology (fluorescence polarization).	GS peptide
MAPKAPK3	MAPKAPK3	02-143	07CBS-1731 B	Full-length human MAPKAPK3 [1-382(end) amino acids of accession number NP_004626.1] was coexpressed as N-terminal GST-fusion protein (70 kDa) with human His-tagged p38β [1-364(end) amino acids of accession number NP_002742.3] and human His-tagged MAP2K6 [1-334(end) amino acids of accession number NP_002749.2] using baculovirus expression system. GST-MAPKAPK3 was purified by using glutathione seph…	0.76	The activity was measured by off-chip mobility shift assay(MSA). The enzyme was incubated with fluorecence-labeled substrate and Mg(or Mn)/ATP. The phosphorylated and unphosphorylated substrates were separated and detected by MSA device.	GS peptide
MAPKAPK5	MAPKAPK5	02-144	06CBS-2179 B	Full-length human MAPKAPK5 [1-471(end) amino acids of accession number NP_003659.2] was coexpressed as N-terminal GST-fusion protein (81 kDa) with human His-tagged p38β [1-364(end) amino acids of accession number NP_002742.3] and human His-tagged MAP2K6 [1-334(end) amino acids of accession number NP_002749] using baculovirus expression system. GST-MAPKAPK5 was purified by using glutathione sephar…	0.83	The activity was determined by IMAP. assay. The enzyme was incubated with fluorescein labeled peptide and phosphorylation was detected by IMAP . technology (fluorescence polarization).	GS peptide
MARK1	MARK1	02-120	05CBS-4120 B	Full-length human MARK1 [1-795(end) amino acids of accession number AAF72103.1] was expressed as N-terminal GST-fusion protein ( 116 kDa) using baculovirus expression system. GST-MARK1 was purified by using glutathione sepharose chromatography.	0.57	The activity was determined by IMAP. assay. The enzyme was incubated with fluorescein labeled peptide and phosphorylation was detected by IMAP . technology (fluorescence polarization).	CDC25c peptide
MARK2	MARK2	02-121	08CBS-0398 B	Full-length human MARK2 [1-745(end) amino acids of accession number NP_059672.2] was expressed as N-terminal GST-fusion protein (110 kDa) using baculovirus expression system. GST-MARK2 was purified by using glutathione sepharose chromatography.	0.66	The activity was measured by off-chip mobility shift assay(MSA). The enzyme was incubated with fluorecence-labeled substrate and Mg(or Mn)/ATP. The phosphorylated and unphosphorylated substrates were separated and detected by MSA device.	CHKtide
MARK3	MARK3	02-122	08CBS-0555 B	Full-length human MARK3 [1-729(end) amino acids of accession number NP_002367.4] was expressed as N-terminal GST-fusion protein (108 kDa) using baculovirus expression system. GST-MARK3 was purified by using glutathione sepharose chromatography and anion exchange chromatography.	0.8	The activity was measured by off-chip mobility shift assay(MSA). The enzyme was incubated with fluorecence-labeled substrate and Mg(or Mn)/ATP. The phosphorylated and unphosphorylated substrates were separated and detected by MSA device.	CHKtide
MARK4	MARK4	02-123	08CBS-0312 B	Full-length human MARK4 [1-688(end) amino acids of accession number NP_113605.2] was expressed as N-terminal GST-fusion protein (103 kDa) using baculovirus expression system. GST-MARK4 was purified by using glutathione sepharose chromatography.	0.8	The activity was measured by off-chip mobility shift assay(MSA). The enzyme was incubated with fluorecence-labeled substrate and Mg(or Mn)/ATP. The phosphorylated and unphosphorylated substrates were separated and detected by MSA device.	CHKtide
MELK	MELK	02-124	07CBS-2522 B	Truncated human MELK [1-493 amino acids of accession number NP_055606.1] was expressed as Nterminal GST-fusion protein (83 kDa) using E. coli expression system. GST-MELK was purified by using glutathione sepharose chromatography.	0.54	The activity was measured by off-chip mobility shift assay(MSA). The enzyme was incubated with fluorecence-labeled substrate and Mg(or Mn)/ATP. The phosphorylated and unphosphorylated substrates were separated and detected by MSA device.	GS peptide
MER(MERTK)	MER	08-108	08CBS-1082 B	Human MER, cytoplasmic domain [528-999(end) amino acids of accession number NP_006334.2] was expressed as N-terminal GST-fusion protein (80 kDa) using baculovirus expression system. GST-MER was purified by using glutathione sepharose chromatography.	0.95	The activity was measured by off-chip mobility shift assay(MSA). The enzyme was incubated with fluorecence-labeled substrate and Mg(or Mn)/ATP. The phosphorylated and unphosphorylated substrates were separated and detected by MSA device.	CSKtide
MET [Y1235D]	MET[Y1235D]	08-198	07CBS-1684 H	Human MET, cytoplasmic domain [956-1390(end) amino acids and Y1235D of accession number NP_000236.2] was expressed as N-terminal GST-fusion protein (76 kDa) using baculovirus expression system. GST-MET[Y1235D] was purified by using glutathione sepharose chromatography.	0.62	The activity was measured by off-chip mobility shift assay(MSA). The enzyme was incubated with fluorecence-labeled substrate and Mg(or Mn)/ATP. The phosphorylated and unphosphorylated substrates were separated and detected by MSA device.	Srctide
MET	MET	08-151	08CBS-0284 B	Human MET, cytoplasmic domain [956-1390(end) amino acids of accession number NP_000236.2] was expressed as N-terminal GST-fusion protein (76 kDa) using baculovirus expression system. GST-MET was purified by using glutathione sepharose chromatography and anion exchange chromatography.	0.95	The activity was measured by off-chip mobility shift assay(MSA). The enzyme was incubated with fluorecence-labeled substrate and Mg(or Mn)/ATP. The phosphorylated and unphosphorylated substrates were separated and detected by MSA device.	Srctide
MGC42105	NIM1	02-125	08CBS-0452 B	Full-length human MGC42105 [1-436(end) amino acids of accession number NP_699192.1] was expressed as N-terminal GST-fusion protein (76 kDa) using baculovirus expression system. GSTMGC42105 was purified by using glutathione sepharose chromatography.	0.82	The activity was measured by off-chip mobility shift assay(MSA). The enzyme was incubated with fluorecence-labeled substrate and Mg(or Mn)/ATP. The phosphorylated and unphosphorylated substrates were separated and detected by MSA device.	CHKtide
MINK(MINK1)	MINK	07-139	06CBS-0761 G	Human MINK, catalytic domain [1-314 amino acids of accession number NP_056531.1] was expressed as N-terminal GST-fusion protein (63 kDa) using baculovirus expression system. GST-MINK was purified by using glutathione sepharose chromatography.	0.78	The activity was determined by ELISA. The enzyme was incubated with biotinylated substrate protein/peptide, and after stopping kinase reaction by EDTA, the reaction solution was transferred into streptavidin-coated plate. Phosphorylation was detected by anti-phospho antibody and HRP-labeled anti-rabbit IgG(or HRP-labeled anti-mouse IgG).	MBP
MLK1(MAP3K9)	MLK1	09-015	05CBS-0339 G	Human MLK1, catalytic domain [110-422 amino acids of accession number NP_149132.2] was expressed as N-terminal His-tagged protein (38kDa) using baculovirus expression system. His-tagged MLK1 was purified by using Ni-NTA affinity chromatography.	0.75	The activity was determined by ELISA. The enzyme was incubated with GST-fused substrate protein, and after stopping kinase reaction by EDTA, the reaction solution was transferred into glutathione-coated plate. Phosphorylation was detected by anti-phospho antibody and HRP-labeled anti-rabbit IgG(or HRP-labeled anti-mouse IgG) .	MAP2K7
MLK2(MAP3K10)	MLK2	09-116	08CBS-1001 B	Human MLK2, catalytic domain and leucine-zipper domain [75-462 amino acids of accession number NP_002437.2] was expressed as N-terminal GST-fusion protein (71kDa) using baculovirus expression system. GST-MLK2 was purified by using glutathione sepharose chromatography.	0.82	The activity was determined by ELISA. The enzyme was incubated with GST-fused substrate protein, and after stopping kinase reaction by EDTA, the reaction solution was transferred into glutathione-coated plate. Phosphorylation was detected by anti-phospho antibody and HRP-labeled anti-rabbit IgG(or HRP-labeled anti-mouse IgG) .	MAP2K7 ［inactive mutant］
MLK3(MAP3K11)	MLK3	09-017	07CBS-3184 B	Human MLK3, catalytic domain [99-398 amino acids of accession number NP_002410.1] was expressed as N-terminal His-tagged protein (37kDa) using baculovirus expression system. His-tagged MLK3 was purified by using Ni-NTA affinity chromatography.	0.81	The activity was determined by ELISA. The enzyme was incubated with GST-fused substrate protein, and after stopping kinase reaction by EDTA, the reaction solution was transferred into glutathione-coated plate. Phosphorylation was detected by anti-phospho antibody and HRP-labeled anti-rabbit IgG(or HRP-labeled anti-mouse IgG) .	MAP2K7 ［inactive mutant］
MNK1(MKNK1)	MNK1	02-145	08CBS-0427 B	Full-length human MNK1 [1-424(end) amino acids and T344D of accession number BAA19885.1] was expressed as N-terminal GST-fusion protein (74 kDa) using baculovirus expression system. GST-MNK1 was purified by using glutathione sepharose chromatography.	0.93	The activity was measured by off-chip mobility shift assay(MSA). The enzyme was incubated with fluorecence-labeled substrate and Mg(or Mn)/ATP. The phosphorylated and unphosphorylated substrates were separated and detected by MSA device.	RS peptide
MNK2(MKNK2)	MNK2	02-146	08CBS-0526 B	Full-length human MNK2 [1-465(end) amino acids and T379D of accession number NP_951009.1] was expressed as N-terminal GST-fusion protein (79 kDa) using baculovirus expression system. GST-MNK2 was purified by using glutathione sepharose chromatography.	0.88	The activity was measured by off-chip mobility shift assay(MSA). The enzyme was incubated with fluorecence-labeled substrate and Mg(or Mn)/ATP. The phosphorylated and unphosphorylated substrates were separated and detected by MSA device.	RS peptide
MOS	MOS	05-118	08CBS-1099 B	Full-length, human MOS [1-346(end) amino acids of accession number NP_005363.1] was expressed as N-terminal GST-fusion protein (65 kDa) using baculovirus expression system. GST-MOS was purified by using glutathione sepharose chromatography.	0.77	The activity was determined by ELISA. The enzyme was incubated with GST-fused substrate protein, and after stopping kinase reaction by EDTA, the reaction solution was transferred into glutathione-coated plate. Phosphorylation was detected by anti-phospho antibody and HRP-labeled anti-rabbit IgG(or HRP-labeled anti-mouse IgG) .	MAP2K1 ［inactive mutant］
MRCKα(CDC42BPA)	MRCKa	01-107	07CBS-1791 B	Truncated human MRCKα [1-574 amino acids of accession number NP_003598.2] was expressed as Nterminal GST-fusion protein (93 kDa) using baculovirus expression system. GST-MRCKα was purified by using glutathione sepharose chromatography.	0.68	The activity was determined by IMAP. assay. The enzyme was incubated with fluorescein labeled peptide and phosphorylation was detected by IMAP . technology (fluorescence polarization).	DAPK1 substrate peptide
MRCKβ(CDC42BPB)	MRCKb	01-108	07CBS-2586 A	Truncated human MRCKβ [1-473 amino acids of accession number NP_006026.3] was expressed as Nterminal GST-fusion protein (82 kDa) using baculovirus expression system. GST-MRCKβ was purified by using glutathione sepharose chromatography.	0.61	The activity was measured by off-chip mobility shift assay(MSA). The enzyme was incubated with fluorecence-labeled substrate and Mg(or Mn)/ATP. The phosphorylated and unphosphorylated substrates were separated and detected by MSA device.	DAPK1tide
MSK1(RPS6KA5)	MSK1	01-147	08CBS-0491 B	Full-length human MSK1 [1-802(end) amino acids of accession number NP_004746.2] was co-expressed as N-terminal GST-fusion protein (117 kDa) with human His-tagged Erk2 [1-360 amino acids of accession number NP_002736.3] using baculovirus expression system. GST-MSK1 was purified by using glutathione sepharose chromatography.	0.94	The activity was measured by off-chip mobility shift assay(MSA). The enzyme was incubated with fluorecence-labeled substrate and Mg(or Mn)/ATP. The phosphorylated and unphosphorylated substrates were separated and detected by MSA device.	Crosstide
MSK2(RPS6KA4)	MSK2	01-148	08CBS-0151 B	Full-length human MSK2 [1-772(end) amino acids of accession number NP_003933.1] was co-expressed as N-terminal GST-fusion protein (114 kDa) with human His-tagged Erk2 [1-360 amino acids of accession number NP_002736.3] using baculovirus expression system. GST-MSK2 was purified by using glutathione sepharose chromatography.	0.76	The activity was measured by off-chip mobility shift assay(MSA). The enzyme was incubated with fluorecence-labeled substrate and Mg(or Mn)/ATP. The phosphorylated and unphosphorylated substrates were separated and detected by MSA device.	Crosstide
MSSK1(STK23)	MSSK1	04-159	07CBS-3211 A	Full-length human MSSK1 [1-567(end) amino acids of accession number NP_055185.2] was expressed as N-terminal GST-fusion protein (89 kDa) using baculovirus expression system. GST-MSSK1 was purified by using glutathione sepharose chromatography.	0.9	The activity was measured by off-chip mobility shift assay(MSA). The enzyme was incubated with fluorecence-labeled substrate and Mg(or Mn)/ATP. The phosphorylated and unphosphorylated substrates were separated and detected by MSA device.	DYRKtide-F
MST1(STK4)	MST1	07-116	07CBS-3146 B	Full-length human MST1 [1-487(end) amino acids of accession number NP_006273.1] was expressed as N-terminal GST-fusion protein (83 kDa) using baculovirus expression system. GST-MST1 was purified by using glutathione sepharose chromatography.	0.68	The activity was measured by off-chip mobility shift assay(MSA). The enzyme was incubated with fluorecence-labeled substrate and Mg(or Mn)/ATP. The phosphorylated and unphosphorylated substrates were separated and detected by MSA device.	IRS1
MST2(STK3)	MST2	07-117	08CBS-0712 B	Full-length human MST2 [1-491(end) amino acids of accession number NP_006272.2] was expressed as N-terminal GST-fusion protein (83 kDa) using baculovirus expression system. GST-MST2 was purified by using glutathione sepharose chromatography.	0.98	The activity was measured by off-chip mobility shift assay(MSA). The enzyme was incubated with fluorecence-labeled substrate and Mg(or Mn)/ATP. The phosphorylated and unphosphorylated substrates were separated and detected by MSA device.	IRS1
MST3(STK24)	MST3	07-118	07CBS-0280 B	Full-length human MST3 [1-431(end) amino acids of accession number NP_001027467.2] was expressed as N-terminal GST-fusion protein (75 kDa) using baculovirus expression system. GST-MST3 was purified by using glutathione sepharose chromatography.	0.82	The activity was measured by off-chip mobility shift assay(MSA). The enzyme was incubated with fluorecence-labeled substrate and Mg(or Mn)/ATP. The phosphorylated and unphosphorylated substrates were separated and detected by MSA device.	Moesin-derived peptide
MST4	MST4	07-119	08CBS-0874 B	Full-length human MST4 [1-416(end) amino acids of accession number NP_057626.2] was expressed as N-terminal GST-fusion protein ( 74 kDa) using baculovirus expression system. GST-MST4 was purified by using glutathione sepharose chromatography.	0.97	The activity was measured by off-chip mobility shift assay(MSA). The enzyme was incubated with fluorecence-labeled substrate and Mg(or Mn)/ATP. The phosphorylated and unphosphorylated substrates were separated and detected by MSA device.	Moesin-derived peptide
MUSK	MUSK	08-153	07CBS-1004 B	Human MUSK, catalytic domain [527-869(end) amino acids of accession number NP_005583.1] was expressed as N-terminal GST fusion protein (66 kDa) using baculovirus expression system. GST-MUSK was purified by using glutathione sepharose chromatography and anion exchange chromatography.	0.93	The activity was measured by off-chip mobility shift assay(MSA). The enzyme was incubated with fluorecence-labeled substrate and Mn/ATP. The phosphorylated and unphosphorylated substrates were separated and detected by MSA device.	CSKtide
MYT1(PKMYT1)	MYT1	05-176	07CBS-2243 B	Full-length human MYT1 [1-499(end) amino acids of accession number NP_004194.3] was expressed as N-terminal GST-fusion protein (82 kDa) using baculovirus expression system. GST-MYT1 was purified by using glutathione sepharose chromatography and anion exchange chromatography.	0.67	The activity was determined by ELISA. The enzyme was incubated with biotinylated peptide in streptavidin-coated ELISA plate. Phosphorylation was detected by HRP-labeled anti-phospho antibody.	CDC2 peptide
NDR1(STK38)	NDR1	01-125	07CBS-1229 B	Full-length human NDR1[1-465(end) amino acids of accession number NP_009202.1] was expressed as N-terminal GST-fusion protein (81kDa) using baculovirus expression system. GST-NDR1 was purified by using glutathione sepharose chromatography and activated with MST4. Activated GST-NDR1 was purified using glutathione sepharose chromatography.	0.56	The activity was measured by off-chip mobility shift assay(MSA). The enzyme was incubated with fluorecence-labeled substrate and Mg(or Mn)/ATP. The phosphorylated and unphosphorylated substrates were separated and detected by MSA device.	SGKtide
NDR2(STK38L)	NDR2	01-126	09CBS-0706 B	Full-length human NDR2 [1-464(end) amino acids of accession number NP_055815.1] was co-expressed as N-terminal GST-fusion protein (81 kDa) with human His-tagged MOBKL1A [1-216(end) amino acids of accession number NP_775739.1] using baculovirus expression system. GST-NDR2 was purified by using glutathione sepharose chromatography.	0.72	The activity was measured by off-chip mobility shift assay(MSA). The enzyme was incubated with fluorecence-labeled substrate and Mg(or Mn)/ATP. The phosphorylated and unphosphorylated substrates were separated and detected by MSA device.	SGKtide
NEK1	NEK1	05-123	08CBS-0229 E	Human NEK1, catalytic domain [1-505 amino acids of accession number NP_036356.1] was expressed as N-terminal GST-fusion protein (85 kDa) using baculovirus expression system. GST-NEK1 was purified by using glutathione sepharose chromatography.	0.68	The activity was determined by IMAP. assay. The enzyme was incubated with fluorescein labeled peptide and phosphorylation was detected by IMAP . technology (fluorescence polarization).	PLMtide
NEK11	NEK11	05-125	08CBS-0698 B	Full-length human NEK11 [1-645(end) amino acids of accession number NP_079076.2] was expressed as N-terminal GST-fusion protein (101 kDa) using baculovirus expression system. GST-NEK11 was purified by using glutathione sepharose chromatography.	0.76	The activity was determined by ELISA. The enzyme was incubated with biotinylated substrate protein/peptide, and after stopping kinase reaction by EDTA, the reaction solution was transferred into streptavidin-coated plate. Phosphorylation was detected by anti-phospho antibody and HRP-labeled anti-rabbit IgG(or HRP-labeled anti-mouse IgG).	MBP
NEK11	NEK11	05-125	08CBS-10517 _	Full-length human NEK11 [1-645(end) amino acids of accession number NP_079076.2] was expressed as N-terminal GST-fusion protein (101 kDa) using baculovirus expression system. GST-NEK11 was purified by using glutathione sepharose chromatography.	0.68	The activity was determined by ELISA. The enzyme was incubated with biotinylated substrate protein/peptide, and after stopping kinase reaction by EDTA, the reaction solution was transferred into streptavidin-coated plate. Phosphorylation was detected by anti-phospho antibody and HRP-labeled anti-rabbit IgG(or HRP-labeled anti-mouse IgG).	MBP
NEK2	NEK2	05-226	08CBS-0693 B	Full-length human NEK2 [1-445(end) amino acids of accession number NP_002488.1] was expressed as N-terminal His-tagged protein (55 kDa) using baculovirus expression system. His-tagged NEK2 was purified by using Ni-NTA affinity chromatography. Purified His-NEK2 was digested by recombinant His- TEV protease, and His-tag free NEK2 (ca. 52 kDa) was collected as flow-through fraction from Ni-NTA affin…	0.85	The activity was measured by off-chip mobility shift assay(MSA). The enzyme was incubated with fluorecence-labeled substrate and Mg(or Mn)/ATP. The phosphorylated and unphosphorylated substrates were separated and detected by MSA device.	CDK7 peptide
NEK4	NEK4	05-128	08CBS-0893 B	Full-length human NEK4 [1-841(end) amino acids of accession number NP_003148.2] was expressed as N-terminal GST-fusion protein (122 kDa) using baculovirus expression system. GST-NEK4 was purified by using glutathione sepharose chromatography.	0.84	The activity was measured by off-chip mobility shift assay(MSA). The enzyme was incubated with fluorecence-labeled substrate and Mg(or Mn)/ATP. The phosphorylated and unphosphorylated substrates were separated and detected by MSA device.	GS peptide
NEK6	NEK6	05-130	08CBS-0105 B	Full-length human NEK6 [1-313(end) amino acids of accession number NP_055212.2] was expressed as N-terminal GST-fusion protein (63 kDa) using baculovirus expression system. GST-NEK6 was purified by using glutathione sepharose chromatography.	0.9	The activity was measured by off-chip mobility shift assay(MSA). The enzyme was incubated with fluorecence-labeled substrate and Mg(or Mn)/ATP. The phosphorylated and unphosphorylated substrates were separated and detected by MSA device.	CDK7 peptide
NEK7	NEK7	05-131	07CBS-1506 B	Full-length human NEK7 [1-302(end) amino acids of accession number NP_598001.1] was expressed as N-terminal GST-fusion protein (62 kDa) using baculovirus expression system. GST-NEK7 was purified by using glutathione sepharose chromatography.	0.88	The activity was measured by off-chip mobility shift assay(MSA). The enzyme was incubated with fluorecence-labeled substrate and Mg(or Mn)/ATP. The phosphorylated and unphosphorylated substrates were separated and detected by MSA device.	CDK7 peptide
NEK9	NEK9	05-133	07CBS-3159 B	Truncated human NEK9 [1-346, 733-979(end) amino acids of accession number NP_149107.4] was expressed as N-terminal GST-fusion protein (93 kDa) using baculovirus expression system. GST-NEK9 was purified by using glutathione sepharose chromatography.	0.83	The activity was measured by off-chip mobility shift assay(MSA). The enzyme was incubated with fluorecence-labeled substrate and Mg(or Mn)/ATP. The phosphorylated and unphosphorylated substrates were separated and detected by MSA device.	CDK7 peptide
NLK	NLK	04-151	06CBS-1035 F	Truncated human NLK [121-515(end) amino acids of accession number NP_057315.2] was expressed as N-terminal GST-fusion protein (72 kDa) using baculovirus expression system. GST-NLK was purified by using glutathione sepharose chromatography .	0.62	The activity was determined by IMAP. assay. The enzyme was incubated with fluorescein labeled peptide and phosphorylation was detected by IMAP . technology (fluorescence polarization).	Multide
Nuak1	NuaK1	02-126	07CBS-1691 B	Full-length human NuaK1 [1-661(end) amino acids of accession number NP_055655.1] was expressed as N-terminal GST-fusion protein (102 kDa) using baculovirus expression system. GST-NuaK1 was purified by using glutathione sepharose chromatography.	0.79	The activity was determined by IMAP. assay. The enzyme was incubated with fluorescein labeled peptide and phosphorylation was detected by IMAP . technology (fluorescence polarization).	CHK1tide
NuaK2	NuaK2	02-127	09CBS-0157 B	Full-length human NuaK2 [1-628(end) amino acids of accession number NP_112214.1] was expressed as N-terminal GST-fusion protein (98kDa) using baculovirus expression system. GST-NuaK2 was purified by using glutathione sepharose chromatography.	0.74	The activity was measured by off-chip mobility shift assay(MSA). The enzyme was incubated with fluorecence-labeled substrate and Mg(or Mn)/ATP. The phosphorylated and unphosphorylated substrates were separated and detected by MSA device.	CHKtide
OSR1(OXSR1)	OSR1	07-122	08CBS-0865 B	Full-length human OSR1 [1-527(end) amino acids of accession number NP_005100.1] was co-expressed as N-terminal GST-fusion protein (85 kDa) with His-tagged WNK1 [1-491 amino acids of accession number NP_061852.1] using baculovirus expression system. GST-OSR1 was purified by using glutathione sepharose chromatography.	0.98	The activity was determined by ELISA. The enzyme was incubated with biotinylated peptide in streptavidin-coated ELISA plate. Phosphorylation was detected by HRP-labeled anti-phospho antibody.	CATCHtide
p38α(MAPK14)	p38a	04-152	06CBS-1500 H	Truncated human p38α [9-352 amino acids of accession number NP_620581.1] was expressed as Nterminal GST-fusion protein (66 kDa) using E. coli expression system. GST-p38α was purified by using glutathione sepharose chromatography and activated with His-tagged MAP2K6. Activated GST-p38α was purified using glutathione sepharose chromatography.	0.95	The activity was determined by IMAP. assay. The enzyme was incubated with fluorescein labeled peptide and phosphorylation was detected by IMAP . technology (fluorescence polarization).	Erktide
p38β(MAPK11)	p38b	04-153	07CBS-0172 D	Full-length human p38β[1-364(end) amino acids of accession number NP_002742.3] was expressed as Nterminal GST-fusion protein (69 kDa) using E. coli expression system. GST-p38β was purified by using glutathione chromatography.	0.89	The activity was determined by IMAP. assay. The enzyme was incubated with fluorescein labeled peptide and phosphorylation was detected by IMAP . technology (fluorescence polarization).	Erktide
p38δ(MAPK13)	p38d	04-154	05CBS-2027 B	Full-length human p38δ [1-365(end) amino acids of accession number NP_002745.1] was expressed as N-terminal GST-fusion protein (69 kDa) using E. coli expression system. GST-p38δ was purified by using glutathione sepharose chromatography and activated with His-tagged MAP2K6. Activated GST-p38δ was purified using glutathione sepharose chromatography.	0.96	The activity was determined by IMAP. assay. The enzyme was incubated with fluorescein labeled peptide and phosphorylation was detected by IMAP . technology (fluorescence polarization).	Erktide
p38γ(MAPK12)	p38g	04-155	05CBS-2028 B	Full-length human p38γ [1-367(end) amino acids of accession number NP_002960.2] was expressed as N-terminal GST-fusion protein (69 kDa) using E. coli expression system. GST-p38γ was purified by using glutathione sepharose chromatography and activated with His-tagged MAP2K6. Activated GST-p38γ was purified using glutathione sepharose chromatography.	0.97	The activity was determined by IMAP. assay. The enzyme was incubated with fluorescein labeled peptide and phosphorylation was detected by IMAP . technology (fluorescence polarization).	Erktide
p38γ(MAPK12)	p38g	04-155	07CBS-2630 B	Full-length human p38γ [1-367(end) amino acids of accession number NP_002960.2] was expressed as N-terminal GST-fusion protein (69 kDa) using E. coli expression system. GST-p38γ was purified by using glutathione sepharose chromatography and activated with His-tagged MAP2K6. Activated GST-p38γ was purified using glutathione sepharose chromatography.	0.99	The activity was determined by IMAP. assay. The enzyme was incubated with fluorescein labeled peptide and phosphorylation was detected by IMAP . technology (fluorescence polarization).	Erktide
p70S6K(RPS6KB1)	p70S6K	01-154	08CBS-0635 B	Human p70S6K, catalytic domain [1-421 amino acids and T412E of accession number NP_003152.1] was expressed as N-terminal GST-fusion protein (75 kDa) using baculovirus expression system. GST-p70S6K was purified by using glutathione sepharose chromatography.	0.83	The activity was measured by off-chip mobility shift assay(MSA). The enzyme was incubated with fluorecence-labeled substrate and Mg(or Mn)/ATP. The phosphorylated and unphosphorylated substrates were separated and detected by MSA device.	S6K2 peptide
p70S6Kβ(RPS6KB2)	p70S6Kb	01-155	07CBS-0297 B	Full-length human p70S6Kβ [1-482(end) amino acids of accession number NP_003943.2] was expressed as N-terminal GST-fusion protein (81 kDa) using baculovirus expression system. GST-p70S6Kβ was purified by using glutathione sepharose chromatography.	0.75	The activity was measured by off-chip mobility shift assay(MSA). The enzyme was incubated with fluorecence-labeled substrate and Mg(or Mn)/ATP. The phosphorylated and unphosphorylated substrates were separated and detected by MSA device.	S6K2 peptide
PAK1	PAK1	07-123	07CBS-3091 B	Full-length human PAK1 [1-545(end) amino acids of accession number NP_002567.3] was expressed as N-terminal GST-fusion protein (88 kDa) using baculovirus expression system. GST-PAK1 was purified by using glutathione sepharose chromatography.	0.81	The activity was measured by off-chip mobility shift assay(MSA). The enzyme was incubated with fluorecence-labeled substrate and Mg(or Mn)/ATP. The phosphorylated and unphosphorylated substrates were separated and detected by MSA device.	LIMKtide
PAK2	PAK2	07-124	06CBS-2033 G	Full-length human PAK2 [1-524(end) amino acids of accession number NP_002568.2] was expressed as N-terminal GST-fusion protein (85 kDa) using baculovirus expression system. GST-PAK2 was purified by using glutathione sepharose chromatography.	0.92	The activity was measured by off-chip mobility shift assay(MSA). The enzyme was incubated with fluorecence-labeled substrate and Mg(or Mn)/ATP. The phosphorylated and unphosphorylated substrates were separated and detected by MSA device.	DAPK1tide
PAK3	PAK3	07-125	08CBS-0100 B	Full-length human PAK3 [1-544(end) amino acids of accession number NP_002569.1] was expressed as N-terminal GST-fusion protein (88 kDa) using baculovirus expression system. GST-PAK3 was purified by using glutathione sepharose chromatography.	0.84	The activity was measured by off-chip mobility shift assay(MSA). The enzyme was incubated with fluorecence-labeled substrate and Mg(or Mn)/ATP. The phosphorylated and unphosphorylated substrates were separated and detected by MSA device.	DAPK1tide
PAK4	PAK4	07-126	08CBS-0621 B	Full-length human PAK4 [1-591(end) amino acids of accession number NP_005875.1] was expressed as N-terminal GST-fusion protein (91 kDa) using baculovirus expression system. GST-PAK4 was purified by using glutathione sepharose chromatography.	0.99	The activity was measured by off-chip mobility shift assay(MSA). The enzyme was incubated with fluorecence-labeled substrate and Mg(or Mn)/ATP. The phosphorylated and unphosphorylated substrates were separated and detected by MSA device.	SGKtide
PAK5(PAK7)	PAK5	07-127	07CBS-2888 B	Human PAK5, catalytic domain [425-719(end) amino acids of accession number NP_065074.1] was expressed as N-terminal GST-fusion protein (60 kDa) using baculovirus expression system. GST-PAK5 was purified by using glutathione sepharose chromatography.	0.82	The activity was measured by off-chip mobility shift assay(MSA). The enzyme was incubated with fluorecence-labeled substrate and Mg(or Mn)/ATP. The phosphorylated and unphosphorylated substrates were separated and detected by MSA device.	DAPK1tide
PAK6	PAK6	07-128	08CBS-0244 B	Full-length human PAK6 [1-681(end) amino acids of accession number NP_064553.1] was expressed as N-terminal GST-fusion protein (102 kDa) using baculovirus expression system. GST-PAK6 was purified by using glutathione sepharose chromatography.	0.72	The activity was measured by off-chip mobility shift assay(MSA). The enzyme was incubated with fluorecence-labeled substrate and Mg(or Mn)/ATP. The phosphorylated and unphosphorylated substrates were separated and detected by MSA device.	SGKtide
PASK	PASK	02-128	07CBS-1805 B	Human PASK, catalytic domain [949-1323(end) amino acids of accession number NP_055963.2] was expressed as N-terminal GST-fusion protein (69 kDa) using baculovirus expression system. GST-PASK was purified by using glutathione sepharose chromatography.	0.6	The activity was determined by IMAP. assay. The enzyme was incubated with fluorescein labeled peptide and phosphorylation was detected by IMAP . technology (fluorescence polarization).	GS peptide
PBK	PBK	05-168	07CBS-2174 B	Full-length human PBK [1-322(end) amino acids of accession number NP_060962.2] was expressed as Nterminal GST-fusion protein (63 kDa) using baculovirus expression system. GST-PBK was purified by using glutathione sepharose chromatography.	0.74	The activity was measured by off-chip mobility shift assay(MSA). The enzyme was incubated with fluorecence-labeled substrate and Mg(or Mn)/ATP. The phosphorylated and unphosphorylated substrates were separated and detected by MSA device.	Histone H3 peptide
PCTAIRE1(PCTK1)	PCTAIRE1	04-115	06CBS-1591 B	Human PCTAIRE1, catalytic domain [107-496(end) amino acids and S153A of accession number NP_006192.1] was expressed as N-terminal GST-fusion protein (71 kDa) using baculovirus expression system. GST-PCTAIRE1 was purified by using glutathione sepharose chromatography.	0.88	The activity was determined by ELISA. The enzyme was incubated with biotinylated substrate protein/peptide, and after stopping kinase reaction by EDTA, the reaction solution was transferred into streptavidin-coated plate. Phosphorylation was detected by anti-phospho antibody and HRP-labeled anti-rabbit IgG(or HRP-labeled anti-mouse IgG).	MBP
PDGFRα(PDGFRA) [T674I]	PDGFRα[T674I]	08-503	08CBS-0718 B	Human PDGFRα, cytoplasmic domain [550-1089(end) amino acids and T674I of accession number NP_006197.1] was expressed as N-terminal GST-fusion protein (89 kDa) using baculovirus expression system. GST-PDGFRα[T674I] was purified by using glutathione sepharose chromatography.	0.96	The activity was measured by off-chip mobility shift assay(MSA). The enzyme was incubated with fluorecence-labeled substrate and Mg(or Mn)/ATP. The phosphorylated and unphosphorylated substrates were separated and detected by MSA device.	CSKtide
PDGFRα(PDGFRA) [V561D]	PDGFRα[V561D]	08-507	08CBS-0629 B	Human PDGFRα, cytoplasmic domain [550-1089(end) amino acids and V561D of accession number NP_006197.1] was expressed as N-terminal GST-fusion protein (89 kDa) using baculovirus expression system. GST-PDGFRα[V561D] was purified by using glutathione sepharose chromatography.	0.82	The activity was measured by off-chip mobility shift assay(MSA). The enzyme was incubated with fluorecence-labeled substrate and Mg(or Mn)/ATP. The phosphorylated and unphosphorylated substrates were separated and detected by MSA device.	CSKtide
PDGFRα(PDGFRA)	PDGFRa	08-157	07CBS-1217 B	Human PDGFRα, cytoplasmic domain [550-1089(end) amino acids of accession number NP_006197.1] was expressed as N-terminal GST-fusion protein(89 kDa) using baculovirus expression system. GSTPDGFRα was purified by using glutathione sepharose chromatography and anion exchange chromatography.	0.96	The activity was measured by off-chip mobility shift assay(MSA). The enzyme was incubated with fluorecence-labeled substrate and Mg(or Mn)/ATP. The phosphorylated and unphosphorylated substrates were separated and detected by MSA device.	CSKtide
PDGFRβ(PDGFRB)	PDGFRb	08-158	08CBS-0282 B	Human PDGFRβ, cytoplasmic domain [557-1106(end) amino acids of accession number NP_002600.1] was expressed as N-terminal GST-fusion protein (88 kDa) using baculovirus expression system. GSTPDGFRβ was purified by using glutathione sepharose chromatography.	0.64	The activity was measured by off-chip mobility shift assay(MSA). The enzyme was incubated with fluorecence-labeled substrate and Mg(or Mn)/ATP. The phosphorylated and unphosphorylated substrates were separated and detected by MSA device.	CSKtide
PDHK1(PDK1)	PDHK1	10-123	08CBS-0727 B	Full-length human PDHK1[1-436(end) amino acids of accession number NP_002601.1] was expressed as N-terminal GST-fusion protein (77 kDa) using baculovirus expression system. GST-PDHK1 was purified by using glutathione sepharose chromatography.	0.95	The activity was measured by off-chip mobility shift assay(MSA). The enzyme was incubated with fluorecence-labeled substrate and Mg(or Mn)/ATP. The phosphorylated and unphosphorylated substrates were separated and detected by MSA device.	PDHKtide
PDHK2(PDK2)	PDHK2	10-140	07CBS-2042 A	Full-length human PDHK2 [1-407(end) amino acids of accession number NP_002602.2] was expressed as N-terminal GST-fusion protein (74 kDa) using baculovirus expression system. GST-PDHK2 was purified by using glutathione sepharose chromatography.	0.77	The activity was measured by off-chip mobility shift assay(MSA). The enzyme was incubated with fluorecence-labeled substrate and Mg(or Mn)/ATP. The phosphorylated and unphosphorylated substrates were separated and detected by MSA device.	PDHKtide
PDHK3(PDK3)	PDHK3	10-124	07CBS-3236 A	Full-length human PDHK3 [1-406(end) amino acids of accession number NP_005382.1] was expressed as N-terminal GST-fusion protein (75 kDa) using baculovirus expression system. GST-PDHK3 was purified by using glutathione sepharose chromatography.	0.77	The activity was measured by off-chip mobility shift assay(MSA). The enzyme was incubated with fluorecence-labeled substrate and Mg(or Mn)/ATP. The phosphorylated and unphosphorylated substrates were separated and detected by MSA device.	PDHKtide
PDHK4(PDK4)	PDHK4	10-125	08CBS-0257 B	Full-length human PDHK4 [1-411(end) amino acids of accession number NP_002603.1] was expressed as N-terminal GST-fusion protein (73 kDa) using E.coli expression system. GST-PDHK4 was purified by using glutathione affinity chromatography.	0.77	The activity was measured by off-chip mobility shift assay(MSA). The enzyme was incubated with fluorecence-labeled substrate and Mg(or Mn)/ATP. The phosphorylated and unphosphorylated substrates were separated and detected by MSA device.	PDHKtide
PEK(EIF2AK3)	PEK	05-155	07CBS-2879 B	Human PEK, cytoplasmic domain [536-1116(end) amino acids of accession number NP_004827.3] was expressed as N-terminal GST-fusion protein (94 kDa) using E.coli expression system. GST-PEK was purified by using glutathione sepharose chromatography and anion exchange chromatography.	0.58	The activity was determined by IMAP. assay. The enzyme was incubated with fluorescein labeled peptide and phosphorylation was detected by IMAP . technology (fluorescence polarization).	SRPKtide
PGK(PRKG1)	PKG1b	01-142	07CBS-3098 B	Full-length human PGK [1-686(end) amino acids of accession number NP_006249.1] was expressed as N-terminal GST-fusion protein (105 kDa) using baculovirus expression system. GST-PGK was purified by using glutathione sepharose chromatography.	0.63	The activity was measured by off-chip mobility shift assay(MSA). The enzyme was incubated with fluorecence-labeled substrate, Mg(or Mn)/ATP, and cGMP. The phosphorylated and unphosphorylated substrates were separated and detected by MSA device.	Kemptide
PHKG1	PHKG1	02-152	08CBS-0991 B	Full-length human PHKG1 [1-387(end) amino acids of accession number NP_006204.1] was expressed as N-terminal GST-fusion protein (72 kDa) using baculovirus expression system. GST-PHKG1 was purified by using glutathione sepharose chromatography.	0.59	The activity was measured by off-chip mobility shift assay(MSA). The enzyme was incubated with fluorecence-labeled substrate and Mg(or Mn)/ATP. The phosphorylated and unphosphorylated substrates were separated and detected by MSA device.	GS peptide
PHKG2	PHKG2	02-153	08CBS-0579 B	Full-length human PHKG2 [1-406(end) amino acids of accession number NP_000285.1] was expressed as N-terminal GST-fusion protein (74 kDa) using baculovirus expression system. GST-PHKG2 was purified by using glutathione sepharose chromatography.	0.85	The activity was measured by off-chip mobility shift assay(MSA). The enzyme was incubated with fluorecence-labeled substrate and Mg(or Mn)/ATP. The phosphorylated and unphosphorylated substrates were separated and detected by MSA device.	GS peptide
PIK3C3	PIK3C3	11-122	09CBS-11121 _	Full-length human PIK3C3 [1-887(end) amino acids of accession number NP_002638.2] was expressed as N-terminal GST-fusion protein (129 kDa) using baculovirus expression system. GST-PIK3C3 was purified by using glutathione sepharose chromatography.	0.7	The activity was measured by off-chip mobility shift assay(MSA). The enzyme was incubated with fluorecence-labeled substrate and Mg(or Mn)/ATP. The phosphorylated and unphosphorylated substrates were separated and detected by MSA device.	PI and Phosphatidylserine
PIM1	PIM1	02-054	08CBS-0572 B	Full-length human PIM1 [1-313(end) amino acids of accession number NP_002639.1] was expressed as N-terminal His-tagged protein (39 kDa) using baculovirus expression system. His-tagged PIM1 was purified by using Ni-NTA affinity chromatography.	0.7	The activity was measured by off-chip mobility shift assay(MSA). The enzyme was incubated with fluorecence-labeled substrate and Mg(or Mn)/ATP. The phosphorylated and unphosphorylated substrates were separated and detected by MSA device.	S6K2 peptide
PIM2	PIM2	02-155	07CBS-0978 B	Full-length human PIM2 [1-311(end) amino acids of accession number NP_006866.2] was expressed as N-terminal GST-fusion protein (61 kDa) using baculovirus expression system. GST-PIM2 was purified by using glutathione sepharose chromatography.	0.7	The activity was measured by off-chip mobility shift assay(MSA). The enzyme was incubated with fluorecence-labeled substrate and Mg(or Mn)/ATP. The phosphorylated and unphosphorylated substrates were separated and detected by MSA device.	S6K2 peptide
PIM3	PIM3	02-156	08CBS-0511 B	Full-length human PIM3 [1-326(end) amino acids of accession number NP_001001852.1] was expressed as N-terminal GST-fusion protein (63 kDa) using baculovirus expression system. GST-PIM3 was purified by using glutathione sepharose chromatography.	0.73	The activity was measured by off-chip mobility shift assay(MSA). The enzyme was incubated with fluorecence-labeled substrate and Mg(or Mn)/ATP. The phosphorylated and unphosphorylated substrates were separated and detected by MSA device.	S6K2 peptide
PIP4K2B	PIP4K2B	11-116	09CBS-11122 _	Full-length human PIP4K2B [1-416(end) amino acids of accession number NP_003550] was expressed as N-terminal GST-fusion protein (74 kDa) using baculovirus expression system. GST-PIP4K2B was purified by using glutathione sepharose chromatography.	0.94	The activity was measured by off-chip mobility shift assay(MSA). The enzyme was incubated with fluorecence-labeled substrate and Mg(or Mn)/ATP. The phosphorylated and unphosphorylated substrates were separated and detected by MSA device.	PI and Phosphatidylserine
PIP5K1C	PIP5K1C	11-113	08CBS-10659 _	Full-length human PIP5K1C [1-668(end) amino acids of accession number NP_036530] was expressed as N-terminal GST-fusion protein (101 kDa) using baculovirus expression system. GST-PIP5K1C was purified by using glutathione sepharose chromatography.	0.81	The activity was measured by off-chip mobility shift assay(MSA). The enzyme was incubated with fluorecence-labeled substrate and Mg(or Mn)/ATP. The phosphorylated and unphosphorylated substrates were separated and detected by MSA device.	PI(4)P and Phosphatidylserine
PKACα(PRKACA)	PKACa	01-127	06CBS-3075 F	Full-length human PKACα [1-351(end) amino acids of accession number NP_002721.1] was expressed as N-terminal GST-fusion protein (68 kDa) using baculovirus expression system. GST-PKACα was purified by using glutathione sepharose chromatography.	0.73	The activity was measured by off-chip mobility shift assay(MSA). The enzyme was incubated with fluorecence-labeled substrate and Mg(or Mn)/ATP. The phosphorylated and unphosphorylated substrates were separated and detected by MSA device.	Kemptide
PKACβ(PRKACB)	PKACb	01-128	08CBS-1338 B	Full-length human PKACβ [1-351(end) amino acids of accession number NP_002722.1] was expressed as N-terminal GST-fusion protein (68 kDa) using baculovirus expression system. GST-PKACβ was purified by using glutathione sepharose chromatography.	0.96	The activity was measured by off-chip mobility shift assay(MSA). The enzyme was incubated with fluorecence-labeled substrate and Mg(or Mn)/ATP. The phosphorylated and unphosphorylated substrates were separated and detected by MSA device.	Kemptide
PKCα(PRKCA)	PKCa	01-133	01CBS-8003 B	Full-length human PKCα [1-672(end) amino acids of accession number NP_002728.1] was expressed as N-terminal GST-fusion protein (104 kDa) using baculovirus expression system. GST-PKCα was purified by using glutathione sepharose chromatography.	0.66	The activity was measured by off-chip mobility shift assay(MSA). The enzyme was incubated with fluorecence-labeled substrate, Mg(or Mn)/ATP, and Ca/Lipid Activator. The phosphorylated and unphosphorylated substrates were separated and detected by MSA device.	PKC peptide
PKCβ1(PRKCB1)	PKCb1	01-134	07CBS-1878 B	Full-length human PKCβ1 [1-671(end) amino acids of accession number NP_997700.1] was expressed as N-terminal GST-fusion protein (104 kDa) using baculovirus expression system. GST-PKCβ1 was purified by using glutathione sepharose chromatography.	0.56	The activity was measured by off-chip mobility shift assay(MSA). The enzyme was incubated with fluorecence-labeled substrate, Mg(or Mn)/ATP, and Ca/Lipid Activator. The phosphorylated and unphosphorylated substrates were separated and detected by MSA device.	PKC peptide
PKCβ2(PRKCB2)	PKCb2	01-165	06CBS-1272 B	Full-length human PKCβ2 [1-673(end) amino acids of accession number NP_002729.2] was expressed as N-terminal GST-fusion protein (104 kDa) using baculovirus expression system. GST-PKCβ2 was purified by using glutathione sepharose chromatography.	0.66	The activity was determined by IMAP. assay. The enzyme was incubated with fluorescein labeled peptide and phosphorylation was detected by IMAP . technology (fluorescence polarization).	PKCθ peptide
PKCδ(PRKCD)	PKCd	01-135	05CBS-3158 F	Full-length human PKCδ [1-676(end) amino acids of accession number NP_006245.2] was expressed as N-terminal GST-fusion protein (105 kDa) using baculovirus expression system. GST-PKCδ was purified by using glutathione sepharose chromatography.	0.89	The activity was measured by off-chip mobility shift assay(MSA). The enzyme was incubated with fluorecence-labeled substrate, Mg(or Mn)/ATP, and Lipid Activator. The phosphorylated and unphosphorylated substrates were separated and detected by MSA device.	PKCθ peptide
PKCε(PRKCE)	PKCe	01-136	08CBS-0296 B	Full-length human PKCε [1-737(end) amino acids of accession number NP_005391.1] was expressed as N-terminal GST-fusion protein (111 kDa) using baculovirus expression system. GST-PKCε was purified by using glutathione sepharose chromatography.	0.91	The activity was measured by off-chip mobility shift assay(MSA). The enzyme was incubated with fluorecence-labeled substrate, Mg(or Mn)/ATP, and Lipid Activator. The phosphorylated and unphosphorylated substrates were separated and detected by MSA device.	PKC peptide
PKCγ(PRKCG)	PKCg	01-137	07CBS-2676 B	Full-length human PKCγ [1-697(end) amino acids of accession number NP_002730.1] was expressed as N-terminal GST-fusion protein (106 kDa) using baculovirus expression system. GST-PKCγ was purified by using glutathione sepharose chromatography.	0.7	The activity was measured by off-chip mobility shift assay(MSA). The enzyme was incubated with fluorecence-labeled substrate, Mg(or Mn)/ATP, and Ca/Lipid Activator. The phosphorylated and unphosphorylated substrates were separated and detected by MSA device.	PKC peptide
PKCη(PRKCH)	PKCh	01-138	06CBS-3526 B	Full-length human PKCη [1-683(end) amino acids of accession number NP_006246.2] was expressed as N-terminal GST-fusion protein (105 kDa) using baculovirus expression system. GST-PKCη was purified by using glutathione sepharose chromatography.	0.58	The activity was determined by IMAP. assay. The enzyme was incubated with fluorescein labeled peptide and phosphorylation was detected by IMAP . technology (fluorescence polarization).	PKCθ peptide
PKCι(PRKCI)	PKCi	01-139	05CBS-4010 G	Full-length human PKCι[1-587(end) amino acids of accession number NP_002731.3] was expressed as Nterminal GST-fusion protein (94 kDa) using baculovirus expression system. GST-PKCι was purified by using glutathione sepharose chromatography.	0.77	The activity was determined by IMAP. assay. The enzyme was incubated with fluorescein labeled peptide and phosphorylation was detected by IMAP . technology (fluorescence polarization).	PKCθ peptide
PKCθ(PRKCQ)	PKCt	01-140	07CBS-2523 B	Full-length human PKCθ [1-706(end) amino acids of accession number NP_006248.1] was expressed as N-terminal GST-fusion protein (109 kDa) using baculovirus expression system. GST-PKCθ was purified by using glutathione sepharose chromatography.	0.73	The activity was measured by off-chip mobility shift assay(MSA). The enzyme was incubated with fluorecence-labeled substrate, Mg(or Mn)/ATP, and Lipid Activator. The phosphorylated and unphosphorylated substrates were separated and detected by MSA device.	PKC peptide
PKCζ(PRKCZ)	PKCz	01-141	08CBS-0905 B	Full-length human PKCζ [1-592(end) amino acids of accession number NP_002735.3] was expressed as N-terminal GST-fusion protein (94kDa) using baculovirus expression system. GST-PKCζ was purified by using glutathione sepharose chromatography.	0.97	The activity was measured by off-chip mobility shift assay(MSA). The enzyme was incubated with fluorecence-labeled substrate and Mg(or Mn)/ATP. The phosphorylated and unphosphorylated substrates were separated and detected by MSA device.	PKC peptide
PKD1(PRKD1)	PKD1	02-157	08CBS-0813 B	Full-length human PKD1 [1-912(end) amino acids of accession number NP_002733.1] was expressed as N-terminal GST-fusion protein (129 kDa) using baculovirus expression system. GST-PKD1 was purified by using glutathione sepharose chromatography.	0.98	The activity was measured by off-chip mobility shift assay(MSA). The enzyme was incubated with fluorecence-labeled substrate and Mg(or Mn)/ATP. The phosphorylated and unphosphorylated substrates were separated and detected by MSA device.	GS peptide
PKD2(PRKD2)	PKD2	02-158	06CBS-3831 B	Full-length human PKD2 [1-878(end) amino acids of accession number NP_057541.2] was expressed as N-terminal GST-fusion protein (124 kDa) using baculovirus expression system. GST-PKD2 was purified by using glutathione sepharose chromatography.	0.84	The activity was measured by off-chip mobility shift assay(MSA). The enzyme was incubated with fluorecence-labeled substrate and Mg(or Mn)/ATP. The phosphorylated and unphosphorylated substrates were separated and detected by MSA device.	GS peptide
PKD2(PRKD2)	PKD2	02-158	06CBS-3831 B	Full-length human PKD2 [1-878(end) amino acids of accession number NP_057541.2] was expressed as N-terminal GST-fusion protein (124 kDa) using baculovirus expression system. GST-PKD2 was purified by using glutathione sepharose chromatography.	0.84	The activity was measured by off-chip mobility shift assay(MSA). The enzyme was incubated with fluorecence-labeled substrate and Mg(or Mn)/ATP. The phosphorylated and unphosphorylated substrates were separated and detected by MSA device.	GS peptide
PKD3(PRKD3)	PKD3	02-159	05CBS-4103 B	Full-length human PKD3 [1-890(end) amino acids of accession number NP_005804.1] was expressed as N-terminal GST-fusion protein (127 kDa) using baculovirus expression system. GST-PKD3 was purified by using glutathione sepharose chromatography.	0.52	The activity was determined by IMAP. assay. The enzyme was incubated with fluorescein labeled peptide and phosphorylation was detected by IMAP . technology (fluorescence polarization).	GS peptide
PKN1	PKN1	01-144	08CBS-0336 B	Full-length human PKN1 [1-942(end) amino acids of accession number NP_002732.3] was expressed as N-terminal GST-fusion protein (132 kDa) using baculovirus expression system. GST-PKN1 was purified by using glutathione sepharose chromatography.	0.81	The activity was determined by IMAP. assay. The enzyme was incubated with fluorescein labeled peptide and phosphorylation was detected by IMAP . technology (fluorescence polarization).	S6K peptide
PKN2	PKN2	01-145	07CBS-1181 H	Full-length human PKN2[1-984(end) amino acids of accession number NP_006247.1] was expressed as N-terminal GST-fusion protein (139 kDa) using baculovirus expression system. GST-PKN2 was purified by using glutathione sepharose chromatography.	0.63	The activity was determined by IMAP. assay. The enzyme was incubated with fluorescein labeled peptide and phosphorylation was detected by IMAP . technology (fluorescence polarization).	GS peptide
PKR(EIF2AK2)	PKR	05-156	06CBS-4020 B	Human PKR , catalytic domain [252-551(end) amino acids of accession number NP_002750.1] was expressed as N-terminal GST-fusion protein (62 kDa) using baculovirus expression system. GST-PKR was purified by using glutathione sepharose chromatography and anion exchange cromatography.	0.63	The activity was determined by IMAP. assay. The enzyme was incubated with fluorescein labeled peptide and phosphorylation was detected by IMAP . technology (fluorescence polarization).	SRPKtide
PLK1	PLK1	05-157	07CBS-0332 C	Full-length human PLK1 [1-603(end) amino acids of accession number NP_005021.2] was expressed as N-terminal GST-fusion protein (95 kDa) using baculovirus expression system. GST-PLK1 was purified by using glutathione sepharose chromatography.	0.78	The activity was determined by IMAP. assay. The enzyme was incubated with fluorescein labeled peptide and phosphorylation was detected by IMAP . technology (fluorescence polarization).	CDC25c peptide4
PLK2	PLK2	05-158	07CBS-2866 B	Full-length human PLK2 [1-685(end) amino acids of accession number NP_006613.2] was expressed as N-terminal GST-fusion protein (105 kDa) using baculovirus expression system. GST-PLK2 was purified by using glutathione sepharose chromatography.	0.51	The activity was determined by IMAP. assay. The enzyme was incubated with fluorescein labeled peptide and phosphorylation was detected by IMAP . technology (fluorescence polarization).	CHK2 peptide
PLK3	PLK3	05-159	08CBS-0413 B	Human PLK3, catalytic domain [58-340 amino acids of accession number NP_004064.2] was expressed as N-terminal GST-fusion protein (59 kDa) using baculovirus expression system. GST-PLK3 was purified by using glutathione sepharose chromatography.	0.99	The activity was measured by off-chip mobility shift assay(MSA). The enzyme was incubated with fluorecence-labeled substrate and Mg(or Mn)/ATP. The phosphorylated and unphosphorylated substrates were separated and detected by MSA device.	CDC25ctide
PLK4	PLK4	05-160	08CBS-0713 B	Full-length human PLK4 [1-970(end) amino acids of accession number BAG36907.1] was expressed as Nterminal GST-fusion protein (136 kDa) using baculovirus expression system. GST-PLK4 was purified by using glutathione sepharose chromatography.	0.9	The activity was determined by ELISA. The enzyme was incubated with biotinylated substrate protein/peptide, and after stopping kinase reaction by EDTA, the reaction solution was transferred into streptavidin-coated plate. Phosphorylation was detected by anti-phospho antibody and HRP-labeled anti-rabbit IgG(or HRP-labeled anti-mouse IgG).	MBP
PRKX	PRKX	01-130	05CBS-4434 H	Full-length human PRKX [1-358(end) amino acids of accession number NP_005035.1] was expressed as N-terminal GST-fusion protein (68 kDa) using baculovirus expression system. GST-PRKX was purified by using glutathione sepharose chromatography.	0.59	The activity was determined by IMAP. assay. The enzyme was incubated with fluorescein labeled peptide and phosphorylation was detected by IMAP . technology (fluorescence polarization).	PKAtide3
PYK2(PTK2B)	PYK2	08-138	08CBS-0671 B	Full-length human PYK2 [1-967(end) amino acids of accession number NP_775267.1] was expressed as N-terminal GST-fusion protein (138 kDa) using baculovirus expression system. GST-PYK2 was purified by using glutathione sepharose chromatography.	0.74	The activity was measured by off-chip mobility shift assay(MSA). The enzyme was incubated with fluorecence-labeled substrate and Mg(or Mn)/ATP. The phosphorylated and unphosphorylated substrates were separated and detected by MSA device.	Blk/Lyntide
QIK(SNF1LK2)	QIK	02-129	08CBS-1192 B	Full-length human QIK(SNF1LK2) [1-926(end) amino acids of accession number NP_056006.1] was expressed as N-terminal GST-fusion protein (132 kDa) using baculovirus expression system. GST-QIK was purified by using glutathione sepharose chromatography.	0.73	The activity was measured by off-chip mobility shift assay(MSA). The enzyme was incubated with fluorecence-labeled substrate and Mg(or Mn)/ATP. The phosphorylated and unphosphorylated substrates were separated and detected by MSA device.	AMARA peptide
RAF1	RAF1	09-125	08CBS-0145 B	Human RAF1, catalytic domain [306-648(end) amino acids and Y340D and Y341D of accession number NP_002871.1] was expressed as N-terminal GST-fusion protein (66 kDa) using baculovirus expression system. GST-RAF1 was purified by using glutathione sepharose chromatography.	0.65	The activity was determined by ELISA. The enzyme was incubated with GST-fused substrate protein, and after stopping kinase reaction by EDTA, the reaction solution was transferred into glutathione-coated plate. Phosphorylation was detected by anti-phospho antibody and HRP-labeled anti-rabbit IgG(or HRP-labeled anti-mouse IgG) .	MAP2K1
RET [M918T]	#N/A	08-508	08CBS-0984 B	Human RET, cytoplasmic domain [658-1114(end) amino acids and M918T of accession number NP_066124.1] was expressed as N-terminal GST-fusion protein (79 kDa) using baculovirus expression system. GST-RET[M918T] was purified by using glutathione sepharose chromatography.	0.92	The activity was measured by off-chip mobility shift assay(MSA). The enzyme was incubated with fluorecence-labeled substrate and Mg(or Mn)/ATP. The phosphorylated and unphosphorylated substrates were separated and detected by MSA device.	CSKtide
RET	RET	08-159	08CBS-0663 B	Human RET, cytoplasmic domain [658-1114(end) amino acids of accession number NP_066124.1] was expressed as N-terminal GST-fusion protein(79 kDa) using baculovirus expression system. GST-RET was purified by using glutathione sepharose chromatography.	0.94	The activity was measured by off-chip mobility shift assay(MSA). The enzyme was incubated with fluorecence-labeled substrate and Mg(or Mn)/ATP. The phosphorylated and unphosphorylated substrates were separated and detected by MSA device.	CSKtide
RIPK2	RIPK2	09-128	08CBS-0539 B	Human RIPK2, catalytic domain [1-305 amino acids of accession number NP_003812.1] was expressed as N-terminal GST-fusion protein (62 kDa) using baculovirus expression system. GST-RIPK2 was purified by using glutathione sepharose chromatography.	0.86	The activity was determined by ELISA. The enzyme was incubated with biotinylated substrate protein/peptide, and after stopping kinase reaction by EDTA, the reaction solution was transferred into streptavidin-coated plate. Phosphorylation was detected by anti-phospho antibody and HRP-labeled anti-rabbit IgG(or HRP-labeled anti-mouse IgG).	MBP
ROCK1	ROCK1	01-109	08CBS-0982 B	Human ROCK1, catalytic domain [1-477 amino acids of accession number NP_005397.1] was expressed as N-terminal GST-fusion protein (82 kDa) using baculovirus expression system. GST-ROCK1 was purified by using glutathione sepharose chromatography.	0.97	The activity was measured by off-chip mobility shift assay(MSA). The enzyme was incubated with fluorecence-labeled substrate and Mg(or Mn)/ATP. The phosphorylated and unphosphorylated substrates were separated and detected by MSA device.	LIMKtide
ROCK2	ROCK2	01-110	08CBS-0790 B	Human ROCK2, catalytic domain [1-553 amino acids of accession number NP_004841.2] was expressed as N-terminal GST-fusion protein (91 kDa) using baculovirus expression system. GST-ROCK2 was purified by using glutathione sepharose chromatography.	0.97	The activity was measured by off-chip mobility shift assay(MSA). The enzyme was incubated with fluorecence-labeled substrate and Mg(or Mn)/ATP. The phosphorylated and unphosphorylated substrates were separated and detected by MSA device.	LIMKtide
RON(MST1R)	RON	08-152	08CBS-8001 B	Human RON, cytoplasmic domain [979-1400(end) amino acids of accession number NP_002438.1] was expressed as N-terminal GST-fusion protein (75kDa) using baculovirus expression system. GST-RON was purified by using glutathione sepharose chromatography and anion exchange chromatography.	0.94	The activity was measured by off-chip mobility shift assay(MSA). The enzyme was incubated with fluorecence-labeled substrate and Mg(or Mn)/ATP. The phosphorylated and unphosphorylated substrates were separated and detected by MSA device.	Srctide
ROR1	ROR1	08-160	08CBS-0798 B	Human ROR1, cytoplasmic domain [428-937(end) amino acids of accession number CAH71706.1] was expressed as N-terminal GST-fusion protein (83 kDa) using baculovirus expression system. GST-ROR1 was purified by using glutathione sepharose chromatography.	0.98	The activity was determined by ELISA. The enzyme was incubated with biotinylated peptide in streptavidin-coated ELISA plate. Phosphorylation was detected by HRP-labeled anti-phospho antibody.	Gastrin peptide
ROR2	ROR2	08-161	07CBS-0360 D	Human ROR2, cytoplasmic domain [425-943(end) amino acids of accession number NP_004551.2] was expressed as N-terminal GST-fusion protein (85 kDa) using baculovirus expression system. GST-ROR2 was purified by using glutathione sepharose chromatography and anion exchange chromatography.	0.98	The activity was determined by ELISA. The enzyme was incubated with biotinylated peptide in streptavidin-coated ELISA plate. Phosphorylation was detected by HRP-labeled anti-phospho antibody.	Gastrin peptide
ROS(ROS1)	ROS	08-163	08CBS-0253 B	Human ROS, cytoplasmic domain [1883-2347(end) amino acids of accession number NP_002935.2] was expressed as N-terminal GST-fusion protein (79 kDa) using baculovirus expression system. GST-ROS was purified by using glutathione sepharose chromatography.	0.79	The activity was measured by off-chip mobility shift assay(MSA). The enzyme was incubated with fluorecence-labeled substrate and Mg(or Mn)/ATP. The phosphorylated and unphosphorylated substrates were separated and detected by MSA device.	IRS1
RSK1(RPS6KA1)	RSK1	01-149	08CBS-0354 B	Full-length human RSK1 [1-735(end) amino acids of accession number NP_002944.2] was expressed as N-terminal GST-fusion protein (110 kDa) using baculovirus expression system. GST-RSK1 was purified by using glutathione sepharose chromatography.	0.72	The activity was measured by off-chip mobility shift assay(MSA). The enzyme was incubated with fluorecence-labeled substrate and Mg(or Mn)/ATP. The phosphorylated and unphosphorylated substrates were separated and detected by MSA device.	S6K peptide(N-FL)
RSK2(RPS6KA3)	RSK2	01-150	08CBS-0358 B	Full-length human RSK2 [1-740(end) amino acids of accession number NP_004577.1] was expressed as N-terminal GST-fusion protein (111 kDa) using baculovirus expression system. GST-RSK2 was purified by using glutathione sepharose chromatography.	0.88	The activity was measured by off-chip mobility shift assay(MSA). The enzyme was incubated with fluorecence-labeled substrate and Mg(or Mn)/ATP. The phosphorylated and unphosphorylated substrates were separated and detected by MSA device.	S6K peptide(N-FL)
RSK3(RPS6KA2)	RSK3	01-151	08CBS-0243 B	Full-length human RSK3 [1-733(end) amino acids of accession number NP_066958.2] was expressed as N-terminal GST-fusion protein (111 kDa) using baculovirus expression system. GST-RSK3 was purified by using glutathione sepharose chromatography.	0.65	The activity was determined by IMAP. assay. The enzyme was incubated with fluorescein labeled peptide and phosphorylation was detected by IMAP . technology (fluorescence polarization).	S6K peptide
RSK4(RPS6KA6)	RSK4	01-152	07CBS-2401 A	Full-length human RSK4 [1-745(end) amino acids of accession number NP_055311.1] was expressed as N-terminal GST-fusion protein (111 kDa) using baculovirus expression system. GST-RSK4 was purified by using glutathione sepharose chromatography.	0.69	The activity was measured by off-chip mobility shift assay(MSA). The enzyme was incubated with fluorecence-labeled substrate and Mg(or Mn)/ATP. The phosphorylated and unphosphorylated substrates were separated and detected by MSA device.	S6K peptide(N-FL)
SGK	SGK1	01-158	06CBS-3720 B	Truncated human SGK [61-431(end) amino acids and S422D of accession number NP_005618.2] was coexpressed as N-terminal GST-fusion protein (68 kDa) with His-tagged PDK1 [1-556(end) amino acids of accession number NP_002604.1] using baculovirus expression system. GST-SGK was purified by using glutathione sepharose chromatography.	0.73	The activity was measured by off-chip mobility shift assay(MSA). The enzyme was incubated with fluorecence-labeled substrate and Mg(or Mn)/ATP. The phosphorylated and unphosphorylated substrates were separated and detected by MSA device.	SGKtide
SGK2	SGK2	01-159	08CBS-0830 B	Full-length human SGK2 [1-367(end) amino acids and S356D of accession number NP_733794.1] was coexpressed as N-terminal GST-fusion protein (68 kDa) with His-tagged PDK1 [1-556(end) amino acids of accession number NP_002604.1] using baculovirus expression system. GST-SGK2 was purified by using glutathione sepharose chromatography.	0.97	The activity was measured by off-chip mobility shift assay(MSA). The enzyme was incubated with fluorecence-labeled substrate and Mg(or Mn)/ATP. The phosphorylated and unphosphorylated substrates were separated and detected by MSA device.	SGKtide
SGK3(SGKL)	SGK3	01-160	08CBS-0586 B	Truncated human SGK3 [119-496(end) amino acids and S486D of accession number NP_037389.4] was co-expressed as N-terminal GST-fusion protein (68 kDa) with His-tagged PDK1 [1-556(end) amino acids of accession number NP_002604.1] using baculovirus expression system. GST-SGK3 was purified by using glutathione sepharose chromatography.	0.95	The activity was measured by off-chip mobility shift assay(MSA). The enzyme was incubated with fluorecence-labeled substrate and Mg(or Mn)/ATP. The phosphorylated and unphosphorylated substrates were separated and detected by MSA device.	SGKtide
SIK(SNF1LK)	SIK	02-131	09CBS-0867 B	Full-length human SIK [1-783(end) amino acids of accession number NP_775490.2] was expressed as Nterminal GST-fusion protein (112 kDa) using baculovirus expression system. GST-SIK was purified by using glutathione sepharose chromatography.	0.63	The activity was measured by off-chip mobility shift assay(MSA). The enzyme was incubated with fluorecence-labeled substrate and Mg(or Mn)/ATP. The phosphorylated and unphosphorylated substrates were separated and detected by MSA device.	AMARA peptide
skMLCK(MYLK2)	skMLCK	02-150	06CBS-1911 G	Full-length human skMLCK [1-596(end) amino acids of accession number NP_149109.1] was expressed as N-terminal GST-fusion protein (93 kDa) using baculovirus expression system. GST-skMLCK was purified by using glutathione sepharose chromatography.	0.67	The activity was measured by off-chip mobility shift assay(MSA). The enzyme was incubated with fluorecence-labeled substrate, Mg(or Mn)/ATP, and Ca/Calmodulin . The phosphorylated and unphosphorylated substrates were separated and detected by MSA device.	MLCtide
SLK	SLK	07-129	08CBS-0224 B	Full-length human SLK [1-1152(end) amino acids and S5N of accession number NP_055535.1] was expressed as N-terminal GST-fusion protein (160 kDa) using baculovirus expression system. GST-SLK was purified by using glutathione sepharose chromatography.	0.68	The activity was measured by off-chip mobility shift assay(MSA). The enzyme was incubated with fluorecence-labeled substrate and Mg(or Mn)/ATP. The phosphorylated and unphosphorylated substrates were separated and detected by MSA device.	Moesin-derived peptide
smMLCK(MYLK)	smMLCK	02-151	06CBS-1733 B	Human smMLCK, catalytic domain [1428-1771 amino acids of accession number NP_444253.2] was expressed as N-terminal GST-fusion protein (67 kDa) using baculovirus expression system. GSTsmMLCK was purified by using glutathione sepharose chromatography.	0.79	The activity was determined by IMAP. assay. The enzyme was incubated with fluorescein labeled peptide and Ca/Calmodulin. The phosphorylation was detected by IMAP. technology (fluorescence polarization).	GS peptide
SPHK1	SPHK1	11-105	08CBS-0894 B	Full-length human SPHK1 [1-384(end) amino acids of accession number NP_001136074.1] was expressed as N-terminal GST-fusion protein (69 kDa) using baculovirus expression system. GST-SPHK1 was purified by using glutathione sepharose chromatography.	0.91	The activity was measured by off-chip mobility shift assay(MSA). The enzyme was incubated with fluorecence-labeled substrate and Mg(or Mn)/ATP. The phosphorylated and unphosphorylated substrates were separated and detected by MSA device.	Sphingosine
SPHK2	SPHK2	11-106	08CBS-1177 B	Full-length human SPHK2 [1-618(end) amino acids of accession number NP_001191089.1] was expressed as N-terminal GST-fusion protein (92 kDa) using baculovirus expression system. GST-SPHK2 was purified by using glutathione sepharose chromatography.	0.93	The activity was measured by off-chip mobility shift assay(MSA). The enzyme was incubated with fluorecence-labeled substrate and Mg(or Mn)/ATP. The phosphorylated and unphosphorylated substrates were separated and detected by MSA device.	Sphingosine
SRC	SRC	08-173	08CBS-8005 B	Full-length human SRC [1-536(end) amino acids of accession number NP_005408.1] was expressed as N-terminal GST-fusion protein (87 kDa) using baculovirus expression system. GST-SRC was purified by using glutathione sepharose chromatography and anion exchange chromatography.	1	The activity was measured by off-chip mobility shift assay(MSA). The enzyme was incubated with fluorecence-labeled substrate and Mg(or Mn)/ATP. The phosphorylated and unphosphorylated substrates were separated and detected by MSA device.	Srctide
SRM(SRMS)	SRM	08-174	07CBS-2340 B	Human SRM, catalytic domain [215-488(end) amino acids of accession number NP_543013.1] was expressed as N-terminal GST-fusion protein (58kDa) using baculovirus expression system. GST-SRM was purified by using glutathione sepharose chromatography.	0.65	The activity was measured by off-chip mobility shift assay(MSA). The enzyme was incubated with fluorecence-labeled substrate and Mn/ATP. The phosphorylated and unphosphorylated substrates were separated and detected by MSA device.	Blk/Lyntide
SRPK1	SRPK1	04-160	05CBS-2864 G	Full-length human SRPK1 [1-655(end) amino acids and V564 deletion of accession number NP_003128.3] was expressed as N-terminal GST-fusion protein (101 kDa) using E. coli expression system. GST-SRPK1 was purified by using glutathione sepharose chromatography.	0.77	The activity was determined by IMAP. assay. The enzyme was incubated with fluorescein labeled peptide and phosphorylation was detected by IMAP . technology (fluorescence polarization).	SRPKtide
SRPK2	SRPK2	04-161	07CBS-1835 B	Full-length human SRPK2 [1-688(end) amino acids of accession number NP_872633.1] was expressed as N-terminal GST-fusion protein (104 kDa) using baculovirus expression system. GST-SRPK2 was purified by using glutathione sepharose chromatography.	0.55	The activity was determined by IMAP. assay. The enzyme was incubated with fluorescein labeled peptide and phosphorylation was detected by IMAP . technology (fluorescence polarization).	SRPKtide
STLK3(STK39)	STLK3	07-130	08CBS-0864 B	Full-length human STLK3 [1-545(end) amino acids of accession number NP_037365.2] was co-expressed as N-terminal GST-fusion protein (87 kDa) with His-tagged WNK1 [1-491 amino acids of accession number NP_061852.1] using baculovirus expression system. GST-STLK3 was purified by using glutathione sepharose chromatography.	0.95	The activity was determined by ELISA. The enzyme was incubated with biotinylated peptide in streptavidin-coated ELISA plate. Phosphorylation was detected by HRP-labeled anti-phospho antibody.	CATCHtide
SYK	SYK	08-176	08CBS-1139 B	Full-length human SYK [1-635(end) amino acids of accession number NP_003168.2] was expressed as Nterminal GST-fusion protein (99 kDa) using baculovirus expression system. GST-SYK was purified by using glutathione sepharose chromatography.	0.91	The activity was measured by off-chip mobility shift assay(MSA). The enzyme was incubated with fluorecence-labeled substrate and Mg(or Mn)/ATP. The phosphorylated and unphosphorylated substrates were separated and detected by MSA device.	Blk/Lyntide
TAK1-TAB1(MAP3K7)	TAK1	09-019	08CBS-1110 B	Fused gene of human TAK1 [1-303 amino acids of accession number NP_663304.1] and human TAB1 [437-504 amino acids of accession number NP_006107.1] was expressed as N-terminal His-tagged protein (45kDa) using baculovirus expression system. His-tagged TAK1-TAB1 was purified by using Ni- NTA affinity chromatography.	0.84	The activity was determined by ELISA. The enzyme was incubated with GST-fused substrate protein, and after stopping kinase reaction by EDTA, the reaction solution was transferred into glutathione-coated plate. Phosphorylation was detected by anti-phospho antibody and HRP-labeled anti-rabbit IgG(or HRP-labeled anti-mouse IgG) .	MAP2K7
TAOK2	TAO2	07-133	08CBS-0704 B	Human TAOK2, catalytic domain [1-319 amino acid of accession number NP_004774.1] was expressed as N-terminal GST-fusion protein (63 kDa) using baculovirus expression system. GST-TAOK2 was purified by using glutathione sepharose chromatography.	0.88	The activity was measured by off-chip mobility shift assay(MSA). The enzyme was incubated with fluorecence-labeled substrate and Mg(or Mn)/ATP. The phosphorylated and unphosphorylated substrates were separated and detected by MSA device.	TAOKtide
TAOK3	TAO2	07-135	07CBS-2704 B	Full-length human TAOK3 [1-898(end) amino acids and N47S of accession number NP_057365.3] was expressed as N-terminal GST-fusion protein (132 kDa) using baculovirus expression system. GSTTAOK3 was purified by using glutathione sepharose chromatography and anion exchange chromatography.	0.73	The activity was determined by IMAP. assay. The enzyme was incubated with fluorescein labeled peptide and phosphorylation was detected by IMAP . technology (fluorescence polarization).	PKCε peptide
TBK1	TBK1	05-115	08CBS-0230 B	Full-length human TBK1 [1-729(end) amino acids of accession number NP_037386.1] was expressed as N-terminal GST-fusion protein (111 kDa) using baculovirus expression system. GST-TBK1 was purified by using glutathione sepharose chromatography.	0.72	The activity was measured by off-chip mobility shift assay(MSA). The enzyme was incubated with fluorecence-labeled substrate and Mg(or Mn)/ATP. The phosphorylated and unphosphorylated substrates were separated and detected by MSA device.	CKtide
TEC	TEC	08-182	08CBS-0550 B	Human TEC, catalytic domain [359-631 amino acids of accession number AAI01712.1] was expressed as N-terminal GST-fusion protein (59 kDa) using baculovirus expression system. GST-TEC was purified by using glutathione sepharose chromatography.	1	The activity was measured by off-chip mobility shift assay(MSA). The enzyme was incubated with fluorecence-labeled substrate and Mg(or Mn)/ATP. The phosphorylated and unphosphorylated substrates were separated and detected by MSA device.	Srctide
TESK1	TESK1	09-107	07CBS-2876 B	Full-length human TESK1 [1-626(end) amino acids of accession number NP_006276.2] was expressed as N-terminal GST-fusion protein (95 kDa) using baculovirus expression system. GST-TESK1 was purified by using glutathione sepharose chromatography.	0.78	The activity was determined by ELISA. The enzyme was incubated with GST-fused substrate protein, and after stopping kinase reaction by EDTA, the reaction solution was transferred into glutathione-coated plate. Phosphorylation was detected by anti-phospho antibody and HRP-labeled anti-rabbit IgG(or HRP-labeled anti-mouse IgG) .	Cofilin2
TGFβR1(TGFBR1)	TGFbR1	09-141	07CBS-2537 B	Human TGFβR1, catalytic domain [200-503 amino acids of accession number NP_004603.1] was expressed as N-terminal GST-fusion protein (62 kDa) using baculovirus expression system. GSTTGFβR1 was purified by using glutathione sepharose chromatography.	0.74	The activity was measured by off-chip mobility shift assay(MSA). The enzyme was incubated with fluorecence-labeled substrate and Mn/ATP. The phosphorylated and unphosphorylated substrates were separated and detected by MSA device.	TopoⅡa peptide
TIE2(TEK)	TIE2	08-185	07CBS-2698 B	Human TIE2, cytoplasmic domain [771-1124(end) amino acids of accession number NP_000450.1] was expressed as N-terminal GST-fusion protein (68 kDa) using baculovirus expression system. GST-TIE2 was purified by using glutathione sepharose chromatography.	0.7	The activity was measured by off-chip mobility shift assay(MSA). The enzyme was incubated with fluorecence-labeled substrate and Mg(or Mn)/ATP. The phosphorylated and unphosphorylated substrates were separated and detected by MSA device.	Blk/Lyntide
TLK1	TLK1	05-166	08CBS-0804 B	Full-length human TLK1 [1-766(end) amino acids of accession number NP_036422.3] was expressed as N-terminal GST-fusion protein (113 kDa) using baculovirus expression system. GST-TLK1 was purified by using glutathione sepharose chromatography.	0.99	The activity was measured by off-chip mobility shift assay(MSA). The enzyme was incubated with fluorecence-labeled substrate and Mg(or Mn)/ATP. The phosphorylated and unphosphorylated substrates were separated and detected by MSA device.	Histone H3 peptide
TLK2	TLK2	05-167	08CBS-0863 B	Full-length human TLK2 [1-750(end) amino acids of accession number NP_006843.2] was expressed as N-terminal GST-fusion protein (112 kDa) using baculovirus expression system. GST-TLK2 was purified by using glutathione sepharose chromatography.	0.94	The activity was measured by off-chip mobility shift assay(MSA). The enzyme was incubated with fluorecence-labeled substrate and Mg(or Mn)/ATP. The phosphorylated and unphosphorylated substrates were separated and detected by MSA device.	Histone H3 peptide
TNIK	TNIK	07-138	08CBS-10726 _	Human TNIK, catalytic domain [1-314 amino acids of accession number NP_055843.1] was expressed as N-terminal GST-fusion protein (62 kDa) using baculovirus expression system. GST-TNIK was purified by using glutathione sepharose chromatography.	0.95	The activity was measured by off-chip mobility shift assay(MSA). The enzyme was incubated with fluorecence-labeled substrate and Mg(or Mn)/ATP. The phosphorylated and unphosphorylated substrates were separated and detected by MSA device.	Moesin-derived peptide
TNK1	TNK1	08-104	08CBS-0516 B	Human TNK1, catalytic domain [106-390 amino acids of accession number Q13470-2] was expressed as N-terminal GST-fusion protein (58 kDa) using baculovirus expression system. GST-TNK1 was purified by using glutathione sepharose chromatography.	0.67	The activity was measured by off-chip mobility shift assay(MSA). The enzyme was incubated with fluorecence-labeled substrate and Mg(or Mn)/ATP. The phosphorylated and unphosphorylated substrates were separated and detected by MSA device.	CSKtide
HH498(TNNI3K)	TNNI3K	09-112	08CBS-11304 _	Human HH498, catalytic domain [1-727 amino acid of accession number NP_057062.1] was expressed as N-terminal GST-fusion protein (108 kDa) using baculovirus expression system. GST-HH498 was purified by using glutathione sepharose chromatography.	0.82	The activity was determined by ELISA. The enzyme was incubated with GST-fused substrate protein, and after stopping kinase reaction by EDTA, the reaction solution was transferred into glutathione-coated plate. Phosphorylation was detected by anti-phospho antibody and HRP-labeled anti-rabbit IgG(or HRP-labeled anti-mouse IgG) .	MAP2K6
TRKA(NTRK1)	TRKA	08-186	08CBS-0636 B	Human TRKA, cytoplasmic domain [436-790(end) amino acids of accession number NP_001012331.1] was expressed as N- terminal GST-fusion protein (67 kDa) using baculovirus expression system. GSTTRKA was purified by using glutathione sepharose chromatography	0.86	The activity was measured by off-chip mobility shift assay(MSA). The enzyme was incubated with fluorecence-labeled substrate and Mg(or Mn)/ATP. The phosphorylated and unphosphorylated substrates were separated and detected by MSA device.	CSKtide
TRKB(NTRK2)	TRKB	08-187	07CBS-0106 B	Human TRKB, cytoplasmic domain [456-822(end) amino acids of accession number NP_001018074.1] was expressed as N- terminal GST-fusion protein (69 kDa) using baculovirus expression system. GSTTRKB was purified by using glutathione sepharose chromatography and gel filtration chromatography.	1	The activity was measured by off-chip mobility shift assay(MSA). The enzyme was incubated with fluorecence-labeled substrate and Mg(or Mn)/ATP. The phosphorylated and unphosphorylated substrates were separated and detected by MSA device.	Srctide
TRKC(NTRK3)	TRKC	08-197	08CBS-0549 B	Human TRKC, catalytic domain [456-825(end) amino acids of accession number NP_002521.2] was expressed as N-terminal GST-fusion protein (69 kDa) using baculovirus expression system. GST-TRKC was purified by using glutathione sepharose chromatography.	0.95	The activity was measured by off-chip mobility shift assay(MSA). The enzyme was incubated with fluorecence-labeled substrate and Mg(or Mn)/ATP. The phosphorylated and unphosphorylated substrates were separated and detected by MSA device.	Srctide
TSSK1	TSSK1	02-364	08CBS-0921 B	Full-length human TSSK1 [1-367(end) amino acids of accession number NP_114417.1] was expressed as N-terminal GST-fusion protein using baculovirus expression system. GST-TSSK1 was purified by using glutathione sepharose chromatography. GST-TSSK1 was cleaved by PreScission protease and GST-free TSSK1 (42 kDa) was collected as flow-through fraction from glutathione sepharose chromatography.	0.67	The activity was measured by off-chip mobility shift assay(MSA). The enzyme was incubated with fluorecence-labeled substrate and Mg(or Mn)/ATP. The phosphorylated and unphosphorylated substrates were separated and detected by MSA device.	GS peptide
TSSK2	TSSK2	02-165	06CBS-2752 B	Full-length human TSSK2 [1-358(end) amino acids of accession number NP_443732.3] was expressed as N-terminal GST-fusion protein (68 kDa) using baculovirus expression system. GST-TSSK2 was purified by using glutathione sepharose chromatography.	0.77	The activity was determined by IMAP. assay. The enzyme was incubated with fluorescein labeled peptide and phosphorylation was detected by IMAP . technology (fluorescence polarization).	GS peptide
TSSK2	TSSK2	02-165	06CBS-2752 B	Full-length human TSSK2 [1-358(end) amino acids of accession number NP_443732.3] was expressed as N-terminal GST-fusion protein (68 kDa) using baculovirus expression system. GST-TSSK2 was purified by using glutathione sepharose chromatography.	0.77	The activity was determined by IMAP. assay. The enzyme was incubated with fluorescein labeled peptide and phosphorylation was detected by IMAP . technology (fluorescence polarization).	GS peptide
TTBK1	TTBK1	03-108	08CBS-0664 B	Human TTBK1, catalytic domain [1-343 amino acids of accession number NP_115927.1] was expressed as N-terminal GST-fusion protein (66 kDa) using baculovirus expression system. GST-TTBK1 was purified by using glutathione sepharose chromatography.	0.91	The activity was measured by off-chip mobility shift assay(MSA). The enzyme was incubated with fluorecence-labeled substrate and Mg(or Mn)/ATP. The phosphorylated and unphosphorylated substrates were separated and detected by MSA device.	GS peptide
TTK	TTK	05-169	05CBS-3621 D	Full-length human TTK [1-857(end) amino acids of accession number NP_003309.2] was expressed as Nterminal GST-fusion protein (124 kDa) using baculovirus expression system. GST-TTK was purified by using glutathione sepharose chromatography and anion exchange chromatography.	0.85	The activity was determined by ELISA. The enzyme was incubated with biotinylated peptide in streptavidin-coated ELISA plate. Phosphorylation was detected by HRP-labeled anti-phospho antibody.	Lyn substrate peptide
TXK	TXK	08-183	06CBS-1055 H	Human TXK, catalytic domain [260-527(end) amino acids of accession number NP_003319.1] was expressed as N-terminal GST-fusion protein (58 kDa) using baculovirus expression system. GST-TXK was purified by using glutathione sepharose chromatography.	0.57	The activity was determined by ELISA. The enzyme was incubated with biotinylated peptide in streptavidin-coated ELISA plate. Phosphorylation was detected by HRP-labeled anti-phospho antibody.	Gastrin peptide
TXK	TXK	08-183	08CBS-0359 B	Human TXK, catalytic domain [260-527(end) amino acids of accession number NP_003319.1] was expressed as N-terminal GST-fusion protein (58 kDa) using baculovirus expression system. GST-TXK was purified by using glutathione sepharose chromatography.	0.84	The activity was measured by off-chip mobility shift assay(MSA). The enzyme was incubated with fluorecence-labeled substrate and Mg(or Mn)/ATP. The phosphorylated and unphosphorylated substrates were separated and detected by MSA device.	Srctide
TYK2	TYK2	08-147	07CBS-2156 H	Human TYK2, catalytic domain [871-1187(end) amino acids of accession number NP_003322.3] was expressed as N-terminal GST-fusion protein (63 kDa) using baculovirus expression system. GST-TYK2 was purified by using glutathione sepharose chromatography.	0.64	The activity was determined by ELISA. The enzyme was incubated with biotinylated peptide in streptavidin-coated ELISA plate. Phosphorylation was detected by HRP-labeled anti-phospho antibody.	IRS1 peptide
TYRO3	TYRO3	08-109	08CBS-1186 B	Human TYRO3, cytoplasmic domain of [453-890(end) amino acids of accession number NP_006284.2] was expressed as N-terminal GST fusion protein (76 kDa) using baculovirus expression system. GSTTYRO3 was purified by using glutathione sepharose chromatography	0.91	The activity was measured by off-chip mobility shift assay(MSA). The enzyme was incubated with fluorecence-labeled substrate and Mg(or Mn)/ATP. The phosphorylated and unphosphorylated substrates were separated and detected by MSA device.	CSKtide
VRK1	VRK1	03-110	08CBS-0366 B	Full-length human VRK1 [1-396(end) amino acids of accession number NP_003375.1] was expressed as N-terminal GST-fusion protein (72 kDa) using E. coli expression system. GST-VRK1 was purified by using glutathione sepharose chromatography.	0.78	The activity was determined by ELISA. The enzyme was incubated with biotinylated peptide in streptavidin-coated ELISA plate. Phosphorylation was detected by anti-phospho antibody and HRP-labeled anti-rabbit IgG(or HRP-labeled anti-mouse IgG).	ATF2
VRK2	VRK2	03-111	08CBS-0814 B	Human VRK2, catalytic domain [1-483 amino acids of accession number NP_006287.2] was expressed as N-terminal GST-fusion protein (82 kDa) using baculovirus expression system. GST-VRK2 was purified by using glutathione sepharose chromatography.	0.83	The activity was determined by ELISA. The enzyme was incubated with biotinylated peptide in streptavidin-coated ELISA plate. Phosphorylation was detected by anti-phospho antibody and HRP-labeled anti-rabbit IgG(or HRP-labeled anti-mouse IgG).	ATF2
WEE1	WEE1	05-177	08CBS-1155 B	Human WEE1, catalytic domain [215-646(end) amino acids of accession number NP_003381.1] was expressed as N-terminal GST-fusion protein (76 kDa) using baculovirus expression system. GST-WEE1 was purified by using glutathione sepharose chromatography.	0.82	The activity was determined by ELISA. The enzyme was incubated with biotinylated peptide in streptavidin-coated ELISA plate. Phosphorylation was detected by HRP-labeled anti-phospho antibody.	CDC2 peptide
WNK1	WNK1	05-179	07CBS-2886 B	Human WNK1, catalytic domain [1-491 amino acids of accession number NP_061852.1] was expressed as N-terminal GST-fusion protein (81 kDa) using baculovirus expression system. GST-WNK1 was purified by using glutathione sepharose chromatography.	0.73	The activity was measured by off-chip mobility shift assay(MSA). The enzyme was incubated with fluorecence-labeled substrate and Mn/ATP. The phosphorylated and unphosphorylated substrates were separated and detected by MSA device.	SPAKtide
WNK2	WNK2	05-180	07CBS-2752 B	Human WNK2, catalytic domain [166-489 amino acids of accession number NP_006639.3] was expressed as N-terminal GST-fusion protein (65 kDa) using baculovirus expression system. GST-WNK2 was purified by using glutathione sepharose chromatography and anion exchange chromatography.	0.87	The activity was measured by off-chip mobility shift assay(MSA). The enzyme was incubated with fluorecence-labeled substrate and Mn/ATP. The phosphorylated and unphosphorylated substrates were separated and detected by MSA device.	SPAKtide
WNK3	WNK3	05-181	08CBS-0352 B	Human WNK3, catalytic domain [1-434 amino acids of accession number NP_065973.2] was expressed as N-terminal GST-fusion protein (76 kDa) using baculovirus expression system. GST-WNK3 was purified by using glutathione sepharose chromatography.	0.66	The activity was measured by off-chip mobility shift assay(MSA). The enzyme was incubated with fluorecence-labeled substrate and Mn/ATP. The phosphorylated and unphosphorylated substrates were separated and detected by MSA device.	SPAKtide
WNK4	WNK4	05-182	07CBS-2803 B	Human WNK4, catalytic domain [1-444 amino acids of accession number NP_115763.2] was expressed as N-terminal GST-fusion protein (77 kDa) using baculovirus expression system. GST-WNK4 was purified by using glutathione sepharose chromatography.	0.73	The activity was measured by off-chip mobility shift assay(MSA). The enzyme was incubated with fluorecence-labeled substrate and Mn/ATP. The phosphorylated and unphosphorylated substrates were separated and detected by MSA device.	SPAKtide
YES(YES1)	YES	08-175	06CBS-3247 B	Full-length human YES [1-543(end) amino acids of accession number NP_005424.1] was expressed as Nterminal GST-fusion protein (88 kDa) using baculovirus expression system. GST-YES was purified by using glutathione sepharose chromatography.	0.79	The activity was measured by off-chip mobility shift assay(MSA). The enzyme was incubated with fluorecence-labeled substrate and Mg(or Mn)/ATP. The phosphorylated and unphosphorylated substrates were separated and detected by MSA device.	Srctide
YSK1(STK25)	YSK1	07-136	08CBS-1230 B	Full-length human YSK1 [1-426(end) amino acids of accession number NP_006365.2] was expressed as N-terminal GST-fusion protein (75 kDa) using baculovirus expression system. GST-YSK1 was purified by using glutathione sepharose chromatography.	0.98	The activity was measured by off-chip mobility shift assay(MSA). The enzyme was incubated with fluorecence-labeled substrate and Mg(or Mn)/ATP. The phosphorylated and unphosphorylated substrates were separated and detected by MSA device.	Moesin-derived peptide
ZAK	ZAK	09-120	08CBS-1113 B	Full-length human ZAK [1-455(end) amino acids of accession number NP_598407.1] was expressed as Nterminal GST-fusion protein (79 kDa) using baculovirus expression system. GST-ZAK was purified by using glutathione sepharose chromatography.	0.67	The activity was determined by ELISA. The enzyme was incubated with GST-fused substrate protein, and after stopping kinase reaction by EDTA, the reaction solution was transferred into glutathione-coated plate. Phosphorylation was detected by anti-phospho antibody and HRP-labeled anti-rabbit IgG(or HRP-labeled anti-mouse IgG) .	MAP2K7 ［inactive mutant］
ZAP70	ZAP70	08-377	08CBS-0767 B	Full-length human ZAP70 [1-619(end) amino acids of accession number NP_001070.2] was expressed as N-terminal GST-fusion protein using baculovirus expression system. GST-ZAP70 was purified by using glutathione sepharose chromatography. GST-ZAP70 was cleaved by PreScission protease and GST-free ZAP70 (71 kDa) was collected as flow-through fraction from glutathione sepharose chromatography.	0.98	The activity was measured by off-chip mobility shift assay(MSA). The enzyme was incubated with fluorecence-labeled substrate and Mn/ATP. The phosphorylated and unphosphorylated substrates were separated and detected by MSA device.	Blk/Lyntide

## Sheet: SupplementaryTable5
		in vitro reaction in this study
		reaction condition		number of substrates				Product information
Kinase	Type	Metal chloride	Additives	pS	pT	pY	class	supplier	expression system	expression construct	tag	assay platform	substrate	activity data	purity (SDS-PAGE/CBB-staining)
ABL1	TK	Mg		98	76	1365	1	carnabio	baculovirus	full-length, 2-1130 (end)	His-tag	MSA	ABL-tide		0.84
ABL1[E255K]	TK mutant	Mg		77	49	1120	-	carnabio	baculovirus	full-length, 2-1130 (end)	His-tag	MSA	ABL-tide		0.78
ABL1[T315I]	TK mutant	Mg		98	63	1139	-	carnabio	baculovirus	full-length, 2-1130 (end)	His-tag	MSA	ABL-tide		0.8
ABL2	TK	Mg		59	42	881	1	carnabio	baculovirus	truncated, 2-52, 74-1182 (end)	GST	MSA	ABL-tide		0.55
ACK	TK	Mg		15	16	391	1	carnabio	baculovirus	catalytic domain, 110-476	GST	MSA	WASP peptide		0.53
ACTR2	STK	Mg		99	48	6	1	carnabio	baculovirus	cytoplasmic domain, 162-513 (end)	GST	ELISA	ALK4 inactive mutant		0.95
ACTR2B	STK	Mg		11	4	3	2	carnabio	baculovirus	cytoplasmic domain, 161-512 (end)	GST	ELISA	ALK4 inactive mutant		0.94
AKT1	STK	Mg		230	54	5	1	carnabio	baculovirus	catalytic domain, 104-480 (end), co-expressed with His-tagged PDK(1-556(end))	GST	MSA	Crosstide		0.69
AKT2	STK	Mg		226	63	4	1	carnabio	baculovirus	catalytic domain, 120-481 (end), co-expressed with His-tagged PDK(1-556(end))	GST	MSA	Crosstide		0.72
AKT3	STK	Mg		199	49	4	1	carnabio	baculovirus	catalytic domain, 108-479 (end), co-expressed with His-tagged PDK(1-556(end))	GST	MSA	Crosstide		0.92
ALK	TK	Mg		121	91	1637	1	carnabio	baculovirus	cytoplasmic domain, 1058-1620 (end)	GST	MSA	Srctide		0.92
ALK[F1174L]	TK mutant	Mg		54	29	1006	-	carnabio	baculovirus	cytoplasmic domain, 1058-1620 (end)	GST	MSA	Srctide		0.58
ALK[R1275Q]	TK mutant	Mg		46	32	957	-	carnabio	baculovirus	cytoplasmic domain, 1058-1620 (end)	GST	MSA	Srctide		0.66
ALK1	STK	Mg		19	8	2	2	Invitrogen	incect cells	catalytic domain, 139-503	GST	radioassay	casein		≥85%
ALK2	STK	Mg		215	95	9	1	carnabio	baculovirus	cytoplasmic domain, 145-509 (end)	GST	ELISA	Smad1		0.82
ALK4	STK	Mg		275	135	44	1	carnabio	baculovirus	cytoplasmic domain, 150-505 (end)	GST	MSA	TopoⅡa peptide		0.86
AMPKa1/b1/g1	STK	Mg		208	37	2	1	carnabio	baculovirus	full-length 1-550 (end), co-expressed with GST-PRKAB1 (1-270(end) and PRKAG1 (1-331 (end))	GST	MSA	SAMS peptide		0.6
AMPKa2/b1/g1	STK	Mg		207	33	2	1	carnabio	baculovirus	full-length 1-552 (end), co-expressed with GST0PRKAB1 (1-270(end) and PRKAG1 (1-331 (end))	GST	MSA	SAMS peptide		0.6
AurA	STK	Mg		424	62	33	1	carnabio	baculovirus	full-length, 1-403 (end)	GST	MSA	Kemptide		0.81
AurB	STK	Mg		387	56	31	1	carnabio	baculovirus	full-length, 1-344 (end), co-expressed with GST-INCEMP(803-918(end))	GST	MSA	Kemptide		0.81
AurC	STK	Mg		525	68	53	1	carnabio	baculovirus	full-length, 1-275 (end)	GST	MSA	Kemptide		0.8
AXL	TK	Mg		38	49	1001	1	carnabio	baculovirus	cytoplasmic domain 464-885 (end)	GST	MSA	CSKtide		0.94
BARK1	STK	Mg		199	61	2	1	Invitrogen	incect cells	Full-length	His-tag	radioassay	tubulin		≥90%
BARK2	STK	Mg		8	5	0	2	carnabio	baculovirus	full-length, 1-688 (end)	GST	ELISA	Porcine tubulin		0.51
BLK	TK	Mg		45	28	1000	1	carnabio	baculovirus	full-length, 1-505 (end)	GST	MSA	Srctide		0.96
BMPR1A	STK	Mg		47	18	1	2	carnabio	baculovirus	catalytic domain of constitutive active BMPR1A[Q233D]	GST	ELISA	Smad1		0.52
BMPR1B	STK	Mg		218	121	12	1	carnabio	baculovirus	cytoplasmic domain, 149-502 (end), co-expressed with BMPR2 (174-1038(end))	GST	MSA	TopoⅡa peptide		0.76
BMPR2	STK	Mg		54	12	20	2	carnabio	baculovirus	cytoplasmic domain, 174-1038 (end)	GST	ELISA	ALK4 inactive mutant		0.69
BMX	TK	Mg		65	49	1324	1	carnabio	baculovirus	full-length, 1-675 (end)	GST	MSA	Srctide		0.92
BRAF	STK	Mg		17	2	3	2	carnabio	baculovirus	catalytic domain, 433-726	GST	ELISA	MAP2K1		0.69
BRAF[V600E]	STK mutant	Mg		84	82	17	-	carnabio	baculovirus	catalytic domain, 433-726	GST	ELISA	MAP2K1		0.64
BRK	TK	Mg		42	50	927	1	carnabio	baculovirus	full-length, 2-451 (end)	GST	MSA	Blk/Lyntide		1
BRSK1	STK	Mg		64	12	0	2	carnabio	baculovirus	full-length, 1-778 (end)	GST	MSA	CHKtide		0.99
BRSK2	STK	Mg		115	14	1	1	carnabio	baculovirus	full-length, 1-674 (end)	GST	MSA	CHKtide		0.74
BTK	TK	Mg		82	39	980	1	carnabio	baculovirus	full-length, 2-659 (end)	His-tag	MSA	Srctide		0.83
BUB1	STK	Mg		32	35	5	2	carnabio	baculovirus	full-length, 1-1085 (end), co-expressed with DYKDDDDK tagged BUB3 (1-328 (end)	GST	MSA	H2A peptide		0.7
BUBR1	STK	Mg		267	99	14	1	carnabio	baculovirus	full-length, 1-1050 (end)	GST	ELISA	Histone H1		0.8
CaMK1a	STK	Mg	1 mM CaCl2, 10ug/mL calmodulin	44	19	26	2	carnabio	baculovirus	full-length, 1-370 (end)	GST	MSA	GS peptide		0.91
CaMK1b	STK	Mg		39	8	0	2	carnabio	baculovirus	full-length, 1-343 (end)	GST	MSA	Synapsin peptide		0.62
CaMK1d	STK	Mg	1 mM CaCl2, 10ug/mL calmodulin	105	27	0	1	carnabio	baculovirus	full-length, 1-357 (end)	GST	MSA	Synapsin peptide		0.89
CaMK2a	STK	Mg	1 mM CaCl2, 10ug/mL calmodulin	363	101	18	1	carnabio	baculovirus	full-length, 1-478 (end)	GST	MSA	GS peptide		0.73
CaMK2b	STK	Mg	1 mM CaCl2, 10ug/mL calmodulin	308	96	5	1	carnabio	baculovirus	full-length, 1-503 (end)	GST	MSA	GS peptide		0.74
CaMK2d	STK	Mg	1 mM CaCl2, 10ug/mL calmodulin	389	125	28	1	carnabio	baculovirus	full-length, 1-478 (end)	GST	MSA	GS peptide		0.82
CaMK2g	STK	Mg	1 mM CaCl2, 10ug/mL calmodulin	493	125	17	1	carnabio	baculovirus	full-length, 1-518 (end)	GST	MSA	GS peptide		0.63
CaMK4	STK	Mg	1 mM CaCl2, 10ug/mL calmodulin	203	36	4	1	carnabio	baculovirus	full-length, 1-473 (end)	GST	MSA	GS peptide		0.86
CAMKK1	STK	Mg		102	201	5	1	carnabio	baculovirus	full-length, 1-505 (end)	GST	MSA	CAMKK substrate		0.72
CAMKK2	STK	Mg		67	124	7	1	carnabio	baculovirus	full-length, 1-588 (end)	GST	MSA	CAMKK substrate		0.72
CDC2/CycB1	STK	Mg		359	130	13	1	carnabio	baculovirus	full-length, 1-297 (end), co-expressed with CyclinB1 (1-433(end))	GST	MSA	Modified Histone H1		0.55
CDC7/ASK	STK	Mg		69	13	0	2	carnabio	baculovirus	full-length, 1-574 (end), co-expressed with Dbf4(ASK) (1-674(end))	GST	MSA	MCM2 peptide		0.6
CDK11/CycC	STK	Mg		12	3	3	2	carnabio	baculovirus	full-length, 1-502 (end), co-expressed with GST-CyclinC (1-283(end))	GST	ELISA	RNA polymerase peptide		0.92
CDK2/CycA2	STK	Mg		274	81	14	1	carnabio	baculovirus	full-length, 1-298 (end), co-expressed with GST-CyclinA2 (1-432(end))	GST	MSA	Modified Histone H1		0.91
CDK2/cycE1	STK	Mg		177	39	19	1	carnabio	baculovirus	full-length, 1-298 (end), co-expressed with CyclinE1 (1-410(end))	GST	MSA	Modified Histone H1		0.69
CDK3/CycE1	STK	Mg		161	54	8	1	carnabio	baculovirus	full-length, 1-305 (end), co-expressed with CyclinE1 (1-410(end))	GST	MSA	Modified Histone H1		0.66
CDK4/CycD3	STK	Mg		26	15	6	2	carnabio	baculovirus	full-length, 1-303 (end), co-expressed with GST-CyclinD3 (1-292(end))	GST	MSA	DYRKtide-F		0.8
CDK4/CYclin D1	STK	Mg		49	17	1	2	Invitrogen	incect cells	Full-length	GST	radioassay	RbING peptide substrate (INGSPRTPRRGQNR)		≥85%
CDK5/p25	STK	Mg		388	132	17	1	carnabio	baculovirus	full-length, 1-292 (end), co-expressed with p25 (99-307(end))	GST	MSA	Modified Histone H1		0.51
CDK6/CycD3	STK	Mg		120	82	16	1	carnabio	baculovirus	full-length, 1-326 (end), co-expressed with GST-CyclinD3 (1-292(end))	GST	MSA	DYRKtide-F		0.94
CDK6/Cyclin D1	STK	Mg		35	22	8	2	Invitrogen	incect cells	full-length	GST	radioassay	RbING peptide substrate (INGSPRTPRRGQNR)		≥90%
CDK7/CycH/MAT1	STK	Mg		70	14	7	2	carnabio	baculovirus	full-length, 1-346 (end), co-expressed with CyclinH (1-323(end)) and MAT1 (1-309(end))	GST	MSA	CTD3 peptide		1
CDK8/CycC	STK	Mg		63	18	5	2	carnabio	baculovirus	full-length, 1-464 (end), co-expressed with GST-CyclinC (1-283(end))	GST	ELISA	RNA polymerase peptide		0.91
CDK9/Cyclin K	STK	Mg		148	45	2	1	Invitrogen	incect cells	full-length	His-tag	radioassay	CDK7/9tide substrate (YSPTSPSYSPTSPSYSPTSPS-KKKK)		≥75%
CDK9/CycT1	STK	Mg		142	64	2	1	carnabio	baculovirus	full-length, 1-372 (end), co-expressed with His-tagged CyclinT1 (1-726(end))	GST	MSA	CDK9 substrate		0.95
CGK2	STK	Mg	5 uM cGMP	327	40	11	1	carnabio	baculovirus	full-length, 1-762 (end)	GST	MSA	Kemptide		0.72
CHK1	STK	Mg		365	160	44	1	carnabio	baculovirus	full-length, 1-476 (end)	GST	MSA	CHKtide		0.83
CHK2	STK	Mg		85	64	4	1	carnabio	baculovirus	full-length, 1-543 (end)	GST	MSA	CHKtide		0.89
CK1a	STK	Mg		102	24	23	1	carnabio	baculovirus	full-length, 1-337 (end)	GST	MSA	CKtide		0.9
CK1d	STK	Mg		456	140	32	1	carnabio	E. coli	full-length, 1-294 (end)	GST	MSA	CKtide		0.68
CK1e	STK	Mg		248	72	19	1	carnabio	baculovirus	full-length, 1-348 (end)	GST	MSA	CKtide		0.59
CK1g1	STK	Mg		192	31	9	1	carnabio	baculovirus	full-length, 1-422 (end)	GST	MSA	CKtide		0.95
CK1g2	STK	Mg		273	43	13	1	carnabio	baculovirus	full-length, 1-415 (end)	GST	MSA	CKtide		0.95
CK1g3	STK	Mg		172	27	26	1	carnabio	baculovirus	full-length, 1-447 (end)	GST	MSA	CKtide		0.94
CK2a1	STK	Mg		115	19	0	1	carnabio	baculovirus	full-length, 1-391 (end), co-expressed with His-tagged CK2b (1-215)	GST	MSA	CK2tide		0.82
CK2a2	STK	Mg		388	70	7	1	carnabio	baculovirus	full-length, 1-350 (end), co-expressed with His-tagged CK2b (1-215)	GST	MSA	CK2tide		0.9
CLK1	STK	Mg		115	31	5	1	carnabio	baculovirus	catalytic domain, 129-484 (end)	GST	MSA	DYRKtide-F		0.52
CLK2	STK	Mg		39	13	8	2	carnabio	baculovirus	full-length, 1-499 (end)	GST	MSA	DYRKtide-F		0.7
CLK3	STK	Mg		122	11	4	1	carnabio	baculovirus	full-length, 1-490 (end)	GST	MSA	DYRKtide-F		0.88
CLK4	STK	Mg		15	5	15	2	carnabio	baculovirus	full-length, 1-481 (end)	GST	IMAP	SRPKtide		0.87
COT	STK	Mn		91	25	14	1	carnabio	baculovirus	catalytic domain, 30-397	GST	MSA	MAP2K1 peptide		0.87
CRIK	STK	Mg		5	1	0	2	carnabio	baculovirus	catalytic domain, 1-449	GST	MSA	Histone H3 peptide		0.79
CRK7/cycL1	STK	Mg		5	7	3	2	carnabio	-	-	-	-	-		-
CSK	TK	Mg+Mn		35	3	298	1	carnabio	baculovirus	full-length, 1-450 (end)	GST	MSA	Srctide		0.9
CTK	TK	Mn		117	40	342	1	carnabio	baculovirus	full-length, 1-507 (end)	His-tag	ELISA	Lyn substrate peptide		0.74
DAPK1	STK	Mg		150	103	84	1	carnabio	baculovirus	catalytic domain, 1-289	GST	MSA	DAPK1tide		0.94
DAPK2	STK	Mg		10	7	2	2	Millipore	baculovirus in Sf21 incect cells	Full-length	GST	radioassay	ZIPtide (KKLNRTLSFAEPG)		0.85
DAPK3	STK	Mg		13	21	4	2	carnabio	baculovirus	full-length, 1-454 (end)	GST	MSA	ZIPtide		0.91
DCLK1	STK	Mg		145	65	8	1	carnabio	baculovirus	full-length, 1-729 (end)	GST	MSA	GS peptide		0.77
DCLK2	STK	Mg		301	197	18	1	carnabio	baculovirus	full-length, 1-691 (end), Q353 deletion	GST	MSA	GS peptide		0.9
DDR1	TK	Mg		14	1	64	2	carnabio	baculovirus	cytoplasmic domain, 444-876 (end)	GST	MSA	IRS1		0.95
DDR2	TK	Mg		45	29	767	1	carnabio	baculovirus	cytoplasmic domain, 422-855 (end)	GST	MSA	IRS1		0.99
DLK	STK	Mg		16	3	1	2	carnabio	baculovirus	catalytic domain, 1-520	GST	ELISA	MAP2K7		0.6
DMPK1	STK	Mg		11	11	2	2	carnabio	baculovirus	catalytic domain, 1-544	GST	ELISA	MYPT1		0.82
DRAK2	STK	Mg		6	1	0	2	carnabio	baculovirus	full-length, 1-414 (end)	GST	MSA	ZIPtide		0.92
DYRK1A	STK	Mg		212	60	10	1	carnabio	baculovirus	full-length, 1-763 (end)	GST	MSA	DYRKtide-F		0.6
DYRK1B	STK	Mg		47	9	10	2	carnabio	baculovirus	full-length, 1-629 (end)	GST	MSA	DYRKtide-F		0.86
DYRK2	STK	Mg		618	196	13	1	carnabio	baculovirus	full-length, 1-528 (end)	GST	MSA	DYRKtide-F		0.98
DYRK3	STK	Mg		390	144	12	1	carnabio	baculovirus	full-length, 1-588 (end)	GST	MSA	DYRKtide-F		0.78
DYRK4	STK	Mg		320	87	6	1	carnabio	baculovirus	full-length, 1-520 (end)	GST	MSA	DYRKtide		0.6
EEF2K	STK	Mg	1 mM CaCl2, 10ug/mL calmodulin	70	119	1	1	carnabio	E. coli	full-length, 1-725 (end)	GST	MSA	EEF2Ktide		0.7
EGFR	TK	Mg+Mn		40	20	715	1	carnabio	baculovirus	cytoplasmic domain, 669-1210 (end)	GST	MSA	Srctide		0.87
EGFR[L858R]	TK mutant	Mg+Mn		50	24	563	-	carnabio	baculovirus	cytoplasmic domain, 669-1210 (end), L858R	GST	MSA	Srctide		0.5
EGFR[L861Q]	TK mutant	Mg+Mn		41	29	894	-	carnabio	baculovirus	cytoplasmic domain, 669-1210 (end), L861Q	GST	MSA	Srctide		0.86
EGFR[T790M/L858R]	TK mutant	Mg+Mn		52	29	1009	-	carnabio	baculovirus	cytoplasmic domain, 669-1210 (end), T790M and L858R	GST	MSA	Srctide		0.89
EGFR[T790M]	TK mutant	Mg+Mn		47	35	988	-	carnabio	baculovirus	cytoplasmic domain, 669-1210 (end), T790M	GST	MSA	Srctide		0.86
EPHA1	TK	Mg		56	41	1087	1	carnabio	baculovirus	cytoplasmic domain, 586-976 (end)	GST	MSA	Blk/Lyntide		0.62
EPHA2	TK	Mg		45	46	1083	1	carnabio	baculovirus	cytoplasmic domain, 572-976 (end)	GST	MSA	Blk/Lyntide		0.88
EPHA3	TK	Mg		118	68	1876	1	carnabio	baculovirus	cytoplasmic domain, 579-983 (end)	GST	MSA	Blk/Lyntide		0.88
EPHA4	TK	Mg		20	21	611	1	carnabio	baculovirus	cytoplasmic domain, 586-986 (end)	GST	MSA	Blk/Lyntide		0.87
EPHA5	TK	Mg		62	37	1215	1	carnabio	baculovirus	cytoplasmic domain, 662-948 (end)	GST	MSA	Blk/Lyntide		0.84
EPHA6	TK	Mg		51	29	892	1	carnabio	baculovirus	cytoplasmic domain, 683-1130 (end)	GST	MSA	Blk/Lyntide		0.52
EphA7	TK	Mg		33	32	1035	1	carnabio	baculovirus	cytoplasmic domain, 595-998 (end)	GST	MSA	Blk/Lyntide		0.86
EPHA8	TK	Mg		66	58	1729	1	carnabio	baculovirus	cytoplasmic domain, 571-924 (end)	GST	MSA	Blk/Lyntide		0.87
EPHB1	TK	Mg		89	57	1532	1	carnabio	baculovirus	cytoplasmic domain, 578-984 (end)	GST	MSA	Blk/Lyntide		0.97
EPHB2	TK	Mg		66	58	1597	1	carnabio	baculovirus	cytoplasmic domain, 581-987 (end)	GST	MSA	Blk/Lyntide		0.68
EPHB3	TK	Mg		56	46	1562	1	carnabio	baculovirus	cytoplasmic domain, 596-998 (end)	GST	MSA	Blk/Lyntide		0.78
EPHB4	TK	Mg		80	60	1455	1	carnabio	baculovirus	cytoplasmic domain, 577-987 (end)	GST	MSA	Blk/Lyntide		0.7
ErbB2	TK	Mn		8	1	38	2	carnabio	baculovirus	cytoplasmic domain, 676-1255 (end)	His-tag	ELISA	Lyn substrate peptide		0.73
ErbB4	TK	Mg		38	30	1022	1	carnabio	baculovirus	cytoplasmic domain, 676-1308 (end)	GST	MSA	Srctide		0.98
Erk1	STK	Mg		391	196	17	1	carnabio	E. coli	full-length, 1-379 (end)	GST	MSA	Modified Erktide		0.9
Erk2	STK	Mg		513	202	12	1	carnabio	E. coli	full-length, 1-360 (end)	GST	MSA	Modified Erktide		0.96
Erk5	STK	Mg		335	149	20	1	carnabio	E. coli	full-length, 1-360 (end)	GST	MSA	MBP		0.5
Erk7	STK	Mg		98	63	6	1	carnabio	baculovirus	full-length, 1-544 (end)	GST	MSA	Histone H1 peptide		0.94
FAK	TK	Mg		29	15	282	1	carnabio	baculovirus	truncated, 376-1052 (end)	GST	MSA	Blk/Lyntide		0.62
FER	TK	Mg		74	67	1464	1	carnabio	baculovirus	full-length, 1-822 (end)	GST	MSA	Srctide		0.94
FES	TK	Mg		72	59	1835	1	carnabio	baculovirus	full-length, 1-413, 416-822 (end)	GST	MSA	Srctide		0.96
FGFR1	TK	Mg		69	30	1192	1	carnabio	baculovirus	cytoplasmic domain, 396-820 (end)	GST	MSA	CSKtide		0.66
FGFR2	TK	Mg		56	30	1211	1	carnabio	baculovirus	cytoplasmic domain, 399-821 (end)	GST	MSA	CSKtide		0.52
FGFR3	TK	Mg		55	13	696	1	carnabio	baculovirus	cytoplasmic domain, 436-806 (end)	GST	MSA	CSKtide		0.74
FGFR3[K650E]	TK mutant	Mg		27	26	758	-	carnabio	baculovirus	cytoplasmic domain, 436-806 (end), K655E	GST	MSA	CSKtide		0.53
FGFR3[K650M]	TK mutant	Mg		57	30	1114	-	carnabio	baculovirus	cytoplasmic domain, 436-806 (end), K655M	GST	MSA	CSKtide		0.95
FGFR4	TK	Mg		26	19	644	1	carnabio	baculovirus	cytoplasmic domain, 460-802 (end)	GST	MSA	CSKtide		0.98
FGR	TK	Mg		64	67	1114	1	carnabio	baculovirus	full-length, 1-529 (end)	GST	MSA	Srctide		0.81
FLT1	TK	Mg		38	27	601	1	carnabio	baculovirus	cytoplasmic domain, 781-1338 (end)	GST	MSA	CSKtide		0.51
FLT3	TK	Mg		63	36	1678	1	carnabio	baculovirus	cytoplasmic domain, 564-993 (end)	GST	MSA	Srctide		0.89
FLT4	TK	Mg		122	96	1211	1	carnabio	baculovirus	cytoplasmic domain, 798-1298 (end)	GST	MSA	CSKtide		0.77
FMS	TK	Mg		34	18	792	1	carnabio	baculovirus	cytoplasmic domain, 538-972 (end)	GST	MSA	Srctide		0.62
FRAP	STK	Mg		52	3	1	2	Millipore	baculovirus in Sf21 incect cells	human mTOR, amino acid 1362-end	FLAG	radioassay	mTOR substrate		0.617
FRK	TK	Mg		62	45	1245	1	carnabio	baculovirus	catalytic domain, 223-505 (end)	GST	MSA	Srctide		0.79
FYN	TK	Mg		65	61	1411	1	carnabio	baculovirus	full-length, 1-537 (end)	His-tag	MSA	Srctide		0.95
GAK/cycG1	STK	Mg		9	33	0	2	carnabio	-	-	-	-	-		-
GCK	STK	Mg		168	386	26	1	carnabio	baculovirus	full-length, 1-820 (end)	GST	MSA	S6K2 peptide		0.92
GCN2	STK	Mg		44	2	3	2	carnabio	baculovirus	full-length, 1-1649 (end)	GST	ELISA	EIF2S1		0.86
GPRK5	STK	Mg		226	70	5	1	Millipore	baculovirus in Sf21 incect cells	full-length	His-tag	radioassay	casein		1
GPRK7	STK	Mg		229	30	12	1	carnabio	baculovirus	full-length, 1-553 (end)	GST	MSA	Modified PLKtide		0.97
GSK3a	STK	Mg		53	27	4	2	carnabio	baculovirus	full-length, 1-483 (end)	GST	MSA	CREBtide-p		0.96
GSK3b	STK	Mg		145	85	26	1	carnabio	baculovirus	full-length, 1-420 (end)	GST	MSA	CREBtide-p		0.98
Haspin	STK	Mg		50	59	8	1	carnabio	baculovirus	full-length, 1-798 (end)	GST	MSA	Histone H3 peptide		0.73
HCK	TK	Mg		60	32	911	1	carnabio	baculovirus	truncated, 25-526 (end)	GST	MSA	Srctide		0.84
HGK	STK	Mg		260	545	34	1	carnabio	baculovirus	catalytic domain, 1-328	GST	MSA	Moesin-derived peptide		0.8
HIPK1	STK	Mg		82	34	6	1	carnabio	baculovirus	catalytic domain, 158-555	GST	MSA	DYRKtide-F		0.83
HIPK2	STK	Mg		95	34	9	1	carnabio	baculovirus	catalytic domain, 1-1198 (end)	GST	MSA	DYRKtide-F		0.79
HIPK3	STK	Mg		78	24	2	1	carnabio	baculovirus	catalytic domain, 161-562 (end)	GST	MSA	DYRKtide-F		0.81
HIPK4	STK	Mg		134	16	2	1	carnabio	baculovirus	full-length, 1-616 (end)	GST	MSA	DYRKtide-F		0.7
HRI	STK	Mg		61	27	4	2	carnabio	E. coli	full-length, 1-630 (end)	GST	ELISA	EIF2S1		0.71
ICK	STK	Mg		136	106	8	1	carnabio	baculovirus	full-length, 1-632 (end)	GST	MSA	Modified Erktide		0.74
IGF1R	TK	Mg		87	56	977	1	carnabio	baculovirus	cytoplasmic domain, 959-1367 (end)	GST	MSA	IRS1		0.64
IKKa	STK	Mg		406	66	26	1	carnabio	baculovirus	full-length, 1-745 (end)	GST	IMAP	IκBα peptide		0.86
IKKb	STK	Mg		1016	122	23	1	carnabio	baculovirus	truncated, 1-662	His-tag	MSA	Modified IκBα-derived peptide		0.78
IKKe	STK	Mg		675	97	31	1	carnabio	baculovirus	full-length, 1-716 (end)	GST	MSA	IκBα peptide		0.67
INSR	TK	Mg		119	82	1418	1	carnabio	baculovirus	catalytic domain, 1005-1310 (end)	GST	MSA	IRS1		0.98
IRAK1	STK	Mg		276	141	11	1	carnabio	baculovirus	truncated, 194-712(end)	GST	IMAP	SRPKtide		1
IRAK4	STK	Mg+Mn		197	191	23	1	carnabio	baculovirus	full-length, 1-460 (end)	GST	MSA	IRAK1 peptide		0.96
IRR	TK	Mg		64	26	1060	1	carnabio	baculovirus	cytoplasmic, 953-1297 (end)	GST	MSA	IRS1		0.97
ITK	TK	Mg		53	32	638	1	carnabio	baculovirus	full-length, 2-620 (end)	GST	MSA	Srctide		0.97
JAK1	TK	Mg		27	9	227	1	carnabio	baculovirus	catalytic domain, 850-1154 (end)	GST	MSA	JAK1 substrate peptide		0.66
JAK2	TK	Mg		49	30	898	1	carnabio	baculovirus	catalytic domain, 826-1132 (end)	His-tag	MSA	Srctide		0.84
JAK3	TK	Mg		55	35	1148	1	carnabio	baculovirus	catalytic domain, 795-1124 (end)	His-tag	MSA	Srctide		0.9
JNK1	STK	Mg		434	275	50	1	carnabio	E. coli	catalytic domain, 2-364	GST	ELISA	ATF2		0.96
JNK2	STK	Mg		252	150	46	1	carnabio	E. coli	catalytic domain, 1-364	GST	ELISA	ATF2		0.97
JNK3	STK	Mg		246	138	39	1	carnabio	E. coli	full-length, 1-426 (end)	GST	ELISA	ATF2		0.9
KDR	TK	Mg		82	73	791	1	carnabio	baculovirus	cytoplasmic domain, 790-1356 (end)	GST	MSA	CSKtide		1
KHS1	STK	Mg		277	437	38	1	Invitrogen	incect cells	Full-length	GST	radioassay	MBP		≥50%
KIT	TK	Mg		20	24	733	1	carnabio	baculovirus	cytoplasmic domain, 544-976 (end)	GST	MSA	Srctide		0.66
KIT[T670I]	TK mutant	Mg		23	20	621	-	carnabio	baculovirus	cytoplasmic domain, 544-976 (end), T670I	GST	MSA	Srctide		0.62
KIT[V560G]	TK mutant	Mg		16	2	152	-	carnabio	baculovirus	cytoplasmic domain, 544-976 (end), V560G	GST	MSA	Srctide		0.87
LATS1	STK	Mg		181	22	27	1	carnabio	baculovirus	catalytic domain, 589-1130 (end), co-expressed with His-tagged MOBKL1A (1-216(end))	GST	MSA	SGKtide		0.66
LATS2	STK	Mg		267	34	23	1	carnabio	baculovirus	catalytic domain, 553-1088 (end), co-expressed with His-tagged MOBKL1A (1-216(end))	GST	MSA	SGKtide		0.73
LCK	TK	Mg		57	23	1111	1	carnabio	baculovirus	full-length, 1-509 (end)	GST	MSA	Srctide		0.6
LIMK1	STK	Mg		171	21	337	1	carnabio	baculovirus	truncated, 285-638, co-expressed with His-tagged ROCK2 (1-553)	GST	ELISA	Cofilin2		0.93
LIMK2	STK	Mg		48	2	82	1	carnabio	baculovirus	full-length, 1-638 (end), co-expressed with His-tagged ROCK2 (1-553)	GST	ELISA	Cofilin2		0.8
LKB1	STK	Mg		47	148	22	1	carnabio	baculovirus	full-length 1-433, co-expressed with MO25α (1-341(end)) and STRADα (1-431(end))	GST	ELISA	LKBtide		0.97
LOK	STK	Mg		26	46	3	2	carnabio	baculovirus	full-length 1-968 (end)	GST	MSA	Moesin-derived peptide		0.92
LRRK2	STK	Mg		50	6	0	2	carnabio	baculovirus	catalytic domain, 960-2527 (end)	GST	ELISA	MBP		0.8
LRRK2[G2019S]	STK mutant	Mg		6	4	1	-	carnabio	baculovirus	catalytic domain, 960-2527 (end), [G2019S]	GST	MSA	LRRKtide		0.59
LTK	TK	Mg		49	32	1292	1	carnabio	baculovirus	catalytic domain, 498-796 (end)	GST	MSA	Srctide		0.95
LYNa	TK	Mg		51	46	1030	1	carnabio	baculovirus	full-length, 1-512 (end)	GST	MSA	Srctide		0.66
LYNb	TK	Mg		75	70	1518	1	carnabio	baculovirus	full-length, 1-491 (end)	GST	MSA	Srctide		0.98
LZK	STK	Mg		26	7	1	2	carnabio	baculovirus	full-length, 1-966 (end)	GST	ELISA	MAP2K7		0.72
MAP2K1	STK	Mg		59	68	11	1	carnabio	baculovirus	full-length 1-393 (end), co-expressed with GST-RAF1(306-648)[Y340D][Y341D]	His-tag	ELISA	Erk2		0.98
MAP2K2	STK	Mg		70	121	12	1	carnabio	baculovirus	full-length 1-400 (end), co-expressed with GST-RAF1(306-648)[Y340D][Y341D]	His-tag	ELISA	Erk2		0.93
MAP2K3	STK	Mg		45	13	32	2	carnabio	baculovirus	full-length 1-347 (end), co-expressed with GST-MAP3K3 (1-626(end)	His-tag	ELISA	p38α(9-352)		0.93
MAP2K4	STK	Mg		69	25	35	1	carnabio	baculovirus	full-length 1-399 (end), co-expressed with GST-MAP3K3 (1-626(end))	His-tag	ELISA	JNK1		0.92
MAP2K5	STK	Mg		36	63	8	1	carnabio	baculovirus	full-length 1-448(end), co-expressed with His-tagged MAP3K3 (1-626(end)), CDC37 and HSP90	GST	ELISA	Erk5		0.51
MAP2K6	STK	Mg		40	14	24	2	carnabio	baculovirus	full-length 1-334 (end), co-expressed with GST-MAP3K3 (1-626(end))	His-tag	ELISA	p38α(9-352)		1
MAP2K7	STK	Mg		66	19	6	2	carnabio	baculovirus	full-length 1-419 (end), co-expressed with GST-MAP3K3 (1-626(end))	His-tag	ELISA	JNK1		0.9
MAP3K1	STK	Mg		272	258	39	1	carnabio	baculovirus	catalytic domain, 1327-1646(end)	GST	ELISA	MAP2K1		0.82
MAP3K2	STK	Mg		65	82	3	1	carnabio	baculovirus	catalytic domain, 337-620 (end)	His-tag	ELISA	MAP2K7		0.71
MAP3K3	STK	Mg		33	47	6	2	carnabio	baculovirus	full-length, 1-626 (end)	GST	ELISA	MAP2K7		0.67
MAP3K4	STK	Mg		5	4	3	2	carnabio	baculovirus	catalytic domain, 1312-1608(end)	GST	ELISA	MAP2K6		0.67
MAP3K5	STK	Mg		13	45	29	2	carnabio	baculovirus	catalytic domain, 654-971 (end)	GST	ELISA	MAP2K7		0.75
MAPKAPK2	STK	Mg		297	68	19	1	carnabio	baculovirus	full-length, 1-400 (end), co-expressed with His-tagged p38β(1-364(end)) and His-tagged MAP2K6 (1-334(end))	GST	MSA	GS peptide		0.75
MAPKAPK3	STK	Mg		628	69	18	1	carnabio	baculovirus	full-length, 1-382 (end), co-expressed with His-tagged p38β(1-364(end)) and His-tagged MAP2K6 (1-334(end))	GST	MSA	GS peptide		0.76
MAPKAPK5	STK	Mg		439	52	14	1	carnabio	baculovirus	full-length, 1-471 (end), co-expressed with His-tagged p38β(1-364(end)) and His-tagged MAP2K6 (1-334(end))	GST	MSA	GS peptide		0.83
MARK1	STK	Mg		374	30	5	1	carnabio	baculovirus	full-length, 1-795 (end)	GST	MSA	CSKtide		0.57
MARK2	STK	Mg		513	40	3	1	carnabio	baculovirus	full-length, 1-745 (end)	GST	MSA	CSKtide		0.66
MARK3	STK	Mg		349	37	3	1	carnabio	baculovirus	full-length, 1-729 (end)	GST	MSA	CSKtide		0.8
MARK4	STK	Mg		540	38	60	1	carnabio	baculovirus	full-length, 1-688 (end)	GST	MSA	CSKtide		0.8
MAST2	STK	Mg		37	6	5	2	carnabio	-	-	-	-	-		-
MELK	STK	Mg		110	31	44	1	carnabio	E. coli	truncated, 1-493	GST	MSA	GS peptide		0.54
MER	TK	Mg		49	27	989	1	carnabio	baculovirus	cytoplasmic domain, 528-999 (end)	GST	MSA	CSKtide		0.95
MET	TK	Mg		81	41	1300	1	carnabio	baculovirus	cytoplasmic domain, 956-1390 (end)	GST	MSA	Srctide		0.95
MET[Y1235D]	TK mutant	Mg		31	16	456	-	carnabio	baculovirus	cytoplasmic domain, 956-1390 (end), Y1235D	GST	MSA	Srctide		0.62
MINK	STK	Mg		236	548	33	1	carnabio	baculovirus	catalytic domain, 1-314	GST	MSA	Modified Erktide		0.78
MLK1	STK	Mg		594	324	46	1	carnabio	baculovirus	catalytic domain, 110-422 (end)	His-tag	ELISA	MAP2K7		0.75
MLK2	STK	Mg		279	265	17	1	carnabio	baculovirus	catalytic domain and leucine-zipper domain, 75-462 (end)	GST	ELISA	MAP2K7		0.82
MLK3	STK	Mg		457	183	12	1	carnabio	baculovirus	catalytic domain, 99-398 (end)	His-tag	ELISA	MAP2K7		0.81
MNK1	STK	Mg		12	1	0	2	carnabio	baculovirus	full-length, 1-424 (end)	GST	MSA	RS peptide		0.93
MNK2	STK	Mg		383	21	12	1	carnabio	baculovirus	full-length, 1-465 (end)	GST	MSA	RS peptide		0.88
MOK	STK	Mg		112	67	5	1	carnabio	baculovirus	full-length	GST	-	-		-
MOS	STK	Mg		55	48	34	1	carnabio	baculovirus	full-length, 1-346 (end)	GST	ELISA	MAP2K1 ［inactive mutant］		0.77
MPSK1	STK	Mg		53	58	2	1	Invitrogen	incect cells	Full-length	His-tag	radioassay	MBP		≥90%
MRCKa	STK	Mg		22	5	0	2	carnabio	baculovirus	full-length, 1-574 (end)	GST	MSA	DAPK1tide		0.68
MRCKb	STK	Mg		52	44	7	1	carnabio	baculovirus	full-length, 1-473 (end)	GST	MSA	DAPK1tide		0.61
MSK1	STK	Mg		491	89	14	1	carnabio	baculovirus	full-length, 1-802 (end), co-expressed with His-tagged Erk2 (1-360)	GST	MSA	Crosstide		0.94
MSK2	STK	Mg		231	30	23	1	carnabio	baculovirus	full-length, 1-772 (end), co-expressed with His-tagged Erk2 (1-360)	GST	MSA	Crosstide		0.76
MSSK1	STK	Mg		52	5	4	2	carnabio	baculovirus	full-length, 1-567 (end)	GST	MSA	DYRKtide-F		0.9
MST1	STK	Mg		228	531	54	1	carnabio	baculovirus	full-length, 1-487 (end)	GST	MSA	IRS1		0.68
MST2	STK	Mg		205	551	43	1	carnabio	baculovirus	full-length, 1-491 (end)	GST	MSA	IRS1		0.98
MST3	STK	Mg		311	493	41	1	carnabio	baculovirus	full-length, 1-431 (end)	GST	MSA	Moesin-derived peptide		0.82
MST4	STK	Mg		278	454	38	1	carnabio	baculovirus	full-length, 1-416 (end)	GST	MSA	Moesin-derived peptide		0.97
MUSK	TK	Mg+Mn		111	115	1445	1	carnabio	baculovirus	catalytic domain, 527-869 (end)	GST	MSA	CSKtide		0.93
MYT1	STK	Mg		26	1	26	2	carnabio	baculovirus	full-length, 1-499 (end)	GST	ELISA	CDC2 peptide		0.67
NDR1	STK	Mg		126	28	17	1	carnabio	baculovirus	full-length, 1-465 (end), co-expressed with His-tagged MOBKL1A (1-216(end))	GST	MSA	SGKtide		0.56
NDR2	STK	Mg		142	14	13	1	carnabio	baculovirus	full-length, 1-464 (end), co-expressed with His-tagged MOBKL1A (1-216(end))	GST	MSA	SGKtide		0.72
NEK1	STK	Mg		263	454	73	1	carnabio	baculovirus	catalytic domain, 1-505	GST	MSA	CDK7 peptide		0.68
NEK11	STK	Mg		135	173	27	1	carnabio	baculovirus	full-length, 1-645 (end)	GST	ELISA	MBP		0.76
NEK2	STK	Mg		513	247	33	1	carnabio	baculovirus	catalytic domain, 1-445	His-tag	MSA	CDK7 peptide		0.85
NEK4	STK	Mg		236	469	37	1	carnabio	baculovirus	catalytic domain, 1-841	GST	MSA	GS peptide		0.84
NEK6	STK	Mg		582	256	49	1	carnabio	baculovirus	catalytic domain, 1-313	GST	MSA	CDK7 peptide		0.9
NEK7	STK	Mg		599	177	50	1	carnabio	baculovirus	catalytic domain, 1-302	GST	MSA	CDK7 peptide		0.88
NEK9	STK	Mg		405	146	49	1	carnabio	baculovirus	truncated, 1-346, 733-979 (end) [G967W]	GST	MSA	CDK7 peptide		0.83
NIK	STK	Mg		16	14	7	2	Invitrogen	incect cells	amino acids 318-947	GST	radioassay	MBP		≥65%
NIM1	STK	Mg		641	38	7	1	carnabio	baculovirus	full-length, 1-436 (end)	GST	MSA	CHKtide		0.82
NLK	STK	Mg		279	185	35	1	carnabio	baculovirus	truncated, 121-515 (end)	GST	IMAP	Multide		0.62
NuaK1	STK	Mg		142	21	10	1	carnabio	baculovirus	full-length, 1-661 (end)	GST	MSA	CHKtide		0.79
NuaK2	STK	Mg		239	39	1	1	carnabio	baculovirus	full-length, 1-628 (end)	GST	MSA	CHKtide		0.74
OSR1	STK	Mg		54	101	3	1	carnabio	baculovirus	full-length, 1-527 (end), co-expressed with His-tagged WNK1 (1-491)	GST	ELISA	CATCHtide		0.98
p38a	STK	Mg		393	262	26	1	carnabio	E. coli	truncated, 9-352, activated with MAP2K6	GST	MSA	Modified Erktide		0.95
p38b	STK	Mg		263	194	43	1	carnabio	E. coli	full-length, 1-364 (end)	GST	MSA	Modified Erktide		0.89
p38d	STK	Mg		562	250	32	1	carnabio	E. coli	full-length, 1-365 (end), activated with MAP2K6	GST	MSA	Modified Erktide		0.96
p38g	STK	Mg		477	225	36	1	carnabio	E. coli	full-length, 1-367 (end), activated with MAP2K6	GST	MSA	Modified Erktide		0.97
p70S6K	STK	Mg		409	104	19	1	carnabio	baculovirus	catalytic domain, 1-421, [T412E]	GST	MSA	S6K2 peptide		0.83
p70S6Kb	STK	Mg		84	8	46	1	carnabio	baculovirus	full-length, 1-482 (end)	GST	MSA	S6K2 peptide		0.75
PAK1	STK	Mg		398	77	15	1	carnabio	baculovirus	full-length, 1-545 (end)	GST	MSA	LIMKtide		0.81
PAK2	STK	Mg		434	83	19	1	carnabio	baculovirus	full-length, 1-524 (end)	GST	MSA	DAPK1tide		0.92
PAK3	STK	Mg		534	111	20	1	carnabio	baculovirus	full-length, 1-544 (end)	GST	MSA	DAPK1tide		0.84
PAK4	STK	Mg		96	6	10	1	carnabio	baculovirus	full-length, 1-591 (end)	GST	MSA	SGKtide		0.99
PAK5	STK	Mg		132	13	6	1	carnabio	baculovirus	catalytic domain, 425-719 (end)	GST	MSA	DAPK1tide		0.82
PAK6	STK	Mg		163	12	0	1	carnabio	baculovirus	full-length, 1-681 (end)	GST	MSA	SGKtide		0.72
PASK	STK	Mg		57	16	1	2	carnabio	baculovirus	catalytic domain, 949-1323 (end)	GST	MSA	GS peptide		0.6
PBK	STK	Mg		57	188	9	1	carnabio	baculovirus	full-length, 1-322 (end)	GST	MSA	Histone H3 peptide		0.74
PCTAIRE1	STK	Mg		10	1	0	2	carnabio	baculovirus	catalytic domain, 107-496 (end) [S153A]	GST	ELISA	MBP		0.88
PDGFRa	TK	Mg		60	41	1067	1	carnabio	baculovirus	cytoplasmic domain, 550-1089 (end)	GST	MSA	CSKtide		0.96
PDGFRb	TK	Mg		68	25	852	1	carnabio	baculovirus	cytoplasmic domain, 557-1106 (end)	GST	MSA	CSKtide		0.64
PDGFRα[T674I]	TK mutant	Mg		14	6	226	-	carnabio	baculovirus	cytoplasmic domain, 550-1089 (end), T674I	GST	MSA	CSKtide		0.96
PDGFRα[V561D]	TK mutant	Mg		80	46	1038	-	carnabio	baculovirus	cytoplasmic domain, 550-1089 (end), V561D	GST	MSA	CSKtide		0.82
PDHK1	STK	Mg+K		41	3	16	2	carnabio	baculovirus	Full-length, 1-556 (end)	GST	MSA	T308tide		0.95
PDHK2	STK	Mg+K		11	3	2	2	carnabio	baculovirus	Full-length, 1-407 (end)	GST	MSA	PDHKtide		0.77
PDHK3	STK	Mg+K		21	2	39	2	carnabio	baculovirus	Full-length, 1-406 (end)	GST	MSA	PDHKtide		0.77
PDHK4	STK	Mg+K		8	1	4	2	carnabio	E. coli	Full-length, 1-411 (end)	GST	MSA	PDHKtide		0.77
PEK	STK	Mg		70	58	9	1	carnabio	E. coli	cytoplasmic domain, 536-1116 (end)	GST	IMAP	SRPKtide		0.58
PFTAIRE1/cycD3	STK	Mg		2	0	0	2	carnabio	-	-	-	-	-		-
PHKG1	STK	Mg		121	24	9	1	carnabio	baculovirus	Full-length, 1-387 (end)	GST	MSA	GS peptide		0.59
PHKG2	STK	Mg		454	94	15	1	carnabio	baculovirus	Full-length, 1-406 (end)	GST	MSA	GS peptide		0.85
PIK3C3	lipid kinase	Mg		5	2	0	-	carnabio	baculovirus	Full-length, 1-887 (end)	GST	MSA	PI and Phosphatidylserine		0.7
PIK3CB/PIK3R1	lipid kinase	Mg		7	2	2	-	carnabio	baculovirus	Full-length, 1-1070 (end), co-expressed with PIK3R1(1-724(end))	GST	ADP-Glo™ Assay	PI(4,5)P2 and Phosphatidylserine		0.9
PIK3CD/PIK3R1	lipid kinase	Mg		2	0	1	-	carnabio	baculovirus	Full-length, 1-1044 (end), co-expressed with PIK3R1(1-724(end))	GST	ADP-Glo™ Assay	PI(4,5)P2 and Phosphatidylserine		0.9
PIK3CG	lipid kinase	Mg		22	2	6	-	carnabio	baculovirus	Full-length, 1-1102(end), N-terminal DYKDDDDK tagged, biotinylated protein (130 kDa)	biotin	ADP-Glo™ Assay	PI(4,5)P2 and Phosphatidylserine		0.94
PIK3CG/PIK3R5	lipid kinase	Mg		53	9	3	-	carnabio	baculovirus	-	-	-	-		-
PIK4CA	lipid kinase	Mg		6	9	3	-	carnabio	baculovirus	-	-	-	-		-
PIM1	STK	Mg		417	119	32	1	carnabio	baculovirus	Full-length, 1-313 (end)	His-tag	MSA	S6K2 peptide		0.7
PIM2	STK	Mg		111	25	15	1	carnabio	baculovirus	Full-length, 1-311 (end)	GST	MSA	S6K2 peptide		0.7
PIM3	STK	Mg		398	90	43	1	carnabio	baculovirus	Full-length, 1-326 (end)	GST	MSA	S6K2 peptide		0.73
PIP4K2B	lipid kinase	Mg		4	1	1	-	carnabio	baculovirus	Full-length, 1-416 (end)	GST	MSA	PI and Phosphatidylserine		0.94
PIP5K1C	lipid kinase	Mg		11	1	0	-	carnabio	baculovirus	Full-length, 1-668 (end)	GST	MSA	PI(4)P and Phosphatidylserine		0.81
PKACa	STK	Mg		589	49	4	1	carnabio	baculovirus	Full-length, 1-351 (end)	GST	MSA	Kemptide		0.73
PKACb	STK	Mg		400	23	8	1	carnabio	baculovirus	Full-length, 1-351 (end)	GST	MSA	Kemptide		0.96
PKACg	STK	Mg		50	14	1	2	carnabio	baculovirus	Full-length, 1-351 (end)	GST	MSA	Kemptide		0.7
PKCa	STK	Mg+Ca	1.25 mM b-glycerophosphate, 25 ug/mL phosphatidylserine	279	68	22	1	carnabio	baculovirus	Full-length, 1-672 (end)	GST	MSA	PKC q peptide(N-FL)		0.66
PKCb1	STK	Mg+Ca	1.25 mM b-glycerophosphate, 25 ug/mL phosphatidylserine	216	66	11	1	carnabio	baculovirus	Full-length, 1-671 (end)	GST	MSA	PKC q peptide(N-FL)		0.56
PKCb2	STK	Mg+Ca	1.25 mM b-glycerophosphate, 25 ug/mL phosphatidylserine	190	46	14	1	carnabio	baculovirus	Full-length, 1-673 (end)	GST	MSA	PKC q peptide(N-FL)		0.66
PKCd	STK	Mg	1.25 mM b-glycerophosphate, 25 ug/mL phosphatidylserine	70	20	3	2	carnabio	baculovirus	Full-length, 1-676 (end)	GST	MSA	PKC q peptide(N-FL)		0.89
PKCe	STK	Mg	1.25 mM b-glycerophosphate, 25 ug/mL phosphatidylserine	93	22	2	1	carnabio	baculovirus	Full-length, 1-737 (end)	GST	MSA	PKC q peptide(N-FL)		0.91
PKCg	STK	Mg+Ca	1.25 mM b-glycerophosphate, 25 ug/mL phosphatidylserine	181	33	12	1	carnabio	baculovirus	Full-length, 1-697 (end)	GST	MSA	PKC q peptide(N-FL)		0.7
PKCh	STK	Mg	1.25 mM b-glycerophosphate, 25 ug/mL phosphatidylserine	157	35	17	1	carnabio	baculovirus	Full-length, 1-683 (end)	GST	MSA	PKC q peptide(N-FL)		0.58
PKCi	STK	Mg		123	30	15	1	carnabio	baculovirus	Full-length, 1-587 (end)	GST	MSA	PKC q peptide(N-FL)		0.77
PKCt	STK	Mg	1.25 mM b-glycerophosphate, 25 ug/mL phosphatidylserine	273	79	15	1	carnabio	baculovirus	Full-length, 1-706 (end)	GST	MSA	PKC q peptide(N-FL)		0.73
PKCz	STK	Mg		171	26	6	1	carnabio	baculovirus	Full-length, 1-592 (end)	GST	MSA	PKC q peptide(N-FL)		0.97
PKD1	STK	Mg		252	35	12	1	carnabio	baculovirus	Full-length, 1-912 (end)	GST	MSA	GS peptide		0.98
PKD2	STK	Mg		181	25	22	1	carnabio	baculovirus	Full-length, 1-878 (end)	GST	MSA	GS peptide		0.84
PKD3	STK	Mg		353	45	25	1	carnabio	baculovirus	Full-length, 1-890 (end)	GST	MSA	GS peptide		0.52
PKG1a	STK	Mg		172	30	5	1	Millipore	baculovirus in Sf21 incect cells	Full-length	His-tag	radioassay	PAKtide (RRRLSFAEPG)		0.857
PKG1b	STK	Mg	5 uM cGMP	164	18	2	1	carnabio	baculovirus	Full-length, 1-686 (end)	GST	MSA	Kemptide		0.63
PKN1	STK	Mg		224	30	20	1	carnabio	baculovirus	Full-length, 1-942 (end)	GST	IMAP	S6K peptide		0.81
PKN2	STK	Mg		93	12	6	1	carnabio	baculovirus	Full-length, 1-984 (end)	GST	IMAP	GS peptide		0.63
PKN3	STK	Mg		5	0	1	2	carnabio	baculovirus	Full-length, 1-889 (end), co-expressed with CDC37 and HSP90a	GST	MSA	GS peptide		0.71
PKR	STK	Mg		20	6	12	2	carnabio	baculovirus	catalytic domain, 252-551 (end)	GST	IMAP	SRPKtide		0.63
PLK1	STK	Mg		389	160	23	1	carnabio	baculovirus	Full-length, 1-603 (end)	GST	MSA	CDC25ctide		0.78
PLK2	STK	Mg		52	20	6	2	carnabio	baculovirus	Full-length, 1-685 (end)	GST	IMAP	CHK2 peptide		0.51
PLK3	STK	Mg		398	158	27	1	carnabio	baculovirus	catalytic domain, 58-340	GST	MSA	CDC25ctide		0.99
PLK4	STK	Mg		166	47	12	1	carnabio	baculovirus	Full-length, 1-970 (end)	GST	ELISA	MBP		0.9
PRKX	STK	Mg		204	5	7	1	carnabio	baculovirus	Full-length, 1-358 (end)	GST	MSA	Kemptide		0.59
PRPK	STK	Mg		2	0	0	2	carnabio	-	-	-	-	-		-
PYK2	TK	Mg		50	32	796	1	carnabio	baculovirus	full-length, 1-967 (end)	GST	MSA	Blk/Lyntide		0.74
QIK	STK	Mg		689	61	10	1	carnabio	baculovirus	full-length, 1-926 (end)	GST	MSA	AMARA peptide		0.73
RAF1	STK	Mg		3	3	1	2	carnabio	baculovirus	catalytic domain, 306-648 (end), [Y340D]	GST	ELISA	MAP2K1		0.65
RET	TK	Mg		64	54	1584	1	carnabio	baculovirus	cytoplasmic domain, 658-1114 (end)	GST	MSA	CSKtide		0.94
RET[G691S]	TK mutant	Mg		28	26	1088	-	carnabio	baculovirus	cytoplasmic domain, 658-1114 (end), G691S	GST	MSA	CSKtide		0.86
RET[M918T]	TK mutant	Mg		43	25	1124	-	carnabio	baculovirus	cytoplasmic domain, 658-1114 (end), M918T	GST	MSA	CSKtide		0.79
RET[S891A]	TK mutant	Mg		28	24	812	-	carnabio	baculovirus	cytoplasmic domain, 658-1114 (end), S891A	GST	MSA	CSKtide		0.88
RET[Y791F]	TK mutant	Mg		39	14	791	-	carnabio	baculovirus	cytoplasmic domain, 658-1114 (end), Y791F	GST	MSA	CSKtide		0.88
RHOK	STK	Mg		78	10	0	2	carnabio	-	-	-	-	-		-
RIPK2	STK	Mg		34	32	3	2	carnabio	baculovirus	catalytic domain, 1-305	GST	ELISA	MBP		0.86
ROCK1	STK	Mg		146	125	1	1	carnabio	baculovirus	catalytic domain, 1-477	GST	MSA	LIMKtide		0.97
ROCK2	STK	Mg		135	149	7	1	carnabio	baculovirus	catalytic domain, 1-553	GST	MSA	LIMKtide		0.97
RON	TK	Mg		60	29	1230	1	carnabio	baculovirus	cytoplasmic domain, 979-1400 (end)	GST	MSA	Srctide		0.94
ROR1	TK	Mg		16	19	7	2	carnabio	baculovirus	cytoplasmic domain, 428-937 (end)	GST	ELISA	Gastrin peptide		0.98
ROR2	TK	Mg		16	4	37	2	carnabio	baculovirus	cytoplasmic domain, 425-943 (end)	GST	ELISA	Gastrin peptide		0.98
ROS	TK	Mg		110	78	1316	1	carnabio	baculovirus	cytoplasmic domain, 1883-2347 (end)	GST	MSA	IRS1		0.79
RSK1	STK	Mg		434	26	5	1	carnabio	baculovirus	full-length, 1-735 (end)	GST	MSA	S6K peptide(N-FL)		0.72
RSK2	STK	Mg		294	21	6	1	carnabio	baculovirus	full-length, 1-740 (end)	GST	MSA	S6K peptide(N-FL)		0.88
RSK3	STK	Mg		654	79	22	1	carnabio	baculovirus	full-length, 1-733 (end)	GST	MSA	S6K peptide(N-FL)		0.65
RSK4	STK	Mg		410	26	8	1	carnabio	baculovirus	full-length, 1-745 (end)	GST	MSA	S6K peptide(N-FL)		0.69
SGK1	STK	Mg		260	70	8	1	carnabio	baculovirus	truncated, 61-431 (end) [S422D], co-expressed with His-tagged PDK1 (1-556(end))	GST	MSA	SGKtide		0.73
SGK2	STK	Mg		197	50	1	1	carnabio	baculovirus	full-length, 1-367 (end) [S422D], co-expressed with His-tagged PDK1 (1-556(end))	GST	MSA	SGKtide		0.97
SGK3	STK	Mg		399	153	20	1	carnabio	baculovirus	truncated, 119-496 (end) [S422D], co-expressed with His-tagged PDK1 (1-556(end))	GST	MSA	SGKtide		0.95
SGK496	STK	Mg		321	89	16	1	Invitrogen	incect cells	full-length	GST	radioassay	MBP		≥85%
SIK	STK	Mg		460	50	8	1	carnabio	baculovirus	full-length, 1-783 (end)	GST	MSA	AMARA peptide		0.63
skMLCK	STK	Mg	1 mM CaCl2, 10ug/mL calmodulin	188	71	4	1	carnabio	baculovirus	full-length, 1-596 (end)	GST	MSA	MLCtide		0.67
SLK	STK	Mg		93	103	9	1	carnabio	baculovirus	full-length, 1-1152 (end)	GST	MSA	Moesin-derived peptide		0.68
smMLCK	STK	Mg		23	9	9	2	carnabio	baculovirus	catalytic domain, 1428-1771	GST	IMAP	GS peptide		0.79
SPHK1	lipid kinase	Mg		2	1	1	-	carnabio	baculovirus	full-length, 1-384 (end)	GST	MSA	Sphingosine		0.91
SPHK2	lipid kinase	Mg		84	24	13	-	carnabio	baculovirus	full-length, 1-618 (end)	GST	MSA	Sphingosine		0.93
SRC	TK	Mg		92	120	1646	1	carnabio	baculovirus	full-length, 1-536 (end)	GST	MSA	Srctide		1
SRM	TK	Mg		60	57	1116	1	carnabio	baculovirus	full-length, 1-635 (end)	GST	MSA	Blk/Lyntide		0.65
SRPK1	STK	Mg		12	0	0	2	carnabio	E. coli	full-length, 1-654 (end)	GST	IMAP	SRPKtide		0.77
SRPK2	STK	Mg		43	8	4	2	carnabio	baculovirus	full-length, 1-688 (end)	GST	IMAP	DYRKtide-F		0.55
STK33	STK	Mg		66	22	3	2	Millipore	baculovirus in Sf21 incect cells	Full-length	His-tag	radioassay	myelin basic protein		0.78
STLK3	STK	Mg		42	38	31	1	carnabio	baculovirus	full-length, 1-545 (end), co-expressed with His-tagged WNK1 (1-491)	GST	ELISA	CATCHtide		0.95
SYK	TK	Mg		73	47	1334	1	carnabio	baculovirus	full-length, 1-635 (end)	GST	MSA	Blk/Lyntide		0.91
TAK1	STK	Mg		79	227	186	1	carnabio	baculovirus	TAK1 (1-303), fused with TAB1 (437-504)	His-tag	ELISA	MAP2K7		0.84
TAO1	STK	Mg		150	238	14	1	Millipore	baculovirus in Sf21 incect cells	human TAO1 amino acids 1-327	His-tag	radioassay	myelin basic protein		0.9
TAO2	STK	Mg		271	377	41	1	carnabio	baculovirus	catalytic domain, 1-319	GST	MSA	TAOKtide		0.88
TBK1	STK	Mg		417	24	13	1	carnabio	baculovirus	Full-length, 1-729 (end)	GST	MSA	CKtide		0.72
TEC	TK	Mg		44	48	1142	1	carnabio	baculovirus	catalytic domain, 359-631 (end)	GST	MSA	Srctide		1
TESK1	STK	Mg		71	17	85	1	carnabio	baculovirus	full-length, 1-626 (end)	GST	ELISA	Cofilin2		0.78
TESK2	STK	Mg		8	0	0	2	carnabio	-	-	-	-	-		-
TGFbR1	STK	Mg		181	80	31	1	carnabio	baculovirus	catalytic domain, 200-503	GST	MSA	TopoⅡa peptide		0.74
TIE2	TK	Mg		45	42	1200	1	carnabio	baculovirus	cytoplasmic domain, 771-1124 (end)	GST	MSA	Blk/Lyntide		0.7
TLK1	STK	Mg		289	221	11	1	carnabio	baculovirus	full-length, 1-766 (end)	GST	MSA	Histone H3 peptide		0.99
TLK2	STK	Mg		217	167	13	1	carnabio	baculovirus	full-length, 1-750 (end)	GST	MSA	Histone H3 peptide		0.94
TNIK	STK	Mg		204	499	25	1	carnabio	baculovirus	catalytic domain, 1-314	GST	MSA	Moesin-derived peptide		0.95
TNK1	TK	Mg		73	50	1346	1	carnabio	baculovirus	catalytic domain, 106-390 (end)	GST	MSA	CSKtide		0.67
TNNI3K	STK	Mg		10	2	58	2	carnabio	baculovirus	catalytic domain, 1-727	GST	ELISA	MAP2K6		0.82
TRKA	TK	Mg		168	109	1299	1	carnabio	baculovirus	cytoplasmic domain, 436-790 (end)	GST	MSA	CSKtide		0.86
TRKB	TK	Mg		50	33	775	1	carnabio	baculovirus	cytoplasmic domain, 456-822 (end)	GST	MSA	Srctide		1
TRKC	TK	Mg		197	138	1552	1	carnabio	baculovirus	cytoplasmic domain, 456-825 (end)	GST	MSA	Srctide		0.95
TSSK1	STK	Mg		509	35	2	1	carnabio	baculovirus	Full-length, 1-367 (end)	GST	MSA	GS peptide		0.67
TSSK2	STK	Mg		373	27	3	1	carnabio	baculovirus	Full-length, 1-358 (end)	GST	MSA	GS peptide		0.77
TTBK1	STK	Mg		586	236	30	1	carnabio	baculovirus	catalytic domain, 1-343	GST	MSA	GS peptide		0.91
TTK	STK	Mn		9	20	1	2	carnabio	baculovirus	Full-length, 1-857 (end)	GST	ELISA	Lyn substrate peptide		0.85
TXK	TK	Mg		44	26	761	1	carnabio	baculovirus	catalytic domain, 260-527 (end)	GST	MSA	Srctide		0.57
TYK2	TK	Mg		19	6	256	1	carnabio	baculovirus	catalytic domain, 871-1187 (end)	GST	MSA	Srctide		0.64
TYRO3	TK	Mg		72	52	1371	1	carnabio	baculovirus	cytoplasmic domain, 453-890 (end)	GST	MSA	CSKtide		0.91
ULK3	STK	Mg		327	31	6	1	Millipore	baculovirus in Sf21 incect cells	Full-length	His-tag	radioassay	casein		0.97
VRK1	STK	Mg		20	14	2	2	carnabio	E. coli	full-length, 1-396 (end)	GST	ELISA	ATF2		0.78
VRK2	STK	Mg		11	20	5	2	carnabio	baculovirus	catalytic domain, 1-483	GST	ELISA	ATF2		0.83
WEE1	STK	Mg		15	11	209	1	carnabio	baculovirus	catalytic domain, 215-646 (end)	GST	ELISA	CDC2 peptide		0.82
WNK1	STK	Mg+Mn		149	91	16	1	carnabio	baculovirus	Truncated, 1-491	GST	MSA	SPAKtide		0.73
WNK2	STK	Mg+Mn		137	83	28	1	carnabio	baculovirus	catalytic domain, 166-489	GST	MSA	SPAKtide		0.87
WNK3	STK	Mg+Mn		210	85	24	1	carnabio	baculovirus	catalytic domain, 1-434	GST	MSA	SPAKtide		0.66
WNK4	STK	MgMn		21	3	5	2	carnabio	baculovirus	catalytic domain, 1-444	GST	MSA	SPAKtide		0.73
YES	TK	Mg		57	70	1310	1	carnabio	baculovirus	full-length, 1-543 (end)	GST	MSA	Srctide		0.79
YSK1	STK	Mg		281	418	43	1	carnabio	baculovirus	full-length, 1-426 (end)	GST	MSA	Moesin-derived peptide		0.98
ZAK	STK	Mg		290	276	27	1	carnabio	baculovirus	full-length, 1-455 (end)	GST	ELISA	MAP2K7 ［inactive mutant］		0.67
ZAP70	TK	Mg+Mn		40	31	707	1	carnabio	baculovirus	full-length, 1-619 (end)	GST	MSA	Blk/Lyntide		0.98

## Sheet: Sheet3
行ラベル	S	T	Y	総計
ABL1	98	76	1365	1539
ABL1[E255K]	77	49	1120	1246
ABL1[T315I]	98	63	1139	1300
ABL2	59	42	881	982
ACK	15	16	391	422
ACTR2	99	48	6	153
ACTR2B	11	4	3	18
AKT1	230	54	5	289
AKT2	226	63	4	293
AKT3	199	49	4	252
ALK	121	91	1637	1849
ALK[F1174L]	54	29	1006	1089
ALK[R1275Q]	46	32	957	1035
ALK1	19	8	2	29
ALK2	215	95	9	319
ALK4	275	135	44	454
AMPKa1/b1/g1	208	37	2	247
AMPKa2/b1/g1	207	33	2	242
AurA	424	62	33	519
AurB	387	56	31	474
AurC	525	68	53	646
AXL	38	49	1001	1088
BARK1	199	61	2	262
BARK2	8	5		13
BLK	45	28	1000	1073
BMPR1A	47	18	1	66
BMPR1B	218	121	12	351
BMPR2	54	12	20	86
BMX	65	49	1324	1438
BRAF	17	2	3	22
BRAF[V600E]	84	82	17	183
BRK	42	50	927	1019
BRSK1	64	12		76
BRSK2	115	14	1	130
BTK	82	39	980	1101
BUB1	32	35	5	72
BUBR1	267	99	14	380
CaMK1a	44	19	26	89
CaMK1b	39	8		47
CaMK1d	105	27		132
CaMK2a	363	101	18	482
CaMK2b	308	96	5	409
CaMK2d	389	125	28	542
CaMK2g	493	125	17	635
CaMK4	203	36	4	243
CAMKK1	102	201	5	308
CAMKK2	67	124	7	198
CDC2/CycB1	359	130	13	502
CDC7/ASK	69	13		82
CDK11/CycC	12	3	3	18
CDK2/CycA2	274	81	14	369
CDK2/cycE1	177	39	19	235
CDK3/CycE1	161	54	8	223
CDK4/CycD3	26	15	6	47
CDK4/CYclin D1	49	17	1	67
CDK5/p25	388	132	17	537
CDK6/CycD3	120	82	16	218
CDK6/Cyclin D1	35	22	8	65
CDK7/CycH/MAT1	70	14	7	91
CDK8/CycC	63	18	5	86
CDK9/Cyclin K	148	45	2	195
CDK9/CycT1	142	64	2	208
CGK2	327	40	11	378
CHK1	365	160	44	569
CHK2	85	64	4	153
CK1a	102	24	23	149
CK1d	456	140	32	628
CK1e	248	72	19	339
CK1g1	192	31	9	232
CK1g2	273	43	13	329
CK1g3	172	27	26	225
CK2a1	115	19		134
CK2a2	388	70	7	465
CLK1	115	31	5	151
CLK2	39	13	8	60
CLK3	122	11	4	137
CLK4	15	5	15	35
COT	91	25	14	130
CRIK	5	1		6
CRK7/cycL1	5	7	3	15
CSK	35	3	298	336
CTK	117	40	342	499
DAPK1	150	103	84	337
DAPK2	10	7	2	19
DAPK3	13	21	4	38
DCLK1	145	65	8	218
DCLK2	301	197	18	516
DDR1	14	1	64	79
DDR2	45	29	767	841
DLK	16	3	1	20
DMPK1	11	11	2	24
DRAK2	6	1		7
DYRK1A	212	60	10	282
DYRK1B	47	9	10	66
DYRK2	618	196	13	827
DYRK3	390	144	12	546
DYRK4	320	87	6	413
EEF2K	70	119	1	190
EGFR	40	20	715	775
EGFR[L858R]	50	24	563	637
EGFR[L861Q]	41	29	894	964
EGFR[T790M/L858R]	52	29	1009	1090
EGFR[T790M]	47	35	988	1070
EPHA1	56	41	1087	1184
EPHA2	45	46	1083	1174
EPHA3	118	68	1876	2062
EPHA4	20	21	611	652
EPHA5	62	37	1215	1314
EPHA6	51	29	892	972
EphA7	33	32	1035	1100
EPHA8	66	58	1729	1853
EPHB1	89	57	1532	1678
EPHB2	66	58	1597	1721
EPHB3	56	46	1562	1664
EPHB4	80	60	1455	1595
ErbB2	8	1	38	47
ErbB4	38	30	1022	1090
Erk1	391	196	17	604
Erk2	513	202	12	727
Erk5	335	149	20	504
Erk7	98	63	6	167
FAK	29	15	282	326
FER	74	67	1464	1605
FES	72	59	1835	1966
FGFR1	69	30	1192	1291
FGFR2	56	30	1211	1297
FGFR3	55	13	696	764
FGFR3[K650E]	27	26	758	811
FGFR3[K650M]	57	30	1114	1201
FGFR4	26	19	644	689
FGR	64	67	1114	1245
FLT1	38	27	601	666
FLT3	63	36	1678	1777
FLT4	122	96	1211	1429
FMS	34	18	792	844
FRAP	52	3	1	56
FRK	62	45	1245	1352
FYN	65	61	1411	1537
GAK/cycG1	9	33		42
GCK	168	386	26	580
GCN2	44	2	3	49
GPRK5	226	70	5	301
GPRK7	229	30	12	271
GSK3a	53	27	4	84
GSK3b	145	85	26	256
Haspin	50	59	8	117
HCK	60	32	911	1003
HGK	260	545	34	839
HIPK1	82	34	6	122
HIPK2	95	34	9	138
HIPK3	78	24	2	104
HIPK4	134	16	2	152
HRI	61	27	4	92
ICK	136	106	8	250
IGF1R	87	56	977	1120
IKKa	406	66	26	498
IKKb	1016	122	23	1161
IKKe	675	97	31	803
INSR	119	82	1418	1619
IRAK1	276	141	11	428
IRAK4	197	191	23	411
IRR	64	26	1060	1150
ITK	53	32	638	723
JAK1	27	9	227	263
JAK2	49	30	898	977
JAK3	55	35	1148	1238
JNK1	434	275	50	759
JNK2	252	150	46	448
JNK3	246	138	39	423
KDR	82	73	791	946
KHS1	277	437	38	752
KIT	20	24	733	777
KIT[T670I]	23	20	621	664
KIT[V560G]	16	2	152	170
LATS1	181	22	27	230
LATS2	267	34	23	324
LCK	57	23	1111	1191
LIMK1	171	21	337	529
LIMK2	48	2	82	132
LKB1	47	148	22	217
LOK	26	46	3	75
LRRK2	50	6		56
LRRK2[G2019S]	6	4	1	11
LTK	49	32	1292	1373
LYNa	51	46	1030	1127
LYNb	75	70	1518	1663
LZK	26	7	1	34
MAP2K1	59	68	11	138
MAP2K2	70	121	12	203
MAP2K3	45	13	32	90
MAP2K4	69	25	35	129
MAP2K5	36	63	8	107
MAP2K6	40	14	24	78
MAP2K7	66	19	6	91
MAP3K1	272	258	39	569
MAP3K2	65	82	3	150
MAP3K3	33	47	6	86
MAP3K4	5	4	3	12
MAP3K5	13	45	29	87
MAPKAPK2	297	68	19	384
MAPKAPK3	628	69	18	715
MAPKAPK5	439	52	14	505
MARK1	374	30	5	409
MARK2	513	40	3	556
MARK3	349	37	3	389
MARK4	540	38	60	638
MAST2	37	6	5	48
MELK	110	31	44	185
MER	49	27	989	1065
MET	81	41	1300	1422
MET[Y1235D]	31	16	456	503
MINK	236	548	33	817
MLK1	594	324	46	964
MLK2	279	265	17	561
MLK3	457	183	12	652
MNK1	12	1		13
MNK2	383	21	12	416
MOK	112	67	5	184
MOS	55	48	34	137
MPSK1	53	58	2	113
MRCKa	22	5		27
MRCKb	52	44	7	103
MSK1	491	89	14	594
MSK2	231	30	23	284
MSSK1	52	5	4	61
MST1	228	531	54	813
MST2	205	551	43	799
MST3	311	493	41	845
MST4	278	454	38	770
MUSK	111	115	1445	1671
MYT1	26	1	26	53
NDR1	126	28	17	171
NDR2	142	14	13	169
NEK1	263	454	73	790
NEK11	135	173	27	335
NEK2	513	247	33	793
NEK4	236	469	37	742
NEK6	582	256	49	887
NEK7	599	177	50	826
NEK9	405	146	49	600
NIK	16	14	7	37
NIM1	641	38	7	686
NLK	279	185	35	499
NuaK1	142	21	10	173
NuaK2	239	39	1	279
OSR1	54	101	3	158
p38a	393	262	26	681
p38b	263	194	43	500
p38d	562	250	32	844
p38g	477	225	36	738
p70S6K	409	104	19	532
p70S6Kb	84	8	46	138
PAK1	398	77	15	490
PAK2	434	83	19	536
PAK3	534	111	20	665
PAK4	96	6	10	112
PAK5	132	13	6	151
PAK6	163	12		175
PASK	57	16	1	74
PBK	57	188	9	254
PCTAIRE1	10	1		11
PDGFRa	60	41	1067	1168
PDGFRa[T674I]	14	6	226	246
PDGFRa[V561D]	80	46	1038	1164
PDGFRb	68	25	852	945
PDHK1	41	3	16	60
PDHK2	11	3	2	16
PDHK3	21	2	39	62
PDHK4	8	1	4	13
PEK	70	58	9	137
PFTAIRE1/cycD3	2			2
PHKG1	121	24	9	154
PHKG2	454	94	15	563
PIK3C3	5	2		7
PIK3CB/PIK3R1	7	2	2	11
PIK3CD/PIK3R1	2		1	3
PIK3CG	22	2	6	30
PIK3CG/PIK3R5	53	9	3	65
PIK4CA	6	9	3	18
PIM1	417	119	32	568
PIM2	111	25	15	151
PIM3	398	90	43	531
PIP4K2B	4	1	1	6
PIP5K1C	11	1		12
PKACa	589	49	4	642
PKACb	400	23	8	431
PKACg	50	14	1	65
PKCa	279	68	22	369
PKCb1	216	66	11	293
PKCb2	190	46	14	250
PKCd	70	20	3	93
PKCe	93	22	2	117
PKCg	181	33	12	226
PKCh	157	35	17	209
PKCi	123	30	15	168
PKCt	273	79	15	367
PKCz	171	26	6	203
PKD1	252	35	12	299
PKD2	181	25	22	228
PKD3	353	45	25	423
PKG1a	172	30	5	207
PKG1b	164	18	2	184
PKN1	224	30	20	274
PKN2	93	12	6	111
PKN3	5		1	6
PKR	20	6	12	38
PLK1	389	160	23	572
PLK2	52	20	6	78
PLK3	398	158	27	583
PLK4	166	47	12	225
PRKX	204	5	7	216
PRPK	2			2
PYK2	50	32	796	878
QIK	689	61	10	760
RAF1	3	3	1	7
RET	64	54	1584	1702
RET[G691S]	28	26	1088	1142
RET[M918T]	43	25	1124	1192
RET[S891A]	28	24	812	864
RET[Y791F]	39	14	791	844
RHOK	78	10		88
RIPK2	34	32	3	69
ROCK1	146	125	1	272
ROCK2	135	149	7	291
RON	60	29	1230	1319
ROR1	16	19	7	42
ROR2	16	4	37	57
ROS	110	78	1316	1504
RSK1	434	26	5	465
RSK2	294	21	6	321
RSK3	654	79	22	755
RSK4	410	26	8	444
SGK1	260	70	8	338
SGK2	197	50	1	248
SGK3	399	153	20	572
SGK496	321	89	16	426
SIK	460	50	8	518
skMLCK	188	71	4	263
SLK	93	103	9	205
smMLCK	23	9	9	41
SPHK1	2	1	1	4
SPHK2	84	24	13	121
SRC	92	120	1646	1858
SRM	60	57	1116	1233
SRPK1	12			12
SRPK2	43	8	4	55
STK33	66	22	3	91
STLK3	42	38	31	111
SYK	73	47	1334	1454
TAK1	79	227	186	492
TAO1	150	238	14	402
TAO2	271	377	41	689
TBK1	417	24	13	454
TEC	44	48	1142	1234
TESK1	71	17	85	173
TESK2	8			8
TGFbR1	181	80	31	292
TIE2	45	42	1200	1287
TLK1	289	221	11	521
TLK2	217	167	13	397
TNIK	204	499	25	728
TNK1	73	50	1346	1469
TNNI3K	10	2	58	70
TRKA	168	109	1299	1576
TRKB	50	33	775	858
TRKC	197	138	1552	1887
TSSK1	509	35	2	546
TSSK2	373	27	3	403
TTBK1	586	236	30	852
TTK	9	20	1	30
TXK	44	26	761	831
TYK2	19	6	256	281
TYRO3	72	52	1371	1495
ULK3	327	31	6	364
VRK1	20	14	2	36
VRK2	11	20	5	36
WEE1	15	11	209	235
WNK1	149	91	16	256
WNK2	137	83	28	248
WNK3	210	85	24	319
WNK4	21	3	5	29
YES	57	70	1310	1437
YSK1	281	418	43	742
ZAK	290	276	27	593
ZAP70	40	31	707	778
総計	61082	27386	104809	193277
